# Supplementary material for: A scalable data collection, characterization, and accounting framework for urban material stocks
Source: J Ind Ecol. 2021 Sep 25;26(1):58–71. doi: 10.1111/jiec.13198 (PMC13090203; doi:10.1111/jiec.13198)
Supplement: Supplementary file 1 — Supporting Information S1: This Supporting Information S1 is a zip archive that includes this summary file and four additional files: File S1, provided as a docx file, outlines a brief demonstration of the use of the models by Dai et al. (2019) using Google Street View images from different cities and a comparison of the manual components counts performed by two of the authors across 1366 images. This details the extent of disagreement between the manually counted total number of windows and doors and per building count of these components. File S2, provided as a xlsx file, contains human readable numerical approximation of the values embedded within the figures throughout the manuscript and the supporting information. File S3, provided as csv file, contains the underlying data used in the case study analysis and creating the figures in the form of a image-by-building schedule of structures and modelled component counts accompanied (100x1515 rows). File S4, provided as csv file, contains the underlying data used in the case study analysis and creating the figures in the form of an image-wise schedule of manual component counts (1366 rows). (ZIP 6.01 MB) [file 44498_2022_2601005_MOESM1_ESM.zip › S3_arbabi_et_al._(2021)_jie_si_building_image_catalogue_v0.1]

S3	provided as csv file	contains the underlying data used in the case study analysis and creating the figures in the form of a image-by-building schedule of structures and modelled component counts accompanied (100x1515 rows).
	image_id	xcoord_image	ycoord_image	building_id	lsoa11cd	xcoord_building	ycoord_building	area	perimeter	height	image_distance	floors	floorarea	window_count	door_count
0	Ladybug-Stream-20191021-095415_Cube_042325_Cam0_210264_015-5466.jpg	440450.30170127307	387010.63807821256	Sheffield_Buildings_Centroids.323834	E01007909	440471.525012506	387013.839999914	32.91	22.95	3.7	21.46348625623061	1.0	32.91	7.0	0.0
1	Ladybug-Stream-20191021-095415_Cube_042329_Cam0_210280_015-7599.jpg	440450.6302767544	387011.9035393611	Sheffield_Buildings_Centroids.323834	E01007909	440471.525012506	387013.839999914	32.91	22.95	3.7	20.984276532747486	1.0	32.91	1.0	0.0
2	Ladybug-Stream-20191021-095415_Cube_042332_Cam0_210292_016-1200.jpg	440450.9046975771	387012.8753971224	Sheffield_Buildings_Centroids.323834	E01007909	440471.525012506	387013.839999914	32.91	22.95	3.7	20.64286429524123	1.0	32.91	2.0	0.0
3	Ladybug-Stream-20191021-095415_Cube_042334_Cam0_210300_016-2266.jpg	440451.10672567826	387013.5585206618	Sheffield_Buildings_Centroids.323834	E01007909	440471.525012506	387013.839999914	32.91	22.95	3.7	20.420226922025034	1.0	32.91	3.0	0.0
4	Ladybug-Stream-20191021-095415_Cube_042337_Cam0_210312_016-3866.jpg	440451.4082568641	387014.52156151953	Sheffield_Buildings_Centroids.323834	E01007909	440471.525012506	387013.839999914	32.91	22.95	3.7	20.128298084409735	1.0	32.91	3.0	0.0
5	Ladybug-Stream-20191021-095415_Cube_042338_Cam0_210316_016-4400.jpg	440451.50510704773	387014.8098698041	Sheffield_Buildings_Centroids.323834	E01007909	440471.525012506	387013.839999914	32.91	22.95	3.7	20.04338449873191	1.0	32.91	5.0	0.0
6	Ladybug-Stream-20191021-095415_Cube_042343_Cam1_210336_016-7066.jpg	440452.0991027217	387016.42068657075	Sheffield_Buildings_Centroids.323834	E01007909	440471.525012506	387013.839999914	32.91	22.95	3.7	19.596579154724765	1.0	32.91	12.0	0.0
7	Ladybug-Stream-20191021-095415_Cube_042346_Cam1_210348_017-0666.jpg	440452.4707507443	387017.3518932556	Sheffield_Buildings_Centroids.323834	E01007909	440471.525012506	387013.839999914	32.91	22.95	3.7	19.375197705481018	1.0	32.91	9.0	0.0
8	Ladybug-Stream-20191021-095415_Cube_042351_Cam1_210368_017-3333.jpg	440453.1191798949	387018.86909483257	Sheffield_Buildings_Centroids.323834	E01007909	440471.525012506	387013.839999914	32.91	22.95	3.7	19.08052593109545	1.0	32.91	11.0	0.0
9	Ladybug-Stream-20191021-095415_Cube_042356_Cam1_210388_017-5999.jpg	440453.85154006776	387020.35785308224	Sheffield_Buildings_Centroids.323834	E01007909	440471.525012506	387013.839999914	32.91	22.95	3.7	18.83703899106452	1.0	32.91	9.0	0.0
10	Ladybug-Stream-20191021-095415_Cube_042359_Cam1_210400_017-7599.jpg	440454.3266689375	387021.2556138904	Sheffield_Buildings_Centroids.323834	E01007909	440471.525012506	387013.839999914	32.91	22.95	3.7	18.7289709313672	1.0	32.91	8.0	0.0
11	Ladybug-Stream-20191021-095415_Cube_042363_Cam1_210416_018-1733.jpg	440455.01041881135	387022.4366970888	Sheffield_Buildings_Centroids.323834	E01007909	440471.525012506	387013.839999914	32.91	22.95	3.7	18.61813651292912	1.0	32.91	5.0	0.0
12	Ladybug-Stream-20191021-095415_Cube_042364_Cam1_210420_018-2266.jpg	440455.1946813871	387022.7359628481	Sheffield_Buildings_Centroids.323834	E01007909	440471.525012506	387013.839999914	32.91	22.95	3.7	18.596178934851704	1.0	32.91	7.0	0.0
13	Ladybug-Stream-20191021-095415_Cube_042366_Cam1_210428_018-3333.jpg	440455.5410423207	387023.29040726577	Sheffield_Buildings_Centroids.323834	E01007909	440471.525012506	387013.839999914	32.91	22.95	3.7	18.56872375797897	1.0	32.91	6.0	0.0
14	Ladybug-Stream-20191021-095415_Cube_042369_Cam1_210440_018-4933.jpg	440456.0889462015	387024.1383014517	Sheffield_Buildings_Centroids.323834	E01007909	440471.525012506	387013.839999914	32.91	22.95	3.7	18.55605447071861	1.0	32.91	14.0	0.0
15	Ladybug-Stream-20191021-095415_Cube_042371_Cam1_210448_018-6000.jpg	440456.45773218735	387024.6926547448	Sheffield_Buildings_Centroids.323834	E01007909	440471.525012506	387013.839999914	32.91	22.95	3.7	18.568873231246386	1.0	32.91	9.0	0.0
16	Ladybug-Stream-20191021-095415_Cube_042373_Cam1_210456_018-7066.jpg	440456.8609388493	387025.2974691246	Sheffield_Buildings_Centroids.323834	E01007909	440471.525012506	387013.839999914	32.91	22.95	3.7	18.609370137697283	1.0	32.91	8.0	0.0
17	Ladybug-Stream-20191021-095415_Cube_042376_Cam1_210468_019-0666.jpg	440457.45307373756	387026.1583083422	Sheffield_Buildings_Centroids.323834	E01007909	440471.525012506	387013.839999914	32.91	22.95	3.7	18.701876462949095	1.0	32.91	12.0	0.0
18	Ladybug-Stream-20191021-095415_Cube_042377_Cam1_210472_019-1200.jpg	440457.6346008681	387026.41236888047	Sheffield_Buildings_Centroids.323834	E01007909	440471.525012506	387013.839999914	32.91	22.95	3.7	18.735207415431848	1.0	32.91	9.0	0.0
19	Ladybug-Stream-20191021-095415_Cube_042378_Cam1_210476_019-1733.jpg	440457.8479244792	387026.7048152074	Sheffield_Buildings_Centroids.323834	E01007909	440471.525012506	387013.839999914	32.91	22.95	3.7	18.776746508076503	1.0	32.91	9.0	0.0
20	Ladybug-Stream-20191021-095415_Cube_042381_Cam1_210488_019-3333.jpg	440458.46653583983	387027.53494324884	Sheffield_Buildings_Centroids.323834	E01007909	440471.525012506	387013.839999914	32.91	22.95	3.7	18.922877312498265	1.0	32.91	8.0	0.0
21	Ladybug-Stream-20191021-095415_Cube_042382_Cam1_210492_019-3866.jpg	440458.6885318285	387027.8270281486	Sheffield_Buildings_Centroids.323834	E01007909	440471.525012506	387013.839999914	32.91	22.95	3.7	18.984525146054388	1.0	32.91	4.0	0.0
22	Ladybug-Stream-20191021-095415_Cube_042385_Cam1_210504_019-5466.jpg	440459.3564666995	387028.66058012	Sheffield_Buildings_Centroids.323834	E01007909	440471.525012506	387013.839999914	32.91	22.95	3.7	19.1761076521542	1.0	32.91	4.0	0.0
23	Ladybug-Stream-20191021-095415_Cube_042388_Cam1_210516_019-7066.jpg	440460.054376366	387029.4848407761	Sheffield_Buildings_Centroids.323834	E01007909	440471.525012506	387013.839999914	32.91	22.95	3.7	19.39939532710304	1.0	32.91	9.0	0.0
24	Ladybug-Stream-20191021-095415_Cube_042389_Cam1_210520_019-7600.jpg	440460.26782366436	387029.7309729407	Sheffield_Buildings_Centroids.323834	E01007909	440471.525012506	387013.839999914	32.91	22.95	3.7	19.474273397263726	1.0	32.91	8.0	0.0
25	Ladybug-Stream-20191021-095415_Cube_042390_Cam1_210524_020-0133.jpg	440460.5158378447	387030.0193218936	Sheffield_Buildings_Centroids.323834	E01007909	440471.525012506	387013.839999914	32.91	22.95	3.7	19.569680284694734	1.0	32.91	11.0	0.0
26	Ladybug-Stream-20191021-095415_Cube_042394_Cam1_210540_020-2266.jpg	440461.4894619668	387031.13438744907	Sheffield_Buildings_Centroids.323834	E01007909	440471.525012506	387013.839999914	32.91	22.95	3.7	19.995202295509838	1.0	32.91	9.0	0.0
27	Ladybug-Stream-20191021-095415_Cube_042395_Cam1_210544_020-2799.jpg	440461.71131532476	387031.3772180447	Sheffield_Buildings_Centroids.323834	E01007909	440471.525012506	387013.839999914	32.91	22.95	3.7	20.09633479334366	1.0	32.91	8.0	0.0
28	Ladybug-Stream-20191021-095415_Cube_042397_Cam1_210552_020-3866.jpg	440462.2327481518	387031.9407971308	Sheffield_Buildings_Centroids.323834	E01007909	440471.525012506	387013.839999914	32.91	22.95	3.7	20.34662224331797	1.0	32.91	5.0	0.0
29	Ladybug-Stream-20191021-095415_Cube_042399_Cam1_210560_020-4933.jpg	440462.7247397837	387032.4635286072	Sheffield_Buildings_Centroids.323834	E01007909	440471.525012506	387013.839999914	32.91	22.95	3.7	20.5980732344374	1.0	32.91	4.0	0.0
30	Ladybug-Stream-20191021-095415_Cube_042402_Cam1_210572_020-6533.jpg	440463.49565347907	387033.2600184975	Sheffield_Buildings_Centroids.323834	E01007909	440471.525012506	387013.839999914	32.91	22.95	3.7	21.014464736581107	1.0	32.91	5.0	0.0
31	Ladybug-Stream-20191021-095415_Cube_042403_Cam1_210576_020-7066.jpg	440463.7722057983	387033.53518430376	Sheffield_Buildings_Centroids.323834	E01007909	440471.525012506	387013.839999914	32.91	22.95	3.7	21.166159311359944	1.0	32.91	5.0	0.0
32	Ladybug-Stream-20191021-095415_Cube_006086_Cam0_65308_031-6000.jpg	440482.67465098936	386996.5068831399	Sheffield_Buildings_Centroids.323834	E01007909	440471.525012506	387013.839999914	32.91	22.95	3.7	20.60949721403742	1.0	32.91	9.0	0.0
33	Ladybug-Stream-20191021-095415_Cube_006090_Cam0_65324_032-0133.jpg	440482.2621462478	386996.93408448383	Sheffield_Buildings_Centroids.323834	E01007909	440471.525012506	387013.839999914	32.91	22.95	3.7	20.02738169414215	1.0	32.91	8.0	0.0
34	Ladybug-Stream-20191021-095415_Cube_006097_Cam0_65352_032-3866.jpg	440481.54019813	386997.6881153973	Sheffield_Buildings_Centroids.323834	E01007909	440471.525012506	387013.839999914	32.91	22.95	3.7	19.004928742990373	1.0	32.91	10.0	0.0
35	Ladybug-Stream-20191021-095415_Cube_006101_Cam0_65368_032-6000.jpg	440481.14607817115	386998.1255459393	Sheffield_Buildings_Centroids.323834	E01007909	440471.525012506	387013.839999914	32.91	22.95	3.7	18.425769136094576	1.0	32.91	10.0	0.0
36	Ladybug-Stream-20191021-095415_Cube_006105_Cam0_65384_033-0133.jpg	440480.69158042775	386998.60029917327	Sheffield_Buildings_Centroids.323834	E01007909	440471.525012506	387013.839999914	32.91	22.95	3.7	17.784106559741023	1.0	32.91	5.0	0.0
37	Ladybug-Stream-20191021-095415_Cube_006109_Cam0_65400_033-2266.jpg	440480.19232275576	386999.1243773963	Sheffield_Buildings_Centroids.323834	E01007909	440471.525012506	387013.839999914	32.91	22.95	3.7	17.078401946600938	1.0	32.91	9.0	0.0
38	Ladybug-Stream-20191021-095415_Cube_006112_Cam0_65412_033-3866.jpg	440479.82318383455	386999.5052370727	Sheffield_Buildings_Centroids.323834	E01007909	440471.525012506	387013.839999914	32.91	22.95	3.7	16.563365392155127	1.0	32.91	9.0	0.0
39	Ladybug-Stream-20191021-095415_Cube_006115_Cam0_65424_033-5466.jpg	440479.45463084226	386999.8971603457	Sheffield_Buildings_Centroids.323834	E01007909	440471.525012506	387013.839999914	32.91	22.95	3.7	16.040000691621078	1.0	32.91	8.0	0.0
40	Ladybug-Stream-20191021-095415_Cube_006122_Cam0_65452_034-1200.jpg	440478.5739862606	387000.8274696028	Sheffield_Buildings_Centroids.323834	E01007909	440471.525012506	387013.839999914	32.91	22.95	3.7	14.799120787836936	1.0	32.91	8.0	0.0
41	Ladybug-Stream-20191021-095415_Cube_006124_Cam0_65460_034-2266.jpg	440478.2937457413	387001.1210403409	Sheffield_Buildings_Centroids.323834	E01007909	440471.525012506	387013.839999914	32.91	22.95	3.7	14.40790346417427	1.0	32.91	8.0	0.0
42	Ladybug-Stream-20191021-095415_Cube_006129_Cam0_65480_034-4933.jpg	440477.6276195977	387001.8174187577	Sheffield_Buildings_Centroids.323834	E01007909	440471.525012506	387013.839999914	32.91	22.95	3.7	13.482739742867539	1.0	32.91	6.0	0.0
43	Ladybug-Stream-20191021-095415_Cube_006131_Cam0_65488_034-6000.jpg	440477.3598350826	387002.0936818295	Sheffield_Buildings_Centroids.323834	E01007909	440471.525012506	387013.839999914	32.91	22.95	3.7	13.115683094763535	1.0	32.91	6.0	0.0
44	Ladybug-Stream-20191021-095415_Cube_006134_Cam0_65500_034-7600.jpg	440476.94486486213	387002.5254480877	Sheffield_Buildings_Centroids.323834	E01007909	440471.525012506	387013.839999914	32.91	22.95	3.7	12.545671866868975	1.0	32.91	8.0	0.0
45	Ladybug-Stream-20191021-095415_Cube_006138_Cam0_65516_035-1733.jpg	440476.37268786796	387003.1210049145	Sheffield_Buildings_Centroids.323834	E01007909	440471.525012506	387013.839999914	32.91	22.95	3.7	11.764217365015421	1.0	32.91	6.0	0.0
46	Ladybug-Stream-20191021-095415_Cube_006142_Cam0_65532_035-3866.jpg	440475.79135336046	387003.72724075103	Sheffield_Buildings_Centroids.323834	E01007909	440471.525012506	387013.839999914	32.91	22.95	3.7	10.975862707552075	1.0	32.91	4.0	0.0
47	Ladybug-Stream-20191021-095415_Cube_006145_Cam0_65544_035-5466.jpg	440475.35498174455	387004.1825159971	Sheffield_Buildings_Centroids.323834	E01007909	440471.525012506	387013.839999914	32.91	22.95	3.7	10.389208823268977	1.0	32.91	6.0	0.0
48	Ladybug-Stream-20191021-095415_Cube_006150_Cam0_65564_036-0133.jpg	440474.622478558	387004.94631355687	Sheffield_Buildings_Centroids.323834	E01007909	440471.525012506	387013.839999914	32.91	22.95	3.7	9.417640519851613	1.0	32.91	3.0	0.0
49	Ladybug-Stream-20191021-095415_Cube_006151_Cam0_65568_036-0666.jpg	440474.46583695814	387005.1097904453	Sheffield_Buildings_Centroids.323834	E01007909	440471.525012506	387013.839999914	32.91	22.95	3.7	9.212220461298813	1.0	32.91	2.0	2.0
50	Ladybug-Stream-20191021-095415_Cube_006157_Cam0_65592_036-3866.jpg	440473.5533384958	387006.0668165104	Sheffield_Buildings_Centroids.323834	E01007909	440471.525012506	387013.839999914	32.91	22.95	3.7	8.033460434244192	1.0	32.91	6.0	0.0
51	Ladybug-Stream-20191021-095415_Cube_006158_Cam0_65596_036-4400.jpg	440473.41177017416	387006.2129448406	Sheffield_Buildings_Centroids.323834	E01007909	440471.525012506	387013.839999914	32.91	22.95	3.7	7.856960200414907	1.0	32.91	6.0	1.0
52	Ladybug-Stream-20191021-095415_Cube_006160_Cam0_65604_036-5466.jpg	440473.0846320418	387006.5568646785	Sheffield_Buildings_Centroids.323834	E01007909	440471.525012506	387013.839999914	32.91	22.95	3.7	7.448252946485318	1.0	32.91	11.0	0.0
53	Ladybug-Stream-20191021-095415_Cube_006165_Cam0_65624_037-0133.jpg	440472.3086442922	387007.3757383835	Sheffield_Buildings_Centroids.323834	E01007909	440471.525012506	387013.839999914	32.91	22.95	3.7	6.511586282227899	1.0	32.91	2.0	0.0
54	Ladybug-Stream-20191021-095415_Cube_006168_Cam0_65636_037-1733.jpg	440471.8198210253	387007.8712614922	Sheffield_Buildings_Centroids.323834	E01007909	440471.525012506	387013.839999914	32.91	22.95	3.7	5.976014592646687	1.0	32.91	2.0	1.0
55	Ladybug-Stream-20191021-095415_Cube_006171_Cam0_65648_037-3333.jpg	440471.3298436789	387008.36783491983	Sheffield_Buildings_Centroids.323834	E01007909	440471.525012506	387013.839999914	32.91	22.95	3.7	5.475644308612337	1.0	32.91	2.0	0.0
56	Ladybug-Stream-20191021-095415_Cube_006175_Cam0_65664_037-5466.jpg	440470.6604463874	387009.0611174897	Sheffield_Buildings_Centroids.323834	E01007909	440471.525012506	387013.839999914	32.91	22.95	3.7	4.85645877142609	1.0	32.91	1.0	0.0
57	Ladybug-Stream-20191021-095415_Cube_006177_Cam0_65672_037-6533.jpg	440470.3315806516	387009.3980591355	Sheffield_Buildings_Centroids.323834	E01007909	440471.525012506	387013.839999914	32.91	22.95	3.7	4.5994692596935	1.0	32.91	0.0	0.0
58	Ladybug-Stream-20191021-095415_Cube_006178_Cam0_65676_037-7066.jpg	440470.1564975932	387009.57689350814	Sheffield_Buildings_Centroids.323834	E01007909	440471.525012506	387013.839999914	32.91	22.95	3.7	4.4773775018560285	1.0	32.91	0.0	0.0
59	Ladybug-Stream-20191021-095415_Cube_006183_Cam1_65696_038-1733.jpg	440469.31520228006	387010.4442792319	Sheffield_Buildings_Centroids.323834	E01007909	440471.525012506	387013.839999914	32.91	22.95	3.7	4.051441741642528	1.0	32.91	16.0	0.0
60	Ladybug-Stream-20191021-095415_Cube_006185_Cam1_65704_038-2800.jpg	440468.9782802411	387010.7917734696	Sheffield_Buildings_Centroids.323834	E01007909	440471.525012506	387013.839999914	32.91	22.95	3.7	3.9720938666557473	1.0	32.91	12.0	0.0
61	Ladybug-Stream-20191021-095415_Cube_006188_Cam1_65716_038-4399.jpg	440468.4545722033	387011.3260821172	Sheffield_Buildings_Centroids.323834	E01007909	440471.525012506	387013.839999914	32.91	22.95	3.7	3.9682976629189097	1.0	32.91	13.0	0.0
62	Ladybug-Stream-20191021-095415_Cube_006189_Cam1_65720_038-4933.jpg	440468.2691262029	387011.5131694393	Sheffield_Buildings_Centroids.323834	E01007909	440471.525012506	387013.839999914	32.91	22.95	3.7	4.001866524064805	1.0	32.91	15.0	0.0
63	Ladybug-Stream-20191021-095415_Cube_006194_Cam1_65740_038-7600.jpg	440467.4020616578	387012.4173922679	Sheffield_Buildings_Centroids.323834	E01007909	440471.525012506	387013.839999914	32.91	22.95	3.7	4.361483258062939	1.0	32.91	15.0	0.0
64	Ladybug-Stream-20191021-095415_Cube_006196_Cam1_65748_039-0666.jpg	440467.0320242868	387012.7973628849	Sheffield_Buildings_Centroids.323834	E01007909	440471.525012506	387013.839999914	32.91	22.95	3.7	4.612378465822194	1.0	32.91	16.0	0.0
65	Ladybug-Stream-20191021-095415_Cube_006200_Cam1_65764_039-2799.jpg	440466.34736748866	387013.49358858727	Sheffield_Buildings_Centroids.323834	E01007909	440471.525012506	387013.839999914	32.91	22.95	3.7	5.1892204358816505	1.0	32.91	18.0	0.0
66	Ladybug-Stream-20191021-095415_Cube_006201_Cam1_65768_039-3333.jpg	440466.1664740106	387013.6813274081	Sheffield_Buildings_Centroids.323834	E01007909	440471.525012506	387013.839999914	32.91	22.95	3.7	5.36088721859705	1.0	32.91	14.0	0.0
67	Ladybug-Stream-20191021-095415_Cube_006205_Cam1_65784_039-5466.jpg	440465.4880909829	387014.3724215545	Sheffield_Buildings_Centroids.323834	E01007909	440471.525012506	387013.839999914	32.91	22.95	3.7	6.060354303236883	1.0	32.91	14.0	0.0
68	Ladybug-Stream-20191021-095415_Cube_006209_Cam1_65800_039-7600.jpg	440464.88903376943	387014.9945303873	Sheffield_Buildings_Centroids.323834	E01007909	440471.525012506	387013.839999914	32.91	22.95	3.7	6.735662877987245	1.0	32.91	13.0	0.0
69	Ladybug-Stream-20191021-095415_Cube_006212_Cam2_65812_040-1199.jpg	440464.4526436637	387015.4554662051	Sheffield_Buildings_Centroids.323834	E01007909	440471.525012506	387013.839999914	32.91	22.95	3.7	7.2545249589199825	1.0	32.91	3.0	0.0
70	Ladybug-Stream-20191021-095415_Cube_006213_Cam2_65816_040-1733.jpg	440464.30437664734	387015.60746927134	Sheffield_Buildings_Centroids.323834	E01007909	440471.525012506	387013.839999914	32.91	22.95	3.7	7.4338099338270665	1.0	32.91	5.0	0.0
71	Ladybug-Stream-20191021-095415_Cube_006219_Cam2_65840_040-4933.jpg	440463.49531132	387016.4055877443	Sheffield_Buildings_Centroids.323834	E01007909	440471.525012506	387013.839999914	32.91	22.95	3.7	8.42961102610696	1.0	32.91	5.0	0.0
72	Ladybug-Stream-20191021-095415_Cube_006225_Cam2_65864_041-0133.jpg	440462.81914504047	387017.0963077	Sheffield_Buildings_Centroids.323834	E01007909	440471.525012506	387013.839999914	32.91	22.95	3.7	9.294927042390123	1.0	32.91	3.0	0.0
73	Ladybug-Stream-20191021-095415_Cube_006229_Cam2_65880_041-2266.jpg	440462.4417512536	387017.4827034964	Sheffield_Buildings_Centroids.323834	E01007909	440471.525012506	387013.839999914	32.91	22.95	3.7	9.786466388250297	1.0	32.91	3.0	0.0
74	Ladybug-Stream-20191021-095415_Cube_006242_Cam2_65932_042-1200.jpg	440461.6008986085	387018.33203830646	Sheffield_Buildings_Centroids.323834	E01007909	440471.525012506	387013.839999914	32.91	22.95	3.7	10.8934129440553	1.0	32.91	2.0	0.0
75	Ladybug-Stream-20191021-095415_Cube_006246_Cam2_65948_042-3333.jpg	440461.4404507255	387018.4811746225	Sheffield_Buildings_Centroids.323834	E01007909	440471.525012506	387013.839999914	32.91	22.95	3.7	11.10130122911402	1.0	32.91	1.0	0.0
76	Ladybug-Stream-20191021-095415_Cube_006253_Cam2_65976_042-7066.jpg	440461.2317345257	387018.6810164586	Sheffield_Buildings_Centroids.323834	E01007909	440471.525012506	387013.839999914	32.91	22.95	3.7	11.374841219322855	1.0	32.91	3.0	0.0
77	Ladybug-Stream-20191021-095415_Cube_006272_Cam2_66052_044-1200.jpg	440460.4585871118	387019.4746977856	Sheffield_Buildings_Centroids.323834	E01007909	440471.525012506	387013.839999914	32.91	22.95	3.7	12.418357021367974	1.0	32.91	1.0	0.0
78	Ladybug-Stream-20191021-095415_Cube_006284_Cam2_66100_044-7600.jpg	440459.51941582025	387020.45973125077	Sheffield_Buildings_Centroids.323834	E01007909	440471.525012506	387013.839999914	32.91	22.95	3.7	13.709675224185991	1.0	32.91	4.0	0.0
79	Ladybug-Stream-20191021-095415_Cube_006291_Cam2_66128_045-3333.jpg	440458.77956934867	387021.2350604896	Sheffield_Buildings_Centroids.323834	E01007909	440471.525012506	387013.839999914	32.91	22.95	3.7	14.735441703334176	1.0	32.91	2.0	0.0
80	Ladybug-Stream-20191021-095415_Cube_006300_Cam2_66164_046-0133.jpg	440457.607614947	387022.4799409441	Sheffield_Buildings_Centroids.323834	E01007909	440471.525012506	387013.839999914	32.91	22.95	3.7	16.3811640556991	1.0	32.91	8.0	0.0
81	Ladybug-Stream-20191021-095415_Cube_006305_Cam2_66184_046-2799.jpg	440456.8767644264	387023.2537851076	Sheffield_Buildings_Centroids.323834	E01007909	440471.525012506	387013.839999914	32.91	22.95	3.7	17.412366969282626	1.0	32.91	12.0	0.0
82	Ladybug-Stream-20191021-095415_Cube_006307_Cam2_66192_046-3866.jpg	440456.5505752657	387023.5915206921	Sheffield_Buildings_Centroids.323834	E01007909	440471.525012506	387013.839999914	32.91	22.95	3.7	17.869693006567296	1.0	32.91	8.0	0.0
83	Ladybug-Stream-20191021-095415_Cube_006315_Cam2_66224_047-0133.jpg	440455.2993381	387024.9873318604	Sheffield_Buildings_Centroids.323834	E01007909	440471.525012506	387013.839999914	32.91	22.95	3.7	19.68592185935316	1.0	32.91	5.0	0.0
84	Ladybug-Stream-20191021-095415_Cube_006318_Cam2_66236_047-1733.jpg	440454.7932012017	387025.546159985	Sheffield_Buildings_Centroids.323834	E01007909	440471.525012506	387013.839999914	32.91	22.95	3.7	20.42027651948897	1.0	32.91	10.0	0.0
85	Ladybug-Stream-20191021-095415_Cube_006321_Cam2_66248_047-3333.jpg	440454.29562318657	387026.12284318695	Sheffield_Buildings_Centroids.323834	E01007909	440471.525012506	387013.839999914	32.91	22.95	3.7	21.159397325692293	1.0	32.91	10.0	0.0
86	Ladybug-Stream-20191021-095415_Cube_009041_Cam3_77128_100-6000.jpg	440453.47370796633	387024.65150410397	Sheffield_Buildings_Centroids.323834	E01007909	440471.525012506	387013.839999914	32.91	22.95	3.7	21.041345452104725	1.0	32.91	17.0	0.0
87	Ladybug-Stream-20191021-095415_Cube_009042_Cam3_77132_100-6533.jpg	440453.5169201588	387024.4442770222	Sheffield_Buildings_Centroids.323834	E01007909	440471.525012506	387013.839999914	32.91	22.95	3.7	20.898375127586625	1.0	32.91	15.0	0.0
88	Ladybug-Stream-20191021-095415_Cube_009047_Cam3_77152_101-1200.jpg	440453.66573032044	387023.3848987789	Sheffield_Buildings_Centroids.323834	E01007909	440471.525012506	387013.839999914	32.91	22.95	3.7	20.249914926314766	1.0	32.91	17.0	0.0
89	Ladybug-Stream-20191021-095415_Cube_009051_Cam3_77168_101-3333.jpg	440453.7117509446	387022.43823577	Sheffield_Buildings_Centroids.323834	E01007909	440471.525012506	387013.839999914	32.91	22.95	3.7	19.77983688733364	1.0	32.91	13.0	0.0
90	Ladybug-Stream-20191021-095415_Cube_009067_Cam2_77232_102-3866.jpg	440453.26100013213	387018.1555091575	Sheffield_Buildings_Centroids.323834	E01007909	440471.525012506	387013.839999914	32.91	22.95	3.7	18.766932834797693	1.0	32.91	1.0	0.0
91	Ladybug-Stream-20191021-095415_Cube_009072_Cam2_77252_102-6533.jpg	440452.8954593873	387016.7023798504	Sheffield_Buildings_Centroids.323834	E01007909	440471.525012506	387013.839999914	32.91	22.95	3.7	18.848168831572305	1.0	32.91	1.0	0.0
92	Ladybug-Stream-20191021-095415_Cube_009073_Cam2_77256_102-7066.jpg	440452.80662911735	387016.3839699188	Sheffield_Buildings_Centroids.323834	E01007909	440471.525012506	387013.839999914	32.91	22.95	3.7	18.890464792324146	1.0	32.91	2.0	0.0
93	Ladybug-Stream-20191021-095415_Cube_009076_Cam2_77268_103-0666.jpg	440452.5390671535	387015.4648154429	Sheffield_Buildings_Centroids.323834	E01007909	440471.525012506	387013.839999914	32.91	22.95	3.7	19.055344301003736	1.0	32.91	1.0	0.0
94	Ladybug-Stream-20191021-095415_Cube_009081_Cam2_77288_103-3333.jpg	440452.0400962568	387013.89540798304	Sheffield_Buildings_Centroids.323834	E01007909	440471.525012506	387013.839999914	32.91	22.95	3.7	19.484995029347512	1.0	32.91	3.0	0.0
95	Ladybug-Stream-20191021-095415_Cube_009085_Cam2_77304_103-5466.jpg	440451.6122056006	387012.5878188724	Sheffield_Buildings_Centroids.323834	E01007909	440471.525012506	387013.839999914	32.91	22.95	3.7	19.952138637564108	1.0	32.91	3.0	0.0
96	Ladybug-Stream-20191021-095415_Cube_009086_Cam2_77308_103-5999.jpg	440451.5176860889	387012.2974488847	Sheffield_Buildings_Centroids.323834	E01007909	440471.525012506	387013.839999914	32.91	22.95	3.7	20.066703118292924	1.0	32.91	3.0	0.0
97	Ladybug-Stream-20191021-095415_Cube_009091_Cam2_77328_104-0666.jpg	440450.97880030185	387010.6707539419	Sheffield_Buildings_Centroids.323834	E01007909	440471.525012506	387013.839999914	32.91	22.95	3.7	20.789202869936787	1.0	32.91	1.0	0.0
98	Ladybug-Stream-20191021-095415_Cube_009093_Cam2_77336_104-1733.jpg	440450.78448674467	387010.0511983513	Sheffield_Buildings_Centroids.323834	E01007909	440471.525012506	387013.839999914	32.91	22.95	3.7	21.08374791482104	1.0	32.91	0.0	0.0
99	Ladybug-Stream-20191021-095415_Cube_009095_Cam2_77344_104-2799.jpg	440450.5933720898	387009.4385059414	Sheffield_Buildings_Centroids.323834	E01007909	440471.525012506	387013.839999914	32.91	22.95	3.7	21.389406716973046	1.0	32.91	1.0	0.0
100	Ladybug-Stream-20191021-095415_Cube_042325_Cam0_210264_015-5466.jpg	440450.30170127307	387010.63807821256	Sheffield_Buildings_Centroids.323835	E01007909	440468.38996325	387016.8949999809	16.48	17.12	3.9	19.139861320353265	2.0	32.96	7.0	0.0
101	Ladybug-Stream-20191021-095415_Cube_042329_Cam0_210280_015-7599.jpg	440450.6302767544	387011.9035393611	Sheffield_Buildings_Centroids.323835	E01007909	440468.38996325	387016.8949999809	16.48	17.12	3.9	18.447795086230727	2.0	32.96	1.0	0.0
102	Ladybug-Stream-20191021-095415_Cube_042332_Cam0_210292_016-1200.jpg	440450.9046975771	387012.8753971224	Sheffield_Buildings_Centroids.323835	E01007909	440468.38996325	387016.8949999809	16.48	17.12	3.9	17.941341164841553	2.0	32.96	2.0	0.0
103	Ladybug-Stream-20191021-095415_Cube_042334_Cam0_210300_016-2266.jpg	440451.10672567826	387013.5585206618	Sheffield_Buildings_Centroids.323835	E01007909	440468.38996325	387016.8949999809	16.48	17.12	3.9	17.60234061730665	2.0	32.96	3.0	0.0
104	Ladybug-Stream-20191021-095415_Cube_042337_Cam0_210312_016-3866.jpg	440451.4082568641	387014.52156151953	Sheffield_Buildings_Centroids.323835	E01007909	440468.38996325	387016.8949999809	16.48	17.12	3.9	17.146765348187056	2.0	32.96	3.0	0.0
105	Ladybug-Stream-20191021-095415_Cube_042338_Cam0_210316_016-4400.jpg	440451.50510704773	387014.8098698041	Sheffield_Buildings_Centroids.323835	E01007909	440468.38996325	387016.8949999809	16.48	17.12	3.9	17.01311661125567	2.0	32.96	5.0	0.0
106	Ladybug-Stream-20191021-095415_Cube_042343_Cam0_210336_016-7066.jpg	440452.0991027217	387016.42068657075	Sheffield_Buildings_Centroids.323835	E01007909	440468.38996325	387016.8949999809	16.48	17.12	3.9	16.297763955942713	2.0	32.96	7.0	0.0
107	Ladybug-Stream-20191021-095415_Cube_042346_Cam0_210348_017-0666.jpg	440452.4707507443	387017.3518932556	Sheffield_Buildings_Centroids.323835	E01007909	440468.38996325	387016.8949999809	16.48	17.12	3.9	15.925767744991578	2.0	32.96	6.0	0.0
108	Ladybug-Stream-20191021-095415_Cube_042351_Cam0_210368_017-3333.jpg	440453.1191798949	387018.86909483257	Sheffield_Buildings_Centroids.323835	E01007909	440468.38996325	387016.8949999809	16.48	17.12	3.9	15.39785292700772	2.0	32.96	5.0	0.0
109	Ladybug-Stream-20191021-095415_Cube_042356_Cam1_210388_017-5999.jpg	440453.85154006776	387020.35785308224	Sheffield_Buildings_Centroids.323835	E01007909	440468.38996325	387016.8949999809	16.48	17.12	3.9	14.945136340284472	2.0	32.96	9.0	0.0
110	Ladybug-Stream-20191021-095415_Cube_042359_Cam1_210400_017-7599.jpg	440454.3266689375	387021.2556138904	Sheffield_Buildings_Centroids.323835	E01007909	440468.38996325	387016.8949999809	16.48	17.12	3.9	14.723831043194233	2.0	32.96	8.0	0.0
111	Ladybug-Stream-20191021-095415_Cube_042363_Cam1_210416_018-1733.jpg	440455.01041881135	387022.4366970888	Sheffield_Buildings_Centroids.323835	E01007909	440468.38996325	387016.8949999809	16.48	17.12	3.9	14.481802934059171	2.0	32.96	5.0	0.0
112	Ladybug-Stream-20191021-095415_Cube_042364_Cam1_210420_018-2266.jpg	440455.1946813871	387022.7359628481	Sheffield_Buildings_Centroids.323835	E01007909	440468.38996325	387016.8949999809	16.48	17.12	3.9	14.430256777220885	2.0	32.96	7.0	0.0
113	Ladybug-Stream-20191021-095415_Cube_042366_Cam1_210428_018-3333.jpg	440455.5410423207	387023.29040726577	Sheffield_Buildings_Centroids.323835	E01007909	440468.38996325	387016.8949999809	16.48	17.12	3.9	14.35256086513046	2.0	32.96	6.0	0.0
114	Ladybug-Stream-20191021-095415_Cube_042369_Cam1_210440_018-4933.jpg	440456.0889462015	387024.1383014517	Sheffield_Buildings_Centroids.323835	E01007909	440468.38996325	387016.8949999809	16.48	17.12	3.9	14.275168532291675	2.0	32.96	14.0	0.0
115	Ladybug-Stream-20191021-095415_Cube_042371_Cam1_210448_018-6000.jpg	440456.45773218735	387024.6926547448	Sheffield_Buildings_Centroids.323835	E01007909	440468.38996325	387016.8949999809	16.48	17.12	3.9	14.254176859759069	2.0	32.96	9.0	0.0
116	Ladybug-Stream-20191021-095415_Cube_042373_Cam1_210456_018-7066.jpg	440456.8609388493	387025.2974691246	Sheffield_Buildings_Centroids.323835	E01007909	440468.38996325	387016.8949999809	16.48	17.12	3.9	14.266039791846506	2.0	32.96	8.0	0.0
117	Ladybug-Stream-20191021-095415_Cube_042376_Cam1_210468_019-0666.jpg	440457.45307373756	387026.1583083422	Sheffield_Buildings_Centroids.323835	E01007909	440468.38996325	387016.8949999809	16.48	17.12	3.9	14.332635277683721	2.0	32.96	12.0	0.0
118	Ladybug-Stream-20191021-095415_Cube_042377_Cam1_210472_019-1200.jpg	440457.6346008681	387026.41236888047	Sheffield_Buildings_Centroids.323835	E01007909	440468.38996325	387016.8949999809	16.48	17.12	3.9	14.361689689422347	2.0	32.96	9.0	0.0
119	Ladybug-Stream-20191021-095415_Cube_042378_Cam1_210476_019-1733.jpg	440457.8479244792	387026.7048152074	Sheffield_Buildings_Centroids.323835	E01007909	440468.38996325	387016.8949999809	16.48	17.12	3.9	14.4002450056865	2.0	32.96	9.0	0.0
120	Ladybug-Stream-20191021-095415_Cube_042381_Cam1_210488_019-3333.jpg	440458.46653583983	387027.53494324884	Sheffield_Buildings_Centroids.323835	E01007909	440468.38996325	387016.8949999809	16.48	17.12	3.9	14.549323156330988	2.0	32.96	8.0	0.0
121	Ladybug-Stream-20191021-095415_Cube_042382_Cam1_210492_019-3866.jpg	440458.6885318285	387027.8270281486	Sheffield_Buildings_Centroids.323835	E01007909	440468.38996325	387016.8949999809	16.48	17.12	3.9	14.615984793554	2.0	32.96	4.0	0.0
122	Ladybug-Stream-20191021-095415_Cube_042385_Cam1_210504_019-5466.jpg	440459.3564666995	387028.66058012	Sheffield_Buildings_Centroids.323835	E01007909	440468.38996325	387016.8949999809	16.48	17.12	3.9	14.833507202802355	2.0	32.96	4.0	0.0
123	Ladybug-Stream-20191021-095415_Cube_042388_Cam1_210516_019-7066.jpg	440460.054376366	387029.4848407761	Sheffield_Buildings_Centroids.323835	E01007909	440468.38996325	387016.8949999809	16.48	17.12	3.9	15.099208586805346	2.0	32.96	9.0	0.0
124	Ladybug-Stream-20191021-095415_Cube_042389_Cam1_210520_019-7600.jpg	440460.26782366436	387029.7309729407	Sheffield_Buildings_Centroids.323835	E01007909	440468.38996325	387016.8949999809	16.48	17.12	3.9	15.189843754010365	2.0	32.96	8.0	0.0
125	Ladybug-Stream-20191021-095415_Cube_042390_Cam1_210524_020-0133.jpg	440460.5158378447	387030.0193218936	Sheffield_Buildings_Centroids.323835	E01007909	440468.38996325	387016.8949999809	16.48	17.12	3.9	15.30521729890218	2.0	32.96	11.0	0.0
126	Ladybug-Stream-20191021-095415_Cube_042394_Cam1_210540_020-2266.jpg	440461.4894619668	387031.13438744907	Sheffield_Buildings_Centroids.323835	E01007909	440468.38996325	387016.8949999809	16.48	17.12	3.9	15.823307916684193	2.0	32.96	9.0	0.0
127	Ladybug-Stream-20191021-095415_Cube_042395_Cam1_210544_020-2799.jpg	440461.71131532476	387031.3772180447	Sheffield_Buildings_Centroids.323835	E01007909	440468.38996325	387016.8949999809	16.48	17.12	3.9	15.94800859519778	2.0	32.96	8.0	0.0
128	Ladybug-Stream-20191021-095415_Cube_042397_Cam1_210552_020-3866.jpg	440462.2327481518	387031.9407971308	Sheffield_Buildings_Centroids.323835	E01007909	440468.38996325	387016.8949999809	16.48	17.12	3.9	16.25691574805382	2.0	32.96	5.0	0.0
129	Ladybug-Stream-20191021-095415_Cube_042399_Cam1_210560_020-4933.jpg	440462.7247397837	387032.4635286072	Sheffield_Buildings_Centroids.323835	E01007909	440468.38996325	387016.8949999809	16.48	17.12	3.9	16.567252050565223	2.0	32.96	4.0	0.0
130	Ladybug-Stream-20191021-095415_Cube_042402_Cam1_210572_020-6533.jpg	440463.49565347907	387033.2600184975	Sheffield_Buildings_Centroids.323835	E01007909	440468.38996325	387016.8949999809	16.48	17.12	3.9	17.081220658328235	2.0	32.96	5.0	0.0
131	Ladybug-Stream-20191021-095415_Cube_042403_Cam1_210576_020-7066.jpg	440463.7722057983	387033.53518430376	Sheffield_Buildings_Centroids.323835	E01007909	440468.38996325	387016.8949999809	16.48	17.12	3.9	17.269030609127956	2.0	32.96	5.0	0.0
132	Ladybug-Stream-20191021-095415_Cube_042406_Cam1_210588_021-0666.jpg	440464.5800815808	387034.30825131305	Sheffield_Buildings_Centroids.323835	E01007909	440468.38996325	387016.8949999809	16.48	17.12	3.9	17.825165364934655	2.0	32.96	8.0	0.0
133	Ladybug-Stream-20191021-095415_Cube_042409_Cam1_210600_021-2266.jpg	440465.4127819515	387035.0661305215	Sheffield_Buildings_Centroids.323835	E01007909	440468.38996325	387016.8949999809	16.48	17.12	3.9	18.41340798456439	2.0	32.96	14.0	0.0
134	Ladybug-Stream-20191021-095415_Cube_042410_Cam1_210604_021-2800.jpg	440465.6668583773	387035.2901723154	Sheffield_Buildings_Centroids.323835	E01007909	440468.38996325	387016.8949999809	16.48	17.12	3.9	18.59563565355132	2.0	32.96	5.0	0.0
135	Ladybug-Stream-20191021-095415_Cube_042412_Cam1_210612_021-3866.jpg	440466.2685678736	387035.810125588	Sheffield_Buildings_Centroids.323835	E01007909	440468.38996325	387016.8949999809	16.48	17.12	3.9	19.033714694552103	2.0	32.96	7.0	0.0
136	Ladybug-Stream-20191021-095415_Cube_006122_Cam0_65452_034-1200.jpg	440478.5739862606	387000.8274696028	Sheffield_Buildings_Centroids.323835	E01007909	440468.38996325	387016.8949999809	16.48	17.12	3.9	19.023140044011537	2.0	32.96	8.0	0.0
137	Ladybug-Stream-20191021-095415_Cube_006124_Cam0_65460_034-2266.jpg	440478.2937457413	387001.1210403409	Sheffield_Buildings_Centroids.323835	E01007909	440468.38996325	387016.8949999809	16.48	17.12	3.9	18.62532443641365	2.0	32.96	8.0	0.0
138	Ladybug-Stream-20191021-095415_Cube_006129_Cam0_65480_034-4933.jpg	440477.6276195977	387001.8174187577	Sheffield_Buildings_Centroids.323835	E01007909	440468.38996325	387016.8949999809	16.48	17.12	3.9	17.68241358923188	2.0	32.96	6.0	0.0
139	Ladybug-Stream-20191021-095415_Cube_006131_Cam0_65488_034-6000.jpg	440477.3598350826	387002.0936818295	Sheffield_Buildings_Centroids.323835	E01007909	440468.38996325	387016.8949999809	16.48	17.12	3.9	17.307155159469296	2.0	32.96	6.0	0.0
140	Ladybug-Stream-20191021-095415_Cube_006134_Cam0_65500_034-7600.jpg	440476.94486486213	387002.5254480877	Sheffield_Buildings_Centroids.323835	E01007909	440468.38996325	387016.8949999809	16.48	17.12	3.9	16.723347846800735	2.0	32.96	8.0	0.0
141	Ladybug-Stream-20191021-095415_Cube_006138_Cam0_65516_035-1733.jpg	440476.37268786796	387003.1210049145	Sheffield_Buildings_Centroids.323835	E01007909	440468.38996325	387016.8949999809	16.48	17.12	3.9	15.920013580825687	2.0	32.96	6.0	0.0
142	Ladybug-Stream-20191021-095415_Cube_006142_Cam0_65532_035-3866.jpg	440475.79135336046	387003.72724075103	Sheffield_Buildings_Centroids.323835	E01007909	440468.38996325	387016.8949999809	16.48	17.12	3.9	15.105312267732042	2.0	32.96	4.0	0.0
143	Ladybug-Stream-20191021-095415_Cube_006145_Cam0_65544_035-5466.jpg	440475.35498174455	387004.1825159971	Sheffield_Buildings_Centroids.323835	E01007909	440468.38996325	387016.8949999809	16.48	17.12	3.9	14.495472799111473	2.0	32.96	6.0	0.0
144	Ladybug-Stream-20191021-095415_Cube_006150_Cam0_65564_036-0133.jpg	440474.622478558	387004.94631355687	Sheffield_Buildings_Centroids.323835	E01007909	440468.38996325	387016.8949999809	16.48	17.12	3.9	13.476474105806265	2.0	32.96	3.0	0.0
145	Ladybug-Stream-20191021-095415_Cube_006151_Cam0_65568_036-0666.jpg	440474.46583695814	387005.1097904453	Sheffield_Buildings_Centroids.323835	E01007909	440468.38996325	387016.8949999809	16.48	17.12	3.9	13.259238481889891	2.0	32.96	2.0	2.0
146	Ladybug-Stream-20191021-095415_Cube_006157_Cam0_65592_036-3866.jpg	440473.5533384958	387006.0668165104	Sheffield_Buildings_Centroids.323835	E01007909	440468.38996325	387016.8949999809	16.48	17.12	3.9	11.99624946404751	2.0	32.96	6.0	0.0
147	Ladybug-Stream-20191021-095415_Cube_006158_Cam0_65596_036-4400.jpg	440473.41177017416	387006.2129448406	Sheffield_Buildings_Centroids.323835	E01007909	440468.38996325	387016.8949999809	16.48	17.12	3.9	11.803594656096823	2.0	32.96	6.0	1.0
148	Ladybug-Stream-20191021-095415_Cube_006160_Cam0_65604_036-5466.jpg	440473.0846320418	387006.5568646785	Sheffield_Buildings_Centroids.323835	E01007909	440468.38996325	387016.8949999809	16.48	17.12	3.9	11.354160321079858	2.0	32.96	11.0	0.0
149	Ladybug-Stream-20191021-095415_Cube_006165_Cam0_65624_037-0133.jpg	440472.3086442922	387007.3757383835	Sheffield_Buildings_Centroids.323835	E01007909	440468.38996325	387016.8949999809	16.48	17.12	3.9	10.294289799272377	2.0	32.96	2.0	0.0
150	Ladybug-Stream-20191021-095415_Cube_006168_Cam0_65636_037-1733.jpg	440471.8198210253	387007.8712614922	Sheffield_Buildings_Centroids.323835	E01007909	440468.38996325	387016.8949999809	16.48	17.12	3.9	9.653589004764829	2.0	32.96	2.0	1.0
151	Ladybug-Stream-20191021-095415_Cube_006171_Cam0_65648_037-3333.jpg	440471.3298436789	387008.36783491983	Sheffield_Buildings_Centroids.323835	E01007909	440468.38996325	387016.8949999809	16.48	17.12	3.9	9.019725102020343	2.0	32.96	2.0	0.0
152	Ladybug-Stream-20191021-095415_Cube_006175_Cam0_65664_037-5466.jpg	440470.6604463874	387009.0611174897	Sheffield_Buildings_Centroids.323835	E01007909	440468.38996325	387016.8949999809	16.48	17.12	3.9	8.156274183987543	2.0	32.96	1.0	0.0
153	Ladybug-Stream-20191021-095415_Cube_006177_Cam0_65672_037-6533.jpg	440470.3315806516	387009.3980591355	Sheffield_Buildings_Centroids.323835	E01007909	440468.38996325	387016.8949999809	16.48	17.12	3.9	7.744288229092484	2.0	32.96	0.0	0.0
154	Ladybug-Stream-20191021-095415_Cube_006178_Cam0_65676_037-7066.jpg	440470.1564975932	387009.57689350814	Sheffield_Buildings_Centroids.323835	E01007909	440468.38996325	387016.8949999809	16.48	17.12	3.9	7.528301663290602	2.0	32.96	0.0	0.0
155	Ladybug-Stream-20191021-095415_Cube_006183_Cam0_65696_038-1733.jpg	440469.31520228006	387010.4442792319	Sheffield_Buildings_Centroids.323835	E01007909	440468.38996325	387016.8949999809	16.48	17.12	3.9	6.516737331386636	2.0	32.96	2.0	0.0
156	Ladybug-Stream-20191021-095415_Cube_006185_Cam0_65704_038-2800.jpg	440468.9782802411	387010.7917734696	Sheffield_Buildings_Centroids.323835	E01007909	440468.38996325	387016.8949999809	16.48	17.12	3.9	6.131516185356909	2.0	32.96	3.0	0.0
157	Ladybug-Stream-20191021-095415_Cube_006188_Cam0_65716_038-4399.jpg	440468.4545722033	387011.3260821172	Sheffield_Buildings_Centroids.323835	E01007909	440468.38996325	387016.8949999809	16.48	17.12	3.9	5.5692926382307295	2.0	32.96	1.0	0.0
158	Ladybug-Stream-20191021-095415_Cube_006189_Cam0_65720_038-4933.jpg	440468.2691262029	387011.5131694393	Sheffield_Buildings_Centroids.323835	E01007909	440468.38996325	387016.8949999809	16.48	17.12	3.9	5.383186934427428	2.0	32.96	0.0	0.0
159	Ladybug-Stream-20191021-095415_Cube_006194_Cam0_65740_038-7600.jpg	440467.4020616578	387012.4173922679	Sheffield_Buildings_Centroids.323835	E01007909	440468.38996325	387016.8949999809	16.48	17.12	3.9	4.5852939260119605	2.0	32.96	0.0	0.0
160	Ladybug-Stream-20191021-095415_Cube_006196_Cam0_65748_039-0666.jpg	440467.0320242868	387012.7973628849	Sheffield_Buildings_Centroids.323835	E01007909	440468.38996325	387016.8949999809	16.48	17.12	3.9	4.3167844511830005	2.0	32.96	0.0	0.0
161	Ladybug-Stream-20191021-095415_Cube_006200_Cam0_65764_039-2799.jpg	440466.34736748866	387013.49358858727	Sheffield_Buildings_Centroids.323835	E01007909	440468.38996325	387016.8949999809	16.48	17.12	3.9	3.9675933401748713	2.0	32.96	1.0	1.0
162	Ladybug-Stream-20191021-095415_Cube_006201_Cam1_65768_039-3333.jpg	440466.1664740106	387013.6813274081	Sheffield_Buildings_Centroids.323835	E01007909	440468.38996325	387016.8949999809	16.48	17.12	3.9	3.9078889189142574	2.0	32.96	14.0	0.0
163	Ladybug-Stream-20191021-095415_Cube_006205_Cam1_65784_039-5466.jpg	440465.4880909829	387014.3724215545	Sheffield_Buildings_Centroids.323835	E01007909	440468.38996325	387016.8949999809	16.48	17.12	3.9	3.845031153757992	2.0	32.96	14.0	0.0
164	Ladybug-Stream-20191021-095415_Cube_006209_Cam1_65800_039-7600.jpg	440464.88903376943	387014.9945303873	Sheffield_Buildings_Centroids.323835	E01007909	440468.38996325	387016.8949999809	16.48	17.12	3.9	3.9835024670105286	2.0	32.96	13.0	0.0
165	Ladybug-Stream-20191021-095415_Cube_006212_Cam1_65812_040-1199.jpg	440464.4526436637	387015.4554662051	Sheffield_Buildings_Centroids.323835	E01007909	440468.38996325	387016.8949999809	16.48	17.12	3.9	4.192224113381393	2.0	32.96	12.0	0.0
166	Ladybug-Stream-20191021-095415_Cube_006213_Cam1_65816_040-1733.jpg	440464.30437664734	387015.60746927134	Sheffield_Buildings_Centroids.323835	E01007909	440468.38996325	387016.8949999809	16.48	17.12	3.9	4.28366119300308	2.0	32.96	12.0	0.0
167	Ladybug-Stream-20191021-095415_Cube_006219_Cam1_65840_040-4933.jpg	440463.49531132	387016.4055877443	Sheffield_Buildings_Centroids.323835	E01007909	440468.38996325	387016.8949999809	16.48	17.12	3.9	4.919059041470558	2.0	32.96	9.0	0.0
168	Ladybug-Stream-20191021-095415_Cube_006225_Cam1_65864_041-0133.jpg	440462.81914504047	387017.0963077	Sheffield_Buildings_Centroids.323835	E01007909	440468.38996325	387016.8949999809	16.48	17.12	3.9	5.574454262166524	2.0	32.96	13.0	0.0
169	Ladybug-Stream-20191021-095415_Cube_006229_Cam1_65880_041-2266.jpg	440462.4417512536	387017.4827034964	Sheffield_Buildings_Centroids.323835	E01007909	440468.38996325	387016.8949999809	16.48	17.12	3.9	5.9771750330958255	2.0	32.96	11.0	0.0
170	Ladybug-Stream-20191021-095415_Cube_006242_Cam2_65932_042-1200.jpg	440461.6008986085	387018.33203830646	Sheffield_Buildings_Centroids.323835	E01007909	440468.38996325	387016.8949999809	16.48	17.12	3.9	6.93948685823278	2.0	32.96	2.0	0.0
171	Ladybug-Stream-20191021-095415_Cube_006246_Cam2_65948_042-3333.jpg	440461.4404507255	387018.4811746225	Sheffield_Buildings_Centroids.323835	E01007909	440468.38996325	387016.8949999809	16.48	17.12	3.9	7.128230798869423	2.0	32.96	1.0	0.0
172	Ladybug-Stream-20191021-095415_Cube_006253_Cam2_65976_042-7066.jpg	440461.2317345257	387018.6810164586	Sheffield_Buildings_Centroids.323835	E01007909	440468.38996325	387016.8949999809	16.48	17.12	3.9	7.377675333602058	2.0	32.96	3.0	0.0
173	Ladybug-Stream-20191021-095415_Cube_006272_Cam2_66052_044-1200.jpg	440460.4585871118	387019.4746977856	Sheffield_Buildings_Centroids.323835	E01007909	440468.38996325	387016.8949999809	16.48	17.12	3.9	8.340357798647467	2.0	32.96	1.0	0.0
174	Ladybug-Stream-20191021-095415_Cube_006284_Cam2_66100_044-7600.jpg	440459.51941582025	387020.45973125077	Sheffield_Buildings_Centroids.323835	E01007909	440468.38996325	387016.8949999809	16.48	17.12	3.9	9.560016774570814	2.0	32.96	4.0	0.0
175	Ladybug-Stream-20191021-095415_Cube_006291_Cam2_66128_045-3333.jpg	440458.77956934867	387021.2350604896	Sheffield_Buildings_Centroids.323835	E01007909	440468.38996325	387016.8949999809	16.48	17.12	3.9	10.544941733206004	2.0	32.96	2.0	0.0
176	Ladybug-Stream-20191021-095415_Cube_006300_Cam2_66164_046-0133.jpg	440457.607614947	387022.4799409441	Sheffield_Buildings_Centroids.323835	E01007909	440468.38996325	387016.8949999809	16.48	17.12	3.9	12.14292388552758	2.0	32.96	8.0	0.0
177	Ladybug-Stream-20191021-095415_Cube_006305_Cam2_66184_046-2799.jpg	440456.8767644264	387023.2537851076	Sheffield_Buildings_Centroids.323835	E01007909	440468.38996325	387016.8949999809	16.48	17.12	3.9	13.15248628354608	2.0	32.96	12.0	0.0
178	Ladybug-Stream-20191021-095415_Cube_006307_Cam2_66192_046-3866.jpg	440456.5505752657	387023.5915206921	Sheffield_Buildings_Centroids.323835	E01007909	440468.38996325	387016.8949999809	16.48	17.12	3.9	13.602003436163347	2.0	32.96	8.0	0.0
179	Ladybug-Stream-20191021-095415_Cube_006315_Cam2_66224_047-0133.jpg	440455.2993381	387024.9873318604	Sheffield_Buildings_Centroids.323835	E01007909	440468.38996325	387016.8949999809	16.48	17.12	3.9	15.389941587441877	2.0	32.96	5.0	0.0
180	Ladybug-Stream-20191021-095415_Cube_006318_Cam2_66236_047-1733.jpg	440454.7932012017	387025.546159985	Sheffield_Buildings_Centroids.323835	E01007909	440468.38996325	387016.8949999809	16.48	17.12	3.9	16.115660322037	2.0	32.96	10.0	0.0
181	Ladybug-Stream-20191021-095415_Cube_006321_Cam2_66248_047-3333.jpg	440454.29562318657	387026.12284318695	Sheffield_Buildings_Centroids.323835	E01007909	440468.38996325	387016.8949999809	16.48	17.12	3.9	16.846468830489748	2.0	32.96	10.0	0.0
182	Ladybug-Stream-20191021-095415_Cube_006323_Cam2_66256_047-4400.jpg	440453.9745184255	387026.510991382	Sheffield_Buildings_Centroids.323835	E01007909	440468.38996325	387016.8949999809	16.48	17.12	3.9	17.32836807413118	2.0	32.96	9.0	0.0
183	Ladybug-Stream-20191021-095415_Cube_006330_Cam2_66284_048-0133.jpg	440452.7870059354	387027.9472018168	Sheffield_Buildings_Centroids.323835	E01007909	440468.38996325	387016.8949999809	16.48	17.12	3.9	19.120759461417254	2.0	32.96	12.0	0.0
184	Ladybug-Stream-20191021-095415_Cube_009023_Cam3_77056_099-4400.jpg	440452.31731804454	387027.3842475764	Sheffield_Buildings_Centroids.323835	E01007909	440468.38996325	387016.8949999809	16.48	17.12	3.9	19.192556865050012	2.0	32.96	16.0	0.0
185	Ladybug-Stream-20191021-095415_Cube_009028_Cam3_77076_099-7066.jpg	440452.6863012117	387026.7753444161	Sheffield_Buildings_Centroids.323835	E01007909	440468.38996325	387016.8949999809	16.48	17.12	3.9	18.553334136213024	2.0	32.96	10.0	0.0
186	Ladybug-Stream-20191021-095415_Cube_009032_Cam3_77092_100-1200.jpg	440452.9534697777	387026.22446724353	Sheffield_Buildings_Centroids.323835	E01007909	440468.38996325	387016.8949999809	16.48	17.12	3.9	18.036748324515774	2.0	32.96	11.0	0.0
187	Ladybug-Stream-20191021-095415_Cube_009041_Cam3_77128_100-6000.jpg	440453.47370796633	387024.65150410397	Sheffield_Buildings_Centroids.323835	E01007909	440468.38996325	387016.8949999809	16.48	17.12	3.9	16.812436703198614	2.0	32.96	17.0	0.0
188	Ladybug-Stream-20191021-095415_Cube_009042_Cam3_77132_100-6533.jpg	440453.5169201588	387024.4442770222	Sheffield_Buildings_Centroids.323835	E01007909	440468.38996325	387016.8949999809	16.48	17.12	3.9	16.6792983856942	2.0	32.96	15.0	0.0
189	Ladybug-Stream-20191021-095415_Cube_009047_Cam3_77152_101-1200.jpg	440453.66573032044	387023.3848987789	Sheffield_Buildings_Centroids.323835	E01007909	440468.38996325	387016.8949999809	16.48	17.12	3.9	16.0910478767056	2.0	32.96	17.0	0.0
190	Ladybug-Stream-20191021-095415_Cube_009051_Cam3_77168_101-3333.jpg	440453.7117509446	387022.43823577	Sheffield_Buildings_Centroids.323835	E01007909	440468.38996325	387016.8949999809	16.48	17.12	3.9	15.690040774173141	2.0	32.96	13.0	0.0
191	Ladybug-Stream-20191021-095415_Cube_009067_Cam2_77232_102-3866.jpg	440453.26100013213	387018.1555091575	Sheffield_Buildings_Centroids.323835	E01007909	440468.38996325	387016.8949999809	16.48	17.12	3.9	15.181383613113391	2.0	32.96	1.0	0.0
192	Ladybug-Stream-20191021-095415_Cube_009072_Cam2_77252_102-6533.jpg	440452.8954593873	387016.7023798504	Sheffield_Buildings_Centroids.323835	E01007909	440468.38996325	387016.8949999809	16.48	17.12	3.9	15.495701096350533	2.0	32.96	1.0	0.0
193	Ladybug-Stream-20191021-095415_Cube_009073_Cam2_77256_102-7066.jpg	440452.80662911735	387016.3839699188	Sheffield_Buildings_Centroids.323835	E01007909	440468.38996325	387016.8949999809	16.48	17.12	3.9	15.591711080416177	2.0	32.96	2.0	0.0
194	Ladybug-Stream-20191021-095415_Cube_009076_Cam2_77268_103-0666.jpg	440452.5390671535	387015.4648154429	Sheffield_Buildings_Centroids.323835	E01007909	440468.38996325	387016.8949999809	16.48	17.12	3.9	15.91528620148098	2.0	32.96	1.0	0.0
195	Ladybug-Stream-20191021-095415_Cube_009081_Cam2_77288_103-3333.jpg	440452.0400962568	387013.89540798304	Sheffield_Buildings_Centroids.323835	E01007909	440468.38996325	387016.8949999809	16.48	17.12	3.9	16.622746549574558	2.0	32.96	3.0	0.0
196	Ladybug-Stream-20191021-095415_Cube_009085_Cam2_77304_103-5466.jpg	440451.6122056006	387012.5878188724	Sheffield_Buildings_Centroids.323835	E01007909	440468.38996325	387016.8949999809	16.48	17.12	3.9	17.3218059348583	2.0	32.96	3.0	0.0
197	Ladybug-Stream-20191021-095415_Cube_009086_Cam2_77308_103-5999.jpg	440451.5176860889	387012.2974488847	Sheffield_Buildings_Centroids.323835	E01007909	440468.38996325	387016.8949999809	16.48	17.12	3.9	17.48745872574737	2.0	32.96	3.0	0.0
198	Ladybug-Stream-20191021-095415_Cube_009091_Cam2_77328_104-0666.jpg	440450.97880030185	387010.6707539419	Sheffield_Buildings_Centroids.323835	E01007909	440468.38996325	387016.8949999809	16.48	17.12	3.9	18.490263220446266	2.0	32.96	1.0	0.0
199	Ladybug-Stream-20191021-095415_Cube_009093_Cam2_77336_104-1733.jpg	440450.78448674467	387010.0511983513	Sheffield_Buildings_Centroids.323835	E01007909	440468.38996325	387016.8949999809	16.48	17.12	3.9	18.88889683718132	2.0	32.96	0.0	0.0
200	Ladybug-Stream-20191021-095415_Cube_021545_Cam0_127144_038-2799.jpg	440485.8960908117	386671.2367234425	Sheffield_Buildings_Centroids.323845	E01007909	440496.684601875	386690.424999952	87.57	43.73	6.3	22.013221626343608	2.0	175.14	6.0	4.0
201	Ladybug-Stream-20191021-095415_Cube_021546_Cam0_127148_038-3333.jpg	440485.5002543607	386671.7033220804	Sheffield_Buildings_Centroids.323845	E01007909	440496.684601875	386690.424999952	87.57	43.73	6.3	21.808045571493345	2.0	175.14	3.0	1.0
202	Ladybug-Stream-20191021-095415_Cube_021547_Cam0_127152_038-3866.jpg	440485.1630917763	386672.1023766361	Sheffield_Buildings_Centroids.323845	E01007909	440496.684601875	386690.424999952	87.57	43.73	6.3	21.64402273449536	2.0	175.14	7.0	1.0
203	Ladybug-Stream-20191021-095415_Cube_021548_Cam0_127156_038-4400.jpg	440484.7714713304	386672.5647639498	Sheffield_Buildings_Centroids.323845	E01007909	440496.684601875	386690.424999952	87.57	43.73	6.3	21.468831114613863	2.0	175.14	2.0	0.0
204	Ladybug-Stream-20191021-095415_Cube_021549_Cam0_127160_038-4933.jpg	440484.3840558303	386673.02226750273	Sheffield_Buildings_Centroids.323845	E01007909	440496.684601875	386690.424999952	87.57	43.73	6.3	21.310995511737357	2.0	175.14	7.0	0.0
205	Ladybug-Stream-20191021-095415_Cube_021554_Cam1_127180_038-7600.jpg	440482.5901669011	386675.1390805117	Sheffield_Buildings_Centroids.323845	E01007909	440496.684601875	386690.424999952	87.57	43.73	6.3	20.792124239035388	2.0	175.14	14.0	4.0
206	Ladybug-Stream-20191021-095415_Cube_021562_Cam1_127212_039-3866.jpg	440479.83675386006	386678.40120136755	Sheffield_Buildings_Centroids.323845	E01007909	440496.684601875	386690.424999952	87.57	43.73	6.3	20.69835054141501	2.0	175.14	13.0	3.0
207	Ladybug-Stream-20191021-095415_Cube_021565_Cam1_127224_039-5466.jpg	440478.8393546397	386679.5857915457	Sheffield_Buildings_Centroids.323845	E01007909	440496.684601875	386690.424999952	87.57	43.73	6.3	20.8792070674597	2.0	175.14	11.0	0.0
208	Ladybug-Stream-20191021-095415_Cube_021572_Cam1_127252_040-1200.jpg	440476.5855826867	386682.2825752944	Sheffield_Buildings_Centroids.323845	E01007909	440496.684601875	386690.424999952	87.57	43.73	6.3	21.685701548205852	2.0	175.14	18.0	0.0
209	Ladybug-Stream-20191021-095415_Cube_021574_Cam1_127260_040-2266.jpg	440475.9847690915	386683.0046425024	Sheffield_Buildings_Centroids.323845	E01007909	440496.684601875	386690.424999952	87.57	43.73	6.3	21.98965170126532	2.0	175.14	17.0	0.0
210	Ladybug-Stream-20191021-095415_Cube_021576_Cam1_127268_040-3333.jpg	440475.3433908292	386683.76785705046	Sheffield_Buildings_Centroids.323845	E01007909	440496.684601875	386690.424999952	87.57	43.73	6.3	22.355420830638145	2.0	175.14	18.0	0.0
211	Ladybug-Stream-20191021-095415_Cube_021583_Cam1_127296_040-7066.jpg	440473.3017434497	386686.1883406644	Sheffield_Buildings_Centroids.323845	E01007909	440496.684601875	386690.424999952	87.57	43.73	6.3	23.763571912861103	2.0	175.14	15.0	4.0
212	Ladybug-Stream-20191021-095415_Cube_021586_Cam1_127308_041-0666.jpg	440472.4476424853	386687.2066176722	Sheffield_Buildings_Centroids.323845	E01007909	440496.684601875	386690.424999952	87.57	43.73	6.3	24.449707257138854	2.0	175.14	21.0	0.0
213	Ladybug-Stream-20191021-095415_Cube_023064_Cam3_133220_011-4933.jpg	440475.04204528907	386696.87024200935	Sheffield_Buildings_Centroids.323845	E01007909	440496.684601875	386690.424999952	87.57	43.73	6.3	22.58188213488127	2.0	175.14	17.0	0.0
214	Ladybug-Stream-20191021-095415_Cube_023066_Cam3_133228_011-6000.jpg	440475.9209733528	386695.80802582577	Sheffield_Buildings_Centroids.323845	E01007909	440496.684601875	386690.424999952	87.57	43.73	6.3	21.450063798781954	2.0	175.14	26.0	0.0
215	Ladybug-Stream-20191021-095415_Cube_023068_Cam3_133236_011-7066.jpg	440476.8057666872	386694.74282374076	Sheffield_Buildings_Centroids.323845	E01007909	440496.684601875	386690.424999952	87.57	43.73	6.3	20.34236197440644	2.0	175.14	25.0	0.0
216	Ladybug-Stream-20191021-095415_Cube_023070_Cam3_133244_012-0133.jpg	440477.76710666576	386693.5937855696	Sheffield_Buildings_Centroids.323845	E01007909	440496.684601875	386690.424999952	87.57	43.73	6.3	19.181053862664122	2.0	175.14	25.0	0.0
217	Ladybug-Stream-20191021-095415_Cube_023072_Cam3_133252_012-1199.jpg	440478.66470710776	386692.5268576364	Sheffield_Buildings_Centroids.323845	E01007909	440496.684601875	386690.424999952	87.57	43.73	6.3	18.14206198728959	2.0	175.14	18.0	3.0
218	Ladybug-Stream-20191021-095415_Cube_023078_Cam3_133276_012-4400.jpg	440481.4443570472	386689.2370216978	Sheffield_Buildings_Centroids.323845	E01007909	440496.684601875	386690.424999952	87.57	43.73	6.3	15.286476204345934	2.0	175.14	19.0	0.0
219	Ladybug-Stream-20191021-095415_Cube_023081_Cam3_133288_012-5999.jpg	440482.8508685524	386687.5761574672	Sheffield_Buildings_Centroids.323845	E01007909	440496.684601875	386690.424999952	87.57	43.73	6.3	14.124024962621244	2.0	175.14	22.0	2.0
220	Ladybug-Stream-20191021-095415_Cube_023086_Cam2_133308_013-0666.jpg	440485.1968136443	386684.84082024585	Sheffield_Buildings_Centroids.323845	E01007909	440496.684601875	386690.424999952	87.57	43.73	6.3	12.773110092078195	2.0	175.14	13.0	0.0
221	Ladybug-Stream-20191021-095415_Cube_023089_Cam2_133320_013-2266.jpg	440486.6264041127	386683.1832997275	Sheffield_Buildings_Centroids.323845	E01007909	440496.684601875	386690.424999952	87.57	43.73	6.3	12.393932562637938	2.0	175.14	11.0	0.0
222	Ladybug-Stream-20191021-095415_Cube_023091_Cam2_133328_013-3333.jpg	440487.63047949225	386682.0192251856	Sheffield_Buildings_Centroids.323845	E01007909	440496.684601875	386690.424999952	87.57	43.73	6.3	12.354520692674232	2.0	175.14	9.0	0.0
223	Ladybug-Stream-20191021-095415_Cube_023093_Cam2_133336_013-4400.jpg	440488.5671973197	386680.9396473137	Sheffield_Buildings_Centroids.323845	E01007909	440496.684601875	386690.424999952	87.57	43.73	6.3	12.484557316441679	2.0	175.14	11.0	0.0
224	Ladybug-Stream-20191021-095415_Cube_023095_Cam2_133344_013-5466.jpg	440489.50748023455	386679.8556004202	Sheffield_Buildings_Centroids.323845	E01007909	440496.684601875	386690.424999952	87.57	43.73	6.3	12.775886720852153	2.0	175.14	10.0	0.0
225	Ladybug-Stream-20191021-095415_Cube_023096_Cam2_133348_013-6000.jpg	440490.01465817494	386679.2702879285	Sheffield_Buildings_Centroids.323845	E01007909	440496.684601875	386690.424999952	87.57	43.73	6.3	12.99675918423175	2.0	175.14	17.0	1.0
226	Ladybug-Stream-20191021-095415_Cube_023099_Cam2_133360_013-7600.jpg	440491.45208588	386677.59839213104	Sheffield_Buildings_Centroids.323845	E01007909	440496.684601875	386690.424999952	87.57	43.73	6.3	13.852836959667098	2.0	175.14	9.0	0.0
227	Ladybug-Stream-20191021-095415_Cube_023103_Cam2_133376_014-1733.jpg	440493.3948362047	386675.32849612006	Sheffield_Buildings_Centroids.323845	E01007909	440496.684601875	386690.424999952	87.57	43.73	6.3	15.450792410504448	2.0	175.14	10.0	0.0
228	Ladybug-Stream-20191021-095415_Cube_023104_Cam2_133380_014-2266.jpg	440493.82525447424	386674.8241322883	Sheffield_Buildings_Centroids.323845	E01007909	440496.684601875	386690.424999952	87.57	43.73	6.3	15.860735778024225	2.0	175.14	10.0	0.0
229	Ladybug-Stream-20191021-095415_Cube_023105_Cam2_133384_014-2800.jpg	440494.3288393055	386674.2339241901	Sheffield_Buildings_Centroids.323845	E01007909	440496.684601875	386690.424999952	87.57	43.73	6.3	16.361557126758207	2.0	175.14	12.0	0.0
230	Ladybug-Stream-20191021-095415_Cube_023107_Cam2_133392_014-3866.jpg	440495.2663885189	386673.1347318243	Sheffield_Buildings_Centroids.323845	E01007909	440496.684601875	386690.424999952	87.57	43.73	6.3	17.348334244331546	2.0	175.14	11.0	0.0
231	Ladybug-Stream-20191021-095415_Cube_023108_Cam2_133396_014-4400.jpg	440495.7718542812	386672.5439306073	Sheffield_Buildings_Centroids.323845	E01007909	440496.684601875	386690.424999952	87.57	43.73	6.3	17.904350004341804	2.0	175.14	17.0	1.0
232	Ladybug-Stream-20191021-095415_Cube_023117_Cam2_133432_015-1200.jpg	440500.1261659615	386667.4656881046	Sheffield_Buildings_Centroids.323845	E01007909	440496.684601875	386690.424999952	87.57	43.73	6.3	23.215821412724058	2.0	175.14	14.0	0.0
233	Ladybug-Stream-20191021-095415_Cube_039561_Cam0_199208_087-3333.jpg	440488.5363651327	386667.282348231	Sheffield_Buildings_Centroids.323845	E01007909	440496.684601875	386690.424999952	87.57	43.73	6.3	24.535201052568933	2.0	175.14	7.0	0.0
234	Ladybug-Stream-20191021-095415_Cube_039562_Cam0_199212_087-3866.jpg	440488.0852810762	386667.8066245168	Sheffield_Buildings_Centroids.323845	E01007909	440496.684601875	386690.424999952	87.57	43.73	6.3	24.19791779324861	2.0	175.14	5.0	0.0
235	Ladybug-Stream-20191021-095415_Cube_039564_Cam0_199220_087-4933.jpg	440487.2489909813	386668.779929625	Sheffield_Buildings_Centroids.323845	E01007909	440496.684601875	386690.424999952	87.57	43.73	6.3	23.612281177407798	2.0	175.14	7.0	4.0
236	Ladybug-Stream-20191021-095415_Cube_039567_Cam0_199232_087-6533.jpg	440485.9671595541	386670.28046935954	Sheffield_Buildings_Centroids.323845	E01007909	440496.684601875	386690.424999952	87.57	43.73	6.3	22.8180998922626	2.0	175.14	10.0	1.0
237	Ladybug-Stream-20191021-095415_Cube_039569_Cam0_199240_087-7600.jpg	440485.1367779229	386671.25780594477	Sheffield_Buildings_Centroids.323845	E01007909	440496.684601875	386690.424999952	87.57	43.73	6.3	22.37707675590499	2.0	175.14	6.0	1.0
238	Ladybug-Stream-20191021-095415_Cube_039571_Cam0_199248_088-0666.jpg	440484.2438403713	386672.3114638014	Sheffield_Buildings_Centroids.323845	E01007909	440496.684601875	386690.424999952	87.57	43.73	6.3	21.97436548964941	2.0	175.14	7.0	1.0
239	Ladybug-Stream-20191021-095415_Cube_039573_Cam1_199256_088-1733.jpg	440483.4182959047	386673.2890268949	Sheffield_Buildings_Centroids.323845	E01007909	440496.684601875	386690.424999952	87.57	43.73	6.3	21.67109703532033	2.0	175.14	15.0	2.0
240	Ladybug-Stream-20191021-095415_Cube_039575_Cam1_199264_088-2800.jpg	440482.5928872213	386674.2645274855	Sheffield_Buildings_Centroids.323845	E01007909	440496.684601875	386690.424999952	87.57	43.73	6.3	21.441485308209078	2.0	175.14	22.0	3.0
241	Ladybug-Stream-20191021-095415_Cube_039577_Cam1_199272_088-3866.jpg	440481.70669789455	386675.3178117629	Sheffield_Buildings_Centroids.323845	E01007909	440496.684601875	386690.424999952	87.57	43.73	6.3	21.27356910890084	2.0	175.14	27.0	10.0
242	Ladybug-Stream-20191021-095415_Cube_039579_Cam1_199280_088-4933.jpg	440480.8819686889	386676.29296368593	Sheffield_Buildings_Centroids.323845	E01007909	440496.684601875	386690.424999952	87.57	43.73	6.3	21.19994492069922	2.0	175.14	16.0	3.0
243	Ladybug-Stream-20191021-095415_Cube_039580_Cam1_199284_088-5466.jpg	440480.4380010317	386676.8161650053	Sheffield_Buildings_Centroids.323845	E01007909	440496.684601875	386690.424999952	87.57	43.73	6.3	21.193216546122493	2.0	175.14	14.0	4.0
244	Ladybug-Stream-20191021-095415_Cube_039583_Cam1_199296_088-7066.jpg	440479.1671236994	386678.3093665777	Sheffield_Buildings_Centroids.323845	E01007909	440496.684601875	386690.424999952	87.57	43.73	6.3	21.29907541874141	2.0	175.14	13.0	1.0
245	Ladybug-Stream-20191021-095415_Cube_039584_Cam1_199300_088-7600.jpg	440478.78604375507	386678.7565904389	Sheffield_Buildings_Centroids.323845	E01007909	440496.684601875	386690.424999952	87.57	43.73	6.3	21.36609845847956	2.0	175.14	10.0	1.0
246	Ladybug-Stream-20191021-095415_Cube_039585_Cam1_199304_089-0133.jpg	440478.33876137366	386679.2772913757	Sheffield_Buildings_Centroids.323845	E01007909	440496.684601875	386690.424999952	87.57	43.73	6.3	21.467213843550656	2.0	175.14	10.0	3.0
247	Ladybug-Stream-20191021-095415_Cube_039589_Cam1_199320_089-2266.jpg	440476.6155504746	386681.29482317227	Sheffield_Buildings_Centroids.323845	E01007909	440496.684601875	386690.424999952	87.57	43.73	6.3	22.048286830064416	2.0	175.14	16.0	0.0
248	Ladybug-Stream-20191021-095415_Cube_039590_Cam1_199324_089-2800.jpg	440476.2347620486	386681.7431943011	Sheffield_Buildings_Centroids.323845	E01007909	440496.684601875	386690.424999952	87.57	43.73	6.3	22.21642856733957	2.0	175.14	10.0	0.0
249	Ladybug-Stream-20191021-095415_Cube_039593_Cam1_199336_089-4400.jpg	440474.9695659433	386683.2358529245	Sheffield_Buildings_Centroids.323845	E01007909	440496.684601875	386690.424999952	87.57	43.73	6.3	22.87414742672153	2.0	175.14	11.0	0.0
250	Ladybug-Stream-20191021-095415_Cube_039595_Cam1_199344_089-5466.jpg	440474.0804877767	386684.2757541679	Sheffield_Buildings_Centroids.323845	E01007909	440496.684601875	386690.424999952	87.57	43.73	6.3	23.4256098721496	2.0	175.14	15.0	1.0
251	Ladybug-Stream-20191021-095415_Cube_039597_Cam1_199352_089-6533.jpg	440473.25474915263	386685.2401773415	Sheffield_Buildings_Centroids.323845	E01007909	440496.684601875	386690.424999952	87.57	43.73	6.3	23.996674438261962	2.0	175.14	14.0	0.0
252	Ladybug-Stream-20191021-095415_Cube_039599_Cam1_199360_089-7600.jpg	440472.4297972932	386686.2042818989	Sheffield_Buildings_Centroids.323845	E01007909	440496.684601875	386690.424999952	87.57	43.73	6.3	24.619301496773296	2.0	175.14	23.0	2.0
253	Ladybug-Stream-20191021-095415_Cube_078421_Cam0_354648_118-0666.jpg	440488.87237220467	386668.010740908	Sheffield_Buildings_Centroids.323845	E01007909	440496.684601875	386690.424999952	87.57	43.73	6.3	23.736679230956234	2.0	175.14	5.0	1.0
254	Ladybug-Stream-20191021-095415_Cube_078423_Cam0_354656_118-1733.jpg	440488.29699288495	386668.66777639353	Sheffield_Buildings_Centroids.323845	E01007909	440496.684601875	386690.424999952	87.57	43.73	6.3	23.31799222799252	2.0	175.14	9.0	1.0
255	Ladybug-Stream-20191021-095415_Cube_078427_Cam0_354672_118-3866.jpg	440487.1350786632	386670.011912708	Sheffield_Buildings_Centroids.323845	E01007909	440496.684601875	386690.424999952	87.57	43.73	6.3	22.536360052276322	2.0	175.14	5.0	1.0
256	Ladybug-Stream-20191021-095415_Cube_078429_Cam0_354680_118-4933.jpg	440486.5871631538	386670.6477706819	Sheffield_Buildings_Centroids.323845	E01007909	440496.684601875	386690.424999952	87.57	43.73	6.3	22.205789027469848	2.0	175.14	5.0	0.0
257	Ladybug-Stream-20191021-095415_Cube_078440_Cam1_354724_119-2800.jpg	440483.65042310616	386674.0836909153	Sheffield_Buildings_Centroids.323845	E01007909	440496.684601875	386690.424999952	87.57	43.73	6.3	20.902827493292204	2.0	175.14	16.0	3.0
258	Ladybug-Stream-20191021-095415_Cube_078445_Cam1_354744_119-5466.jpg	440482.3427287013	386675.62987311336	Sheffield_Buildings_Centroids.323845	E01007909	440496.684601875	386690.424999952	87.57	43.73	6.3	20.60546297231124	2.0	175.14	23.0	1.0
259	Ladybug-Stream-20191021-095415_Cube_078448_Cam1_354756_119-7066.jpg	440481.58026007283	386676.535957196	Sheffield_Buildings_Centroids.323845	E01007909	440496.684601875	386690.424999952	87.57	43.73	6.3	20.519421287126285	2.0	175.14	16.0	1.0
260	Ladybug-Stream-20191021-095415_Cube_078449_Cam1_354760_119-7599.jpg	440481.3526080093	386676.8053423321	Sheffield_Buildings_Centroids.323845	E01007909	440496.684601875	386690.424999952	87.57	43.73	6.3	20.507684159538776	2.0	175.14	13.0	1.0
261	Ladybug-Stream-20191021-095415_Cube_078452_Cam1_354772_120-1200.jpg	440480.5969972838	386677.69908159866	Sheffield_Buildings_Centroids.323845	E01007909	440496.684601875	386690.424999952	87.57	43.73	6.3	20.51243572612031	2.0	175.14	7.0	0.0
262	Ladybug-Stream-20191021-095415_Cube_078456_Cam1_354788_120-3333.jpg	440479.589158054	386678.9011840211	Sheffield_Buildings_Centroids.323845	E01007909	440496.684601875	386690.424999952	87.57	43.73	6.3	20.61680220229811	2.0	175.14	12.0	0.0
263	Ladybug-Stream-20191021-095415_Cube_078461_Cam1_354808_120-6000.jpg	440478.36974874843	386680.3619325621	Sheffield_Buildings_Centroids.323845	E01007909	440496.684601875	386690.424999952	87.57	43.73	6.3	20.897348404569215	2.0	175.14	13.0	6.0
264	Ladybug-Stream-20191021-095415_Cube_078462_Cam1_354812_120-6533.jpg	440478.11307691655	386680.671332444	Sheffield_Buildings_Centroids.323845	E01007909	440496.684601875	386690.424999952	87.57	43.73	6.3	20.977024792383364	2.0	175.14	17.0	9.0
265	Ladybug-Stream-20191021-095415_Cube_078472_Cam1_354852_121-3866.jpg	440475.66523830936	386683.6271830247	Sheffield_Buildings_Centroids.323845	E01007909	440496.684601875	386690.424999952	87.57	43.73	6.3	22.091264329600037	2.0	175.14	15.0	0.0
266	Ladybug-Stream-20191021-095415_Cube_078475_Cam1_354864_121-5466.jpg	440474.92823381466	386684.51251179643	Sheffield_Buildings_Centroids.323845	E01007909	440496.684601875	386690.424999952	87.57	43.73	6.3	22.545444492579986	2.0	175.14	15.0	3.0
267	Ladybug-Stream-20191021-095415_Cube_078478_Cam1_354876_121-7066.jpg	440474.18437827507	386685.4039857589	Sheffield_Buildings_Centroids.323845	E01007909	440496.684601875	386690.424999952	87.57	43.73	6.3	23.053647120857875	2.0	175.14	19.0	1.0
268	Ladybug-Stream-20191021-095415_Cube_078480_Cam1_354884_122-0133.jpg	440473.70060612174	386685.9849045192	Sheffield_Buildings_Centroids.323845	E01007909	440496.684601875	386690.424999952	87.57	43.73	6.3	23.40894077569068	2.0	175.14	16.0	1.0
269	Ladybug-Stream-20191021-095415_Cube_078484_Cam1_354900_122-2266.jpg	440472.68562261865	386687.2010432618	Sheffield_Buildings_Centroids.323845	E01007909	440496.684601875	386690.424999952	87.57	43.73	6.3	24.214559712814197	2.0	175.14	11.0	0.0
270	Ladybug-Stream-20191021-095415_Cube_000759_Cam3_44000_060-4933.jpg	440473.96391515335	386697.57180256303	Sheffield_Buildings_Centroids.323845	E01007909	440496.684601875	386690.424999952	87.57	43.73	6.3	23.81819457190577	2.0	175.14	16.0	0.0
271	Ladybug-Stream-20191021-095415_Cube_000760_Cam3_44004_060-5466.jpg	440474.4860350536	386696.9772758053	Sheffield_Buildings_Centroids.323845	E01007909	440496.684601875	386690.424999952	87.57	43.73	6.3	23.145381564821328	2.0	175.14	18.0	0.0
272	Ladybug-Stream-20191021-095415_Cube_000762_Cam3_44012_060-6533.jpg	440475.45475732227	386695.87428545405	Sheffield_Buildings_Centroids.323845	E01007909	440496.684601875	386690.424999952	87.57	43.73	6.3	21.91805219942501	2.0	175.14	14.0	0.0
273	Ladybug-Stream-20191021-095415_Cube_000763_Cam3_44016_060-7066.jpg	440475.97587607295	386695.27912316116	Sheffield_Buildings_Centroids.323845	E01007909	440496.684601875	386690.424999952	87.57	43.73	6.3	21.270022013977247	2.0	175.14	14.0	0.0
274	Ladybug-Stream-20191021-095415_Cube_000765_Cam3_44024_061-0133.jpg	440476.94776159327	386694.1718378829	Sheffield_Buildings_Centroids.323845	E01007909	440496.684601875	386690.424999952	87.57	43.73	6.3	20.08934192020041	2.0	175.14	16.0	0.0
275	Ladybug-Stream-20191021-095415_Cube_000767_Cam3_44032_061-1200.jpg	440477.9995994508	386692.9869434765	Sheffield_Buildings_Centroids.323845	E01007909	440496.684601875	386690.424999952	87.57	43.73	6.3	18.859821584946406	2.0	175.14	16.0	0.0
276	Ladybug-Stream-20191021-095415_Cube_000768_Cam3_44036_061-1733.jpg	440478.4510965202	386692.48080896283	Sheffield_Buildings_Centroids.323845	E01007909	440496.684601875	386690.424999952	87.57	43.73	6.3	18.34903453084349	2.0	175.14	13.0	0.0
277	Ladybug-Stream-20191021-095415_Cube_000769_Cam3_44040_061-2266.jpg	440478.9777598449	386691.8907277987	Sheffield_Buildings_Centroids.323845	E01007909	440496.684601875	386690.424999952	87.57	43.73	6.3	17.767403096730927	2.0	175.14	13.0	0.0
278	Ladybug-Stream-20191021-095415_Cube_000771_Cam3_44048_061-3333.jpg	440479.9529757869	386690.7945108253	Sheffield_Buildings_Centroids.323845	E01007909	440496.684601875	386690.424999952	87.57	43.73	6.3	16.735705836300507	2.0	175.14	16.0	0.0
279	Ladybug-Stream-20191021-095415_Cube_000772_Cam3_44052_061-3866.jpg	440480.4735305973	386690.206081117	Sheffield_Buildings_Centroids.323845	E01007909	440496.684601875	386690.424999952	87.57	43.73	6.3	16.212549380901418	2.0	175.14	18.0	0.0
280	Ladybug-Stream-20191021-095415_Cube_000773_Cam3_44056_061-4400.jpg	440480.9915719051	386689.6166693521	Sheffield_Buildings_Centroids.323845	E01007909	440496.684601875	386690.424999952	87.57	43.73	6.3	15.71383428689803	2.0	175.14	19.0	0.0
281	Ladybug-Stream-20191021-095415_Cube_000775_Cam3_44064_061-5466.jpg	440481.9574824032	386688.5189301045	Sheffield_Buildings_Centroids.323845	E01007909	440496.684601875	386690.424999952	87.57	43.73	6.3	14.849954552206425	2.0	175.14	15.0	0.0
282	Ladybug-Stream-20191021-095415_Cube_000776_Cam3_44068_061-5999.jpg	440482.47727020393	386687.9265800891	Sheffield_Buildings_Centroids.323845	E01007909	440496.684601875	386690.424999952	87.57	43.73	6.3	14.425337951854189	2.0	175.14	19.0	2.0
283	Ladybug-Stream-20191021-095415_Cube_000778_Cam3_44076_061-7066.jpg	440483.43476706813	386686.82900046173	Sheffield_Buildings_Centroids.323845	E01007909	440496.684601875	386690.424999952	87.57	43.73	6.3	13.729141806612242	2.0	175.14	13.0	5.0
284	Ladybug-Stream-20191021-095415_Cube_000780_Cam3_44084_062-0133.jpg	440484.39435425727	386685.7335599866	Sheffield_Buildings_Centroids.323845	E01007909	440496.684601875	386690.424999952	87.57	43.73	6.3	13.155219323643674	2.0	175.14	9.0	1.0
285	Ladybug-Stream-20191021-095415_Cube_000783_Cam2_44096_062-1733.jpg	440485.8641876857	386684.0606077552	Sheffield_Buildings_Centroids.323845	E01007909	440496.684601875	386690.424999952	87.57	43.73	6.3	12.553360158313849	2.0	175.14	5.0	0.0
286	Ladybug-Stream-20191021-095415_Cube_000784_Cam2_44100_062-2266.jpg	440486.37587276974	386683.4745788065	Sheffield_Buildings_Centroids.323845	E01007909	440496.684601875	386690.424999952	87.57	43.73	6.3	12.432950167451954	2.0	175.14	8.0	0.0
287	Ladybug-Stream-20191021-095415_Cube_000786_Cam2_44108_062-3333.jpg	440487.3250371575	386682.3916368588	Sheffield_Buildings_Centroids.323845	E01007909	440496.684601875	386690.424999952	87.57	43.73	6.3	12.334357473730266	2.0	175.14	12.0	0.0
288	Ladybug-Stream-20191021-095415_Cube_000788_Cam2_44116_062-4400.jpg	440488.34452840686	386681.2337572123	Sheffield_Buildings_Centroids.323845	E01007909	440496.684601875	386690.424999952	87.57	43.73	6.3	12.41111471843232	2.0	175.14	15.0	0.0
289	Ladybug-Stream-20191021-095415_Cube_000790_Cam2_44124_062-5466.jpg	440489.2917954903	386680.1608305947	Sheffield_Buildings_Centroids.323845	E01007909	440496.684601875	386690.424999952	87.57	43.73	6.3	12.649377804391762	2.0	175.14	8.0	0.0
290	Ladybug-Stream-20191021-095415_Cube_000793_Cam2_44136_062-7066.jpg	440490.7369705433	386678.508553057	Sheffield_Buildings_Centroids.323845	E01007909	440496.684601875	386690.424999952	87.57	43.73	6.3	13.318259085211418	2.0	175.14	9.0	0.0
291	Ladybug-Stream-20191021-095415_Cube_000796_Cam2_44148_063-0666.jpg	440492.1658216528	386676.85311917687	Sheffield_Buildings_Centroids.323845	E01007909	440496.684601875	386690.424999952	87.57	43.73	6.3	14.304381233390146	2.0	175.14	7.0	0.0
292	Ladybug-Stream-20191021-095415_Cube_000797_Cam2_44152_063-1200.jpg	440492.66298012174	386676.2735782535	Sheffield_Buildings_Centroids.323845	E01007909	440496.684601875	386690.424999952	87.57	43.73	6.3	14.711770036794915	2.0	175.14	6.0	1.0
293	Ladybug-Stream-20191021-095415_Cube_000802_Cam2_44172_063-3866.jpg	440494.9922147428	386673.5575859597	Sheffield_Buildings_Centroids.323845	E01007909	440496.684601875	386690.424999952	87.57	43.73	6.3	16.952103969569322	2.0	175.14	9.0	0.0
294	Ladybug-Stream-20191021-095415_Cube_000804_Cam2_44180_063-4933.jpg	440495.90243424993	386672.49655643327	Sheffield_Buildings_Centroids.323845	E01007909	440496.684601875	386690.424999952	87.57	43.73	6.3	17.94549729589705	2.0	175.14	14.0	0.0
295	Ladybug-Stream-20191021-095415_Cube_000806_Cam2_44188_063-6000.jpg	440496.8745720228	386671.3564071682	Sheffield_Buildings_Centroids.323845	E01007909	440496.684601875	386690.424999952	87.57	43.73	6.3	19.069539045614004	2.0	175.14	20.0	0.0
296	Ladybug-Stream-20191021-095415_Cube_000809_Cam2_44200_063-7600.jpg	440498.2597392756	386669.7460888329	Sheffield_Buildings_Centroids.323845	E01007909	440496.684601875	386690.424999952	87.57	43.73	6.3	20.73881440446677	2.0	175.14	12.0	0.0
297	Ladybug-Stream-20191021-095415_Cube_000810_Cam2_44204_064-0133.jpg	440498.67187584046	386669.2669787642	Sheffield_Buildings_Centroids.323845	E01007909	440496.684601875	386690.424999952	87.57	43.73	6.3	21.251143931453853	2.0	175.14	9.0	2.0
298	Ladybug-Stream-20191021-095415_Cube_000812_Cam2_44212_064-1200.jpg	440499.6284856354	386668.1533453721	Sheffield_Buildings_Centroids.323845	E01007909	440496.684601875	386690.424999952	87.57	43.73	6.3	22.465374453227795	2.0	175.14	12.0	0.0
299	Ladybug-Stream-20191021-095415_Cube_000814_Cam2_44220_064-2266.jpg	440500.5132170176	386667.1219166204	Sheffield_Buildings_Centroids.323845	E01007909	440496.684601875	386690.424999952	87.57	43.73	6.3	23.615503100092106	2.0	175.14	11.0	0.0
300	Ladybug-Stream-20191021-095415_Cube_004019_Cam3_57040_021-7600.jpg	440598.4177737038	386776.7514671153	Sheffield_Buildings_Centroids.323846	E01007909	440624.24270685297	386761.575000048	37.37	26.57	9.1	29.954170407561087	3.0	112.11	29.0	5.0
301	Ladybug-Stream-20191021-095415_Cube_004020_Cam3_57044_022-0133.jpg	440598.54684053134	386776.5810090512	Sheffield_Buildings_Centroids.323846	E01007909	440624.24270685297	386761.575000048	37.37	26.57	9.1	29.75664383341793	3.0	112.11	31.0	7.0
302	Ladybug-Stream-20191021-095415_Cube_004027_Cam3_57072_022-3866.jpg	440599.5998642799	386775.24387541367	Sheffield_Buildings_Centroids.323846	E01007909	440624.24270685297	386761.575000048	37.37	26.57	9.1	28.17991915970835	3.0	112.11	29.0	3.0
303	Ladybug-Stream-20191021-095415_Cube_004032_Cam3_57092_022-6533.jpg	440600.36933738267	386774.26200213155	Sheffield_Buildings_Centroids.323846	E01007909	440624.24270685297	386761.575000048	37.37	26.57	9.1	27.03512144853038	3.0	112.11	22.0	5.0
304	Ladybug-Stream-20191021-095415_Cube_004033_Cam3_57096_022-7066.jpg	440600.53663188673	386774.0515724381	Sheffield_Buildings_Centroids.323846	E01007909	440624.24270685297	386761.575000048	37.37	26.57	9.1	26.78885680495129	3.0	112.11	28.0	4.0
305	Ladybug-Stream-20191021-095415_Cube_004036_Cam3_57108_023-0666.jpg	440601.0206103384	386773.44146714365	Sheffield_Buildings_Centroids.323846	E01007909	440624.24270685297	386761.575000048	37.37	26.57	9.1	26.078320648885466	3.0	112.11	36.0	5.0
306	Ladybug-Stream-20191021-095415_Cube_004040_Cam3_57124_023-2800.jpg	440601.6857488096	386772.5980127218	Sheffield_Buildings_Centroids.323846	E01007909	440624.24270685297	386761.575000048	37.37	26.57	9.1	25.10623756331265	3.0	112.11	26.0	0.0
307	Ladybug-Stream-20191021-095415_Cube_004045_Cam3_57144_023-5466.jpg	440602.5138787522	386771.54814864334	Sheffield_Buildings_Centroids.323846	E01007909	440624.24270685297	386761.575000048	37.37	26.57	9.1	23.908276046977115	3.0	112.11	24.0	0.0
308	Ladybug-Stream-20191021-095415_Cube_004054_Cam3_57180_024-2266.jpg	440604.0517614615	386769.6001354672	Sheffield_Buildings_Centroids.323846	E01007909	440624.24270685297	386761.575000048	37.37	26.57	9.1	21.727334726123686	3.0	112.11	21.0	2.0
309	Ladybug-Stream-20191021-095415_Cube_004058_Cam3_57196_024-4400.jpg	440604.7662141493	386768.7068379712	Sheffield_Buildings_Centroids.323846	E01007909	440624.24270685297	386761.575000048	37.37	26.57	9.1	20.741188013372604	3.0	112.11	21.0	3.0
310	Ladybug-Stream-20191021-095415_Cube_004063_Cam3_57216_024-7066.jpg	440605.63135060505	386767.59860698157	Sheffield_Buildings_Centroids.323846	E01007909	440624.24270685297	386761.575000048	37.37	26.57	9.1	19.561861411433387	3.0	112.11	25.0	2.0
311	Ladybug-Stream-20191021-095415_Cube_004071_Cam3_57248_025-3333.jpg	440607.0373560932	386765.82404330093	Sheffield_Buildings_Centroids.323846	E01007909	440624.24270685297	386761.575000048	37.37	26.57	9.1	17.722258979384566	3.0	112.11	22.0	7.0
312	Ladybug-Stream-20191021-095415_Cube_004075_Cam3_57264_025-5466.jpg	440607.7422995913	386764.92006553774	Sheffield_Buildings_Centroids.323846	E01007909	440624.24270685297	386761.575000048	37.37	26.57	9.1	16.836059602320233	3.0	112.11	21.0	3.0
313	Ladybug-Stream-20191021-095415_Cube_004081_Cam3_57288_026-0666.jpg	440608.78539230727	386763.6011656571	Sheffield_Buildings_Centroids.323846	E01007909	440624.24270685297	386761.575000048	37.37	26.57	9.1	15.589545216009872	3.0	112.11	17.0	10.0
314	Ladybug-Stream-20191021-095415_Cube_004086_Cam3_57308_026-3333.jpg	440609.6162455944	386762.54010353	Sheffield_Buildings_Centroids.323846	E01007909	440624.24270685297	386761.575000048	37.37	26.57	9.1	14.658267076387887	3.0	112.11	21.0	4.0
315	Ladybug-Stream-20191021-095415_Cube_004092_Cam3_57332_026-6533.jpg	440610.6117812746	386761.27453850897	Sheffield_Buildings_Centroids.323846	E01007909	440624.24270685297	386761.575000048	37.37	26.57	9.1	13.634236658524832	3.0	112.11	23.0	2.0
316	Ladybug-Stream-20191021-095415_Cube_004097_Cam3_57352_027-1200.jpg	440611.4489072063	386760.21023279295	Sheffield_Buildings_Centroids.323846	E01007909	440624.24270685297	386761.575000048	37.37	26.57	9.1	12.866386402588706	3.0	112.11	24.0	2.0
317	Ladybug-Stream-20191021-095415_Cube_004098_Cam3_57356_027-1733.jpg	440611.59431718546	386760.0248097243	Sheffield_Buildings_Centroids.323846	E01007909	440624.24270685297	386761.575000048	37.37	26.57	9.1	12.743031476876526	3.0	112.11	23.0	9.0
318	Ladybug-Stream-20191021-095415_Cube_004104_Cam3_57380_027-4933.jpg	440612.56251504977	386758.8005085663	Sheffield_Buildings_Centroids.323846	E01007909	440624.24270685297	386761.575000048	37.37	26.57	9.1	12.0051940234903	3.0	112.11	27.0	5.0
319	Ladybug-Stream-20191021-095415_Cube_004107_Cam3_57392_027-6533.jpg	440613.0412330813	386758.19742850406	Sheffield_Buildings_Centroids.323846	E01007909	440624.24270685297	386761.575000048	37.37	26.57	9.1	11.699615557524586	3.0	112.11	17.0	19.0
320	Ladybug-Stream-20191021-095415_Cube_004110_Cam2_57404_028-0133.jpg	440613.52015814977	386757.5940747473	Sheffield_Buildings_Centroids.323846	E01007909	440624.24270685297	386761.575000048	37.37	26.57	9.1	11.437692815568258	3.0	112.11	15.0	5.0
321	Ladybug-Stream-20191021-095415_Cube_004111_Cam2_57408_028-0666.jpg	440613.68719386717	386757.38458332187	Sheffield_Buildings_Centroids.323846	E01007909	440624.24270685297	386761.575000048	37.37	26.57	9.1	11.356867822291756	3.0	112.11	20.0	0.0
322	Ladybug-Stream-20191021-095415_Cube_004116_Cam2_57428_028-3333.jpg	440614.4730877289	386756.40122514794	Sheffield_Buildings_Centroids.323846	E01007909	440624.24270685297	386761.575000048	37.37	26.57	9.1	11.055017166277683	3.0	112.11	23.0	4.0
323	Ladybug-Stream-20191021-095415_Cube_004119_Cam2_57440_028-4933.jpg	440614.9431272472	386755.8045838893	Sheffield_Buildings_Centroids.323846	E01007909	440624.24270685297	386761.575000048	37.37	26.57	9.1	10.944399640435746	3.0	112.11	13.0	3.0
324	Ladybug-Stream-20191021-095415_Cube_004121_Cam2_57448_028-6000.jpg	440615.2732199725	386755.3885845067	Sheffield_Buildings_Centroids.323846	E01007909	440624.24270685297	386761.575000048	37.37	26.57	9.1	10.896028274113492	3.0	112.11	18.0	1.0
325	Ladybug-Stream-20191021-095415_Cube_004125_Cam2_57464_029-0133.jpg	440615.89314872347	386754.617279966	Sheffield_Buildings_Centroids.323846	E01007909	440624.24270685297	386761.575000048	37.37	26.57	9.1	10.868532085695753	3.0	112.11	18.0	2.0
326	Ladybug-Stream-20191021-095415_Cube_004127_Cam2_57472_029-1200.jpg	440616.2255504344	386754.2075057313	Sheffield_Buildings_Centroids.323846	E01007909	440624.24270685297	386761.575000048	37.37	26.57	9.1	10.88828588657725	3.0	112.11	14.0	2.0
327	Ladybug-Stream-20191021-095415_Cube_004130_Cam2_57484_029-2800.jpg	440616.6975886166	386753.61711512774	Sheffield_Buildings_Centroids.323846	E01007909	440624.24270685297	386761.575000048	37.37	26.57	9.1	10.966163486184527	3.0	112.11	23.0	1.0
328	Ladybug-Stream-20191021-095415_Cube_004149_Cam2_57560_030-4933.jpg	440619.6187174	386750.00683725893	Sheffield_Buildings_Centroids.323846	E01007909	440624.24270685297	386761.575000048	37.37	26.57	9.1	12.45807644774478	3.0	112.11	14.0	6.0
329	Ladybug-Stream-20191021-095415_Cube_004157_Cam2_57592_031-1200.jpg	440620.8106168993	386748.51477933547	Sheffield_Buildings_Centroids.323846	E01007909	440624.24270685297	386761.575000048	37.37	26.57	9.1	13.503651599045085	3.0	112.11	19.0	2.0
330	Ladybug-Stream-20191021-095415_Cube_004162_Cam2_57612_031-3866.jpg	440621.5324132275	386747.61943938327	Sheffield_Buildings_Centroids.323846	E01007909	440624.24270685297	386761.575000048	37.37	26.57	9.1	14.216306306525233	3.0	112.11	19.0	4.0
331	Ladybug-Stream-20191021-095415_Cube_004178_Cam2_57676_032-4400.jpg	440623.59862271923	386745.1302993576	Sheffield_Buildings_Centroids.323846	E01007909	440624.24270685297	386761.575000048	37.37	26.57	9.1	16.45730917149577	3.0	112.11	16.0	7.0
332	Ladybug-Stream-20191021-095415_Cube_004185_Cam2_57704_033-0133.jpg	440624.34683366265	386744.23671718716	Sheffield_Buildings_Centroids.323846	E01007909	440624.24270685297	386761.575000048	37.37	26.57	9.1	17.338595529976317	3.0	112.11	17.0	6.0
333	Ladybug-Stream-20191021-095415_Cube_004190_Cam2_57724_033-2800.jpg	440624.8252868572	386743.6296973145	Sheffield_Buildings_Centroids.323846	E01007909	440624.24270685297	386761.575000048	37.37	26.57	9.1	17.954756741665022	3.0	112.11	19.0	9.0
334	Ladybug-Stream-20191021-095415_Cube_004198_Cam2_57756_033-7066.jpg	440625.6038511745	386742.7004927189	Sheffield_Buildings_Centroids.323846	E01007909	440624.24270685297	386761.575000048	37.37	26.57	9.1	18.92352347698693	3.0	112.11	17.0	5.0
335	Ladybug-Stream-20191021-095415_Cube_004208_Cam2_57796_034-4400.jpg	440626.5534666275	386741.54553572304	Sheffield_Buildings_Centroids.323846	E01007909	440624.24270685297	386761.575000048	37.37	26.57	9.1	20.162317621721755	3.0	112.11	18.0	1.0
336	Ladybug-Stream-20191021-095415_Cube_004223_Cam2_57856_035-4399.jpg	440628.0749128029	386739.7561687432	Sheffield_Buildings_Centroids.323846	E01007909	440624.24270685297	386761.575000048	37.37	26.57	9.1	22.15281476354882	3.0	112.11	18.0	5.0
337	Ladybug-Stream-20191021-095415_Cube_004232_Cam2_57892_036-1200.jpg	440629.0498762335	386738.5374708236	Sheffield_Buildings_Centroids.323846	E01007909	440624.24270685297	386761.575000048	37.37	26.57	9.1	23.533733877504893	3.0	112.11	21.0	2.0
338	Ladybug-Stream-20191021-095415_Cube_004236_Cam2_57908_036-3333.jpg	440629.53337748686	386737.98996528797	Sheffield_Buildings_Centroids.323846	E01007909	440624.24270685297	386761.575000048	37.37	26.57	9.1	24.17116175082093	3.0	112.11	15.0	2.0
339	Ladybug-Stream-20191021-095415_Cube_004245_Cam2_57944_037-0133.jpg	440630.7044093441	386736.5728760275	Sheffield_Buildings_Centroids.323846	E01007909	440624.24270685297	386761.575000048	37.37	26.57	9.1	25.823628804250426	3.0	112.11	21.0	3.0
340	Ladybug-Stream-20191021-095415_Cube_004246_Cam2_57948_037-0666.jpg	440630.8502760791	386736.4003511448	Sheffield_Buildings_Centroids.323846	E01007909	440624.24270685297	386761.575000048	37.37	26.57	9.1	26.02734943240103	3.0	112.11	18.0	3.0
341	Ladybug-Stream-20191021-095415_Cube_004251_Cam2_57968_037-3333.jpg	440631.53382978187	386735.5753272119	Sheffield_Buildings_Centroids.323846	E01007909	440624.24270685297	386761.575000048	37.37	26.57	9.1	27.002656557174763	3.0	112.11	19.0	4.0
342	Ladybug-Stream-20191021-095415_Cube_004257_Cam2_57992_037-6533.jpg	440632.3931699579	386734.5500822089	Sheffield_Buildings_Centroids.323846	E01007909	440624.24270685297	386761.575000048	37.37	26.57	9.1	28.227225032474962	3.0	112.11	25.0	2.0
343	Ladybug-Stream-20191021-095415_Cube_004260_Cam2_58004_038-0133.jpg	440632.8369192823	386734.0205066775	Sheffield_Buildings_Centroids.323846	E01007909	440624.24270685297	386761.575000048	37.37	26.57	9.1	28.86365521179382	3.0	112.11	15.0	2.0
344	Ladybug-Stream-20191021-095415_Cube_004265_Cam2_58024_038-2799.jpg	440633.609813046	386733.0921740509	Sheffield_Buildings_Centroids.323846	E01007909	440624.24270685297	386761.575000048	37.37	26.57	9.1	29.98356308400032	3.0	112.11	20.0	3.0
345	Ladybug-Stream-20191021-095415_Cube_009985_Cam3_80904_035-5466.jpg	440598.3435024204	386776.3859526157	Sheffield_Buildings_Centroids.323846	E01007909	440624.24270685297	386761.575000048	37.37	26.57	9.1	29.83509856199841	3.0	112.11	25.0	4.0
346	Ladybug-Stream-20191021-095415_Cube_009986_Cam3_80908_035-6000.jpg	440598.5489642026	386776.11799874937	Sheffield_Buildings_Centroids.323846	E01007909	440624.24270685297	386761.575000048	37.37	26.57	9.1	29.524010950631038	3.0	112.11	30.0	7.0
347	Ladybug-Stream-20191021-095415_Cube_009989_Cam3_80920_035-7600.jpg	440599.235062055	386775.2296998987	Sheffield_Buildings_Centroids.323846	E01007909	440624.24270685297	386761.575000048	37.37	26.57	9.1	28.492685488685915	3.0	112.11	28.0	1.0
348	Ladybug-Stream-20191021-095415_Cube_010000_Cam3_80964_036-5466.jpg	440601.83213566727	386771.85819718713	Sheffield_Buildings_Centroids.323846	E01007909	440624.24270685297	386761.575000048	37.37	26.57	9.1	24.657206741100783	3.0	112.11	21.0	2.0
349	Ladybug-Stream-20191021-095415_Cube_010002_Cam3_80972_036-6533.jpg	440602.2901581421	386771.254861179	Sheffield_Buildings_Centroids.323846	E01007909	440624.24270685297	386761.575000048	37.37	26.57	9.1	23.991959203522395	3.0	112.11	25.0	1.0
350	Ladybug-Stream-20191021-095415_Cube_010004_Cam3_80980_036-7600.jpg	440602.7502518071	386770.64712783706	Sheffield_Buildings_Centroids.323846	E01007909	440624.24270685297	386761.575000048	37.37	26.57	9.1	23.328718921568466	3.0	112.11	28.0	2.0
351	Ladybug-Stream-20191021-095415_Cube_010007_Cam3_80992_037-1200.jpg	440603.45865562547	386769.71245695365	Sheffield_Buildings_Centroids.323846	E01007909	440624.24270685297	386761.575000048	37.37	26.57	9.1	22.32028203949225	3.0	112.11	30.0	0.0
352	Ladybug-Stream-20191021-095415_Cube_010008_Cam3_80996_037-1733.jpg	440603.7097791	386769.3857355129	Sheffield_Buildings_Centroids.323846	E01007909	440624.24270685297	386761.575000048	37.37	26.57	9.1	21.968357030342187	3.0	112.11	21.0	0.0
353	Ladybug-Stream-20191021-095415_Cube_010011_Cam3_81008_037-3333.jpg	440604.4376720861	386768.4562074699	Sheffield_Buildings_Centroids.323846	E01007909	440624.24270685297	386761.575000048	37.37	26.57	9.1	20.966411655418405	3.0	112.11	20.0	0.0
354	Ladybug-Stream-20191021-095415_Cube_010012_Cam3_81012_037-3866.jpg	440604.69310646656	386768.13234067406	Sheffield_Buildings_Centroids.323846	E01007909	440624.24270685297	386761.575000048	37.37	26.57	9.1	20.620028888366054	3.0	112.11	25.0	0.0
355	Ladybug-Stream-20191021-095415_Cube_010015_Cam3_81024_037-5466.jpg	440605.4180821913	386767.2071365298	Sheffield_Buildings_Centroids.323846	E01007909	440624.24270685297	386761.575000048	37.37	26.57	9.1	19.649108249528247	3.0	112.11	28.0	0.0
356	Ladybug-Stream-20191021-095415_Cube_010016_Cam3_81028_037-6000.jpg	440605.6356642573	386766.93133709376	Sheffield_Buildings_Centroids.323846	E01007909	440624.24270685297	386761.575000048	37.37	26.57	9.1	19.362654278422667	3.0	112.11	27.0	0.0
357	Ladybug-Stream-20191021-095415_Cube_010019_Cam3_81040_037-7599.jpg	440606.3693697264	386766.01852462697	Sheffield_Buildings_Centroids.323846	E01007909	440624.24270685297	386761.575000048	37.37	26.57	9.1	18.4174127045115	3.0	112.11	18.0	2.0
358	Ladybug-Stream-20191021-095415_Cube_010021_Cam3_81048_038-0666.jpg	440606.8867495064	386765.3831753062	Sheffield_Buildings_Centroids.323846	E01007909	440624.24270685297	386761.575000048	37.37	26.57	9.1	17.768833788941727	3.0	112.11	23.0	1.0
359	Ladybug-Stream-20191021-095415_Cube_010027_Cam3_81072_038-3866.jpg	440608.36181279854	386763.5516115999	Sheffield_Buildings_Centroids.323846	E01007909	440624.24270685297	386761.575000048	37.37	26.57	9.1	16.003430544687895	3.0	112.11	25.0	2.0
360	Ladybug-Stream-20191021-095415_Cube_010029_Cam3_81080_038-4933.jpg	440608.84241115453	386762.9597857804	Sheffield_Buildings_Centroids.323846	E01007909	440624.24270685297	386761.575000048	37.37	26.57	9.1	15.462429923060286	3.0	112.11	18.0	3.0
361	Ladybug-Stream-20191021-095415_Cube_010031_Cam3_81088_038-6000.jpg	440609.31811100966	386762.36820081365	Sheffield_Buildings_Centroids.323846	E01007909	440624.24270685297	386761.575000048	37.37	26.57	9.1	14.945659187279755	3.0	112.11	22.0	12.0
362	Ladybug-Stream-20191021-095415_Cube_010032_Cam3_81092_038-6533.jpg	440609.5705534332	386762.0461873493	Sheffield_Buildings_Centroids.323846	E01007909	440624.24270685297	386761.575000048	37.37	26.57	9.1	14.679717417267591	3.0	112.11	22.0	5.0
363	Ladybug-Stream-20191021-095415_Cube_010035_Cam3_81104_039-0133.jpg	440610.28729694994	386761.12435939227	Sheffield_Buildings_Centroids.323846	E01007909	440624.24270685297	386761.575000048	37.37	26.57	9.1	13.962683931233888	3.0	112.11	21.0	5.0
364	Ladybug-Stream-20191021-095415_Cube_010042_Cam3_81132_039-3866.jpg	440611.9854202628	386758.9430994415	Sheffield_Buildings_Centroids.323846	E01007909	440624.24270685297	386761.575000048	37.37	26.57	9.1	12.536665240697227	3.0	112.11	19.0	2.0
365	Ladybug-Stream-20191021-095415_Cube_010044_Cam3_81140_039-4933.jpg	440612.4556944252	386758.3390746321	Sheffield_Buildings_Centroids.323846	E01007909	440624.24270685297	386761.575000048	37.37	26.57	9.1	12.223128702256048	3.0	112.11	26.0	2.0
366	Ladybug-Stream-20191021-095415_Cube_010048_Cam2_81156_039-7066.jpg	440613.4204466044	386757.09770972154	Sheffield_Buildings_Centroids.323846	E01007909	440624.24270685297	386761.575000048	37.37	26.57	9.1	11.711850646084692	3.0	112.11	16.0	8.0
367	Ladybug-Stream-20191021-095415_Cube_010061_Cam2_81208_040-6000.jpg	440616.4422139472	386753.27401418076	Sheffield_Buildings_Centroids.323846	E01007909	440624.24270685297	386761.575000048	37.37	26.57	9.1	11.390963784585125	3.0	112.11	18.0	2.0
368	Ladybug-Stream-20191021-095415_Cube_010063_Cam2_81216_040-7066.jpg	440616.9210171493	386752.6673315353	Sheffield_Buildings_Centroids.323846	E01007909	440624.24270685297	386761.575000048	37.37	26.57	9.1	11.530554993206065	3.0	112.11	21.0	2.0
369	Ladybug-Stream-20191021-095415_Cube_010065_Cam2_81224_041-0133.jpg	440617.3588862532	386752.118518197	Sheffield_Buildings_Centroids.323846	E01007909	440624.24270685297	386761.575000048	37.37	26.57	9.1	11.696667690001304	3.0	112.11	16.0	5.0
370	Ladybug-Stream-20191021-095415_Cube_010066_Cam2_81228_041-0666.jpg	440617.5932627505	386751.8281557189	Sheffield_Buildings_Centroids.323846	E01007909	440624.24270685297	386761.575000048	37.37	26.57	9.1	11.79898645001741	3.0	112.11	21.0	1.0
371	Ladybug-Stream-20191021-095415_Cube_010070_Cam2_81244_041-2800.jpg	440618.43514111155	386750.7917486713	Sheffield_Buildings_Centroids.323846	E01007909	440624.24270685297	386761.575000048	37.37	26.57	9.1	12.24770713607285	3.0	112.11	21.0	6.0
372	Ladybug-Stream-20191021-095415_Cube_010071_Cam2_81248_041-3333.jpg	440618.65060630674	386750.5191266283	Sheffield_Buildings_Centroids.323846	E01007909	440624.24270685297	386761.575000048	37.37	26.57	9.1	12.389670116370144	3.0	112.11	16.0	5.0
373	Ladybug-Stream-20191021-095415_Cube_010075_Cam2_81264_041-5466.jpg	440619.46481633896	386749.5031536005	Sheffield_Buildings_Centroids.323846	E01007909	440624.24270685297	386761.575000048	37.37	26.57	9.1	12.98297787165208	3.0	112.11	17.0	2.0
374	Ladybug-Stream-20191021-095415_Cube_010076_Cam2_81268_041-6000.jpg	440619.641998538	386749.28741030174	Sheffield_Buildings_Centroids.323846	E01007909	440624.24270685297	386761.575000048	37.37	26.57	9.1	13.120647040952376	3.0	112.11	14.0	2.0
375	Ladybug-Stream-20191021-095415_Cube_010080_Cam2_81284_042-0133.jpg	440620.4001974946	386748.3282483756	Sheffield_Buildings_Centroids.323846	E01007909	440624.24270685297	386761.575000048	37.37	26.57	9.1	13.792799137180936	3.0	112.11	13.0	5.0
376	Ladybug-Stream-20191021-095415_Cube_010083_Cam2_81296_042-1733.jpg	440620.92275380436	386747.64830933156	Sheffield_Buildings_Centroids.323846	E01007909	440624.24270685297	386761.575000048	37.37	26.57	9.1	14.316941103249626	3.0	112.11	15.0	7.0
377	Ladybug-Stream-20191021-095415_Cube_010085_Cam2_81304_042-2800.jpg	440621.2624279755	386747.2245611747	Sheffield_Buildings_Centroids.323846	E01007909	440624.24270685297	386761.575000048	37.37	26.57	9.1	14.656642113518624	3.0	112.11	21.0	5.0
378	Ladybug-Stream-20191021-095415_Cube_010088_Cam2_81316_042-4400.jpg	440621.7707108579	386746.61498903437	Sheffield_Buildings_Centroids.323846	E01007909	440624.24270685297	386761.575000048	37.37	26.57	9.1	15.162872212258911	3.0	112.11	15.0	4.0
379	Ladybug-Stream-20191021-095415_Cube_010089_Cam2_81320_042-4933.jpg	440621.9384487061	386746.4099586232	Sheffield_Buildings_Centroids.323846	E01007909	440624.24270685297	386761.575000048	37.37	26.57	9.1	15.339103201360034	3.0	112.11	18.0	11.0
380	Ladybug-Stream-20191021-095415_Cube_010093_Cam2_81336_042-7066.jpg	440622.5259155094	386745.6393634304	Sheffield_Buildings_Centroids.323846	E01007909	440624.24270685297	386761.575000048	37.37	26.57	9.1	16.027847232978807	3.0	112.11	16.0	7.0
381	Ladybug-Stream-20191021-095415_Cube_010097_Cam2_81352_043-1200.jpg	440623.0713430983	386744.9641706593	Sheffield_Buildings_Centroids.323846	E01007909	440624.24270685297	386761.575000048	37.37	26.57	9.1	16.652079330435953	3.0	112.11	24.0	3.0
382	Ladybug-Stream-20191021-095415_Cube_010100_Cam2_81364_043-2800.jpg	440623.4945735622	386744.4654403187	Sheffield_Buildings_Centroids.323846	E01007909	440624.24270685297	386761.575000048	37.37	26.57	9.1	17.12590837155645	3.0	112.11	19.0	3.0
383	Ladybug-Stream-20191021-095415_Cube_010107_Cam2_81392_043-6533.jpg	440624.3888315357	386743.34639923647	Sheffield_Buildings_Centroids.323846	E01007909	440624.24270685297	386761.575000048	37.37	26.57	9.1	18.229186486731827	3.0	112.11	21.0	4.0
384	Ladybug-Stream-20191021-095415_Cube_010108_Cam2_81396_043-7066.jpg	440624.52942065976	386743.18564575975	Sheffield_Buildings_Centroids.323846	E01007909	440624.24270685297	386761.575000048	37.37	26.57	9.1	18.391589271865712	3.0	112.11	18.0	6.0
385	Ladybug-Stream-20191021-095415_Cube_010114_Cam2_81420_044-2266.jpg	440625.3238918733	386742.2746085032	Sheffield_Buildings_Centroids.323846	E01007909	440624.24270685297	386761.575000048	37.37	26.57	9.1	19.330651174532424	3.0	112.11	19.0	5.0
386	Ladybug-Stream-20191021-095415_Cube_010118_Cam2_81436_044-4400.jpg	440625.8270058957	386741.6721646383	Sheffield_Buildings_Centroids.323846	E01007909	440624.24270685297	386761.575000048	37.37	26.57	9.1	19.965792265812045	3.0	112.11	15.0	1.0
387	Ladybug-Stream-20191021-095415_Cube_010122_Cam2_81452_044-6533.jpg	440626.3278852703	386741.0674605644	Sheffield_Buildings_Centroids.323846	E01007909	440624.24270685297	386761.575000048	37.37	26.57	9.1	20.613275933323905	3.0	112.11	16.0	4.0
388	Ladybug-Stream-20191021-095415_Cube_010124_Cam2_81460_044-7600.jpg	440626.56364272156	386740.7822589927	Sheffield_Buildings_Centroids.323846	E01007909	440624.24270685297	386761.575000048	37.37	26.57	9.1	20.921874292216238	3.0	112.11	16.0	3.0
389	Ladybug-Stream-20191021-095415_Cube_010129_Cam2_81480_045-2266.jpg	440627.2348232853	386739.9820191394	Sheffield_Buildings_Centroids.323846	E01007909	440624.24270685297	386761.575000048	37.37	26.57	9.1	21.799302403160723	3.0	112.11	17.0	1.0
390	Ladybug-Stream-20191021-095415_Cube_010137_Cam2_81512_045-6533.jpg	440628.2486308333	386738.757685438	Sheffield_Buildings_Centroids.323846	E01007909	440624.24270685297	386761.575000048	37.37	26.57	9.1	23.166296055853554	3.0	112.11	16.0	4.0
391	Ladybug-Stream-20191021-095415_Cube_010139_Cam2_81520_045-7599.jpg	440628.4933007362	386738.44922897953	Sheffield_Buildings_Centroids.323846	E01007909	440624.24270685297	386761.575000048	37.37	26.57	9.1	23.51316303414184	3.0	112.11	18.0	0.0
392	Ladybug-Stream-20191021-095415_Cube_010143_Cam2_81536_046-1733.jpg	440629.0352956306	386737.8255885623	Sheffield_Buildings_Centroids.323846	E01007909	440624.24270685297	386761.575000048	37.37	26.57	9.1	24.228154141611533	3.0	112.11	19.0	1.0
393	Ladybug-Stream-20191021-095415_Cube_010146_Cam2_81548_046-3333.jpg	440629.4704686788	386737.3045029201	Sheffield_Buildings_Centroids.323846	E01007909	440624.24270685297	386761.575000048	37.37	26.57	9.1	24.827132829622894	3.0	112.11	16.0	6.0
394	Ladybug-Stream-20191021-095415_Cube_010150_Cam2_81564_046-5466.jpg	440630.03402603226	386736.603771499	Sheffield_Buildings_Centroids.323846	E01007909	440624.24270685297	386761.575000048	37.37	26.57	9.1	25.63399370135497	3.0	112.11	19.0	2.0
395	Ladybug-Stream-20191021-095415_Cube_010152_Cam2_81572_046-6533.jpg	440630.31953221397	386736.260354751	Sheffield_Buildings_Centroids.323846	E01007909	440624.24270685297	386761.575000048	37.37	26.57	9.1	26.03380634824449	3.0	112.11	16.0	1.0
396	Ladybug-Stream-20191021-095415_Cube_010158_Cam2_81596_047-1733.jpg	440631.22347353405	386735.1644112586	Sheffield_Buildings_Centroids.323846	E01007909	440624.24270685297	386761.575000048	37.37	26.57	9.1	27.31758231719475	3.0	112.11	17.0	2.0
397	Ladybug-Stream-20191021-095415_Cube_010166_Cam2_81628_047-6000.jpg	440632.462809159	386733.66295645	Sheffield_Buildings_Centroids.323846	E01007909	440624.24270685297	386761.575000048	37.37	26.57	9.1	29.09728955998243	3.0	112.11	19.0	2.0
398	Ladybug-Stream-20191021-095415_Cube_010167_Cam2_81632_047-6533.jpg	440632.63040916674	386733.46049221844	Sheffield_Buildings_Centroids.323846	E01007909	440624.24270685297	386761.575000048	37.37	26.57	9.1	29.33903714506829	3.0	112.11	21.0	3.0
399	Ladybug-Stream-20191021-095415_Cube_010172_Cam2_81652_048-1200.jpg	440633.4162756602	386732.4852935231	Sheffield_Buildings_Centroids.323846	E01007909	440624.24270685297	386761.575000048	37.37	26.57	9.1	30.50189158663168	3.0	112.11	20.0	2.0
400	Ladybug-Stream-20191021-095415_Cube_046400_Cam0_226564_031-2800.jpg	440661.70956720406	387013.4900594034	Sheffield_Buildings_Centroids.323847	E01007909	440635.309999899	387007.860000134	39.62	25.93	6.3	26.99323473170949	2.0	79.24	2.0	0.0
401	Ladybug-Stream-20191021-095415_Cube_046410_Cam0_226604_032-0133.jpg	440659.65996981174	387011.3824302692	Sheffield_Buildings_Centroids.323847	E01007909	440635.309999899	387007.860000134	39.62	25.93	6.3	24.603425550274586	2.0	79.24	0.0	0.0
402	Ladybug-Stream-20191021-095415_Cube_046428_Cam0_226676_033-1733.jpg	440656.34457310603	387007.5316067417	Sheffield_Buildings_Centroids.323847	E01007909	440635.309999899	387007.860000134	39.62	25.93	6.3	21.037136502430915	2.0	79.24	5.0	0.0
403	Ladybug-Stream-20191021-095415_Cube_046433_Cam0_226696_033-4399.jpg	440655.48276086344	387006.5133238232	Sheffield_Buildings_Centroids.323847	E01007909	440635.309999899	387007.860000134	39.62	25.93	6.3	20.217661141045	2.0	79.24	2.0	0.0
404	Ladybug-Stream-20191021-095415_Cube_046463_Cam0_226816_035-4400.jpg	440650.27607281867	387000.9484804553	Sheffield_Buildings_Centroids.323847	E01007909	440635.309999899	387007.860000134	39.62	25.93	6.3	16.484915617244706	2.0	79.24	19.0	0.0
405	Ladybug-Stream-20191021-095415_Cube_046469_Cam0_226840_035-7600.jpg	440649.3094981325	387000.068354278	Sheffield_Buildings_Centroids.323847	E01007909	440635.309999899	387007.860000134	39.62	25.93	6.3	16.021725747603885	2.0	79.24	14.0	0.0
406	Ladybug-Stream-20191021-095415_Cube_046473_Cam0_226856_036-1733.jpg	440648.70987458335	386999.4809712079	Sheffield_Buildings_Centroids.323847	E01007909	440635.309999899	387007.860000134	39.62	25.93	6.3	15.80394783907382	2.0	79.24	14.0	0.0
407	Ladybug-Stream-20191021-095415_Cube_046478_Cam1_226876_036-4400.jpg	440648.00987530884	386998.829923409	Sheffield_Buildings_Centroids.323847	E01007909	440635.309999899	387007.860000134	39.62	25.93	6.3	15.582975360343127	2.0	79.24	7.0	10.0
408	Ladybug-Stream-20191021-095415_Cube_046489_Cam1_226920_037-2266.jpg	440646.6675069729	386997.50510494015	Sheffield_Buildings_Centroids.323847	E01007909	440635.309999899	387007.860000134	39.62	25.93	6.3	15.369346811394221	2.0	79.24	3.0	2.0
409	Ladybug-Stream-20191021-095415_Cube_046494_Cam1_226940_037-4933.jpg	440646.15099899814	386996.9062322962	Sheffield_Buildings_Centroids.323847	E01007909	440635.309999899	387007.860000134	39.62	25.93	6.3	15.411433785065885	2.0	79.24	4.0	7.0
410	Ladybug-Stream-20191021-095415_Cube_046501_Cam1_226968_038-0666.jpg	440645.5150372478	386996.03655602736	Sheffield_Buildings_Centroids.323847	E01007909	440635.309999899	387007.860000134	39.62	25.93	6.3	15.618470406298378	2.0	79.24	10.0	7.0
411	Ladybug-Stream-20191021-095415_Cube_046510_Cam1_227004_038-5466.jpg	440644.95213109115	386994.8807244895	Sheffield_Buildings_Centroids.323847	E01007909	440635.309999899	387007.860000134	39.62	25.93	6.3	16.168867931399866	2.0	79.24	4.0	8.0
412	Ladybug-Stream-20191021-095415_Cube_046518_Cam1_227036_039-1733.jpg	440644.6528192629	386993.9184007215	Sheffield_Buildings_Centroids.323847	E01007909	440635.309999899	387007.860000134	39.62	25.93	6.3	16.782623985698287	2.0	79.24	3.0	0.0
413	Ladybug-Stream-20191021-095415_Cube_046523_Cam1_227056_039-4399.jpg	440644.6048265867	386993.3702062066	Sheffield_Buildings_Centroids.323847	E01007909	440635.309999899	387007.860000134	39.62	25.93	6.3	17.214759109899173	2.0	79.24	3.0	0.0
414	Ladybug-Stream-20191021-095415_Cube_046536_Cam2_227108_040-3333.jpg	440644.5879545828	386991.89817350585	Sheffield_Buildings_Centroids.323847	E01007909	440635.309999899	387007.860000134	39.62	25.93	6.3	18.462403755238725	2.0	79.24	10.0	1.0
415	Ladybug-Stream-20191021-095415_Cube_046541_Cam2_227128_040-5999.jpg	440644.7368312087	386991.36016958073	Sheffield_Buildings_Centroids.323847	E01007909	440635.309999899	387007.860000134	39.62	25.93	6.3	19.00288285566413	2.0	79.24	11.0	3.0
416	Ladybug-Stream-20191021-095415_Cube_046554_Cam2_227180_041-4933.jpg	440645.39235503494	386989.8862486519	Sheffield_Buildings_Centroids.323847	E01007909	440635.309999899	387007.860000134	39.62	25.93	6.3	20.60848435537687	2.0	79.24	10.0	0.0
417	Ladybug-Stream-20191021-095415_Cube_046559_Cam2_227200_041-7600.jpg	440645.7945553236	386989.32444113615	Sheffield_Buildings_Centroids.323847	E01007909	440635.309999899	387007.860000134	39.62	25.93	6.3	21.295371558394187	2.0	79.24	10.0	1.0
418	Ladybug-Stream-20191021-095415_Cube_046566_Cam2_227228_042-3333.jpg	440646.49309703405	386988.49807026476	Sheffield_Buildings_Centroids.323847	E01007909	440635.309999899	387007.860000134	39.62	25.93	6.3	22.35947203740473	2.0	79.24	8.0	0.0
419	Ladybug-Stream-20191021-095415_Cube_046571_Cam2_227248_042-6000.jpg	440647.0685822439	386987.89883122686	Sheffield_Buildings_Centroids.323847	E01007909	440635.309999899	387007.860000134	39.62	25.93	6.3	23.167056845810304	2.0	79.24	1.0	3.0
420	Ladybug-Stream-20191021-095415_Cube_046587_Cam2_227312_043-6533.jpg	440649.25462082704	386985.8289628925	Sheffield_Buildings_Centroids.323847	E01007909	440635.309999899	387007.860000134	39.62	25.93	6.3	26.073339923391394	2.0	79.24	2.0	0.0
421	Ladybug-Stream-20191021-095415_Cube_047034_Cam0_229100_073-4933.jpg	440649.971084415	386985.28032365243	Sheffield_Buildings_Centroids.323847	E01007909	440635.309999899	387007.860000134	39.62	25.93	6.3	26.92190909275261	2.0	79.24	3.0	0.0
422	Ladybug-Stream-20191021-095415_Cube_047038_Cam0_229116_073-7066.jpg	440649.5784010628	386985.6335612689	Sheffield_Buildings_Centroids.323847	E01007909	440635.309999899	387007.860000134	39.62	25.93	6.3	26.412153573505545	2.0	79.24	5.0	0.0
423	Ladybug-Stream-20191021-095415_Cube_047048_Cam0_229156_074-4400.jpg	440648.65750299697	386986.529551135	Sheffield_Buildings_Centroids.323847	E01007909	440635.309999899	387007.860000134	39.62	25.93	6.3	25.162350713854533	2.0	79.24	5.0	0.0
424	Ladybug-Stream-20191021-095415_Cube_047053_Cam0_229176_074-7066.jpg	440648.15352113295	386986.99991469533	Sheffield_Buildings_Centroids.323847	E01007909	440635.309999899	387007.860000134	39.62	25.93	6.3	24.49692230049889	2.0	79.24	5.0	0.0
425	Ladybug-Stream-20191021-095415_Cube_047059_Cam0_229200_075-2266.jpg	440647.5295180964	386987.58737527905	Sheffield_Buildings_Centroids.323847	E01007909	440635.309999899	387007.860000134	39.62	25.93	6.3	23.670571253891048	2.0	79.24	5.0	0.0
426	Ladybug-Stream-20191021-095415_Cube_047069_Cam0_229240_075-7600.jpg	440646.53404304467	386988.52427551185	Sheffield_Buildings_Centroids.323847	E01007909	440635.309999899	387007.860000134	39.62	25.93	6.3	22.357311806200705	2.0	79.24	7.0	0.0
427	Ladybug-Stream-20191021-095415_Cube_047080_Cam0_229284_076-5466.jpg	440645.53546272544	386989.50329624966	Sheffield_Buildings_Centroids.323847	E01007909	440635.309999899	387007.860000134	39.62	25.93	6.3	21.012583551588875	2.0	79.24	7.0	0.0
428	Ladybug-Stream-20191021-095415_Cube_047092_Cam0_229332_077-3866.jpg	440644.4531908221	386990.4874205631	Sheffield_Buildings_Centroids.323847	E01007909	440635.309999899	387007.860000134	39.62	25.93	6.3	19.631720790670904	2.0	79.24	11.0	0.0
429	Ladybug-Stream-20191021-095415_Cube_047095_Cam0_229344_077-5466.jpg	440644.13002362073	386990.70157066383	Sheffield_Buildings_Centroids.323847	E01007909	440635.309999899	387007.860000134	39.62	25.93	6.3	19.292602736145454	2.0	79.24	7.0	1.0
430	Ladybug-Stream-20191021-095415_Cube_047105_Cam0_229384_078-2800.jpg	440643.13985334453	386991.43155507295	Sheffield_Buildings_Centroids.323847	E01007909	440635.309999899	387007.860000134	39.62	25.93	6.3	18.198912387799336	2.0	79.24	9.0	1.0
431	Ladybug-Stream-20191021-095415_Cube_047107_Cam0_229392_078-3866.jpg	440642.91804808826	386991.55570249923	Sheffield_Buildings_Centroids.323847	E01007909	440635.309999899	387007.860000134	39.62	25.93	6.3	17.992012633761775	2.0	79.24	5.0	0.0
432	Ladybug-Stream-20191021-095415_Cube_047117_Cam0_229432_079-1200.jpg	440641.7681761164	386992.06182561343	Sheffield_Buildings_Centroids.323847	E01007909	440635.309999899	387007.860000134	39.62	25.93	6.3	17.067230537979448	2.0	79.24	7.0	0.0
433	Ladybug-Stream-20191021-095415_Cube_047125_Cam0_229464_079-5466.jpg	440640.7515944615	386992.3171354405	Sheffield_Buildings_Centroids.323847	E01007909	440635.309999899	387007.860000134	39.62	25.93	6.3	16.4678958662942	2.0	79.24	9.0	3.0
434	Ladybug-Stream-20191021-095415_Cube_047133_Cam0_229496_080-1733.jpg	440639.6701540009	386992.46126232366	Sheffield_Buildings_Centroids.323847	E01007909	440635.309999899	387007.860000134	39.62	25.93	6.3	16.004126653526832	2.0	79.24	12.0	3.0
435	Ladybug-Stream-20191021-095415_Cube_047138_Cam1_229516_080-4400.jpg	440638.9522411348	386992.4695266254	Sheffield_Buildings_Centroids.323847	E01007909	440635.309999899	387007.860000134	39.62	25.93	6.3	15.815580799876006	2.0	79.24	9.0	4.0
436	Ladybug-Stream-20191021-095415_Cube_047142_Cam1_229532_080-6533.jpg	440638.3332335949	386992.4103231951	Sheffield_Buildings_Centroids.323847	E01007909	440635.309999899	387007.860000134	39.62	25.93	6.3	15.742695432983238	2.0	79.24	7.0	5.0
437	Ladybug-Stream-20191021-095415_Cube_047151_Cam1_229568_081-3333.jpg	440636.9278480547	386992.08121969213	Sheffield_Buildings_Centroids.323847	E01007909	440635.309999899	387007.860000134	39.62	25.93	6.3	15.861505126837034	2.0	79.24	12.0	7.0
438	Ladybug-Stream-20191021-095415_Cube_047155_Cam1_229584_081-5466.jpg	440636.2838022852	386991.8457624064	Sheffield_Buildings_Centroids.323847	E01007909	440635.309999899	387007.860000134	39.62	25.93	6.3	16.043818157911133	2.0	79.24	21.0	0.0
439	Ladybug-Stream-20191021-095415_Cube_047166_Cam1_229628_082-3333.jpg	440634.5362068179	386990.93118692975	Sheffield_Buildings_Centroids.323847	E01007909	440635.309999899	387007.860000134	39.62	25.93	6.3	16.94648849278235	2.0	79.24	18.0	3.0
440	Ladybug-Stream-20191021-095415_Cube_047170_Cam1_229644_082-5466.jpg	440633.9109295813	386990.5054215565	Sheffield_Buildings_Centroids.323847	E01007909	440635.309999899	387007.860000134	39.62	25.93	6.3	17.410881521531557	2.0	79.24	13.0	4.0
441	Ladybug-Stream-20191021-095415_Cube_047172_Cam1_229652_082-6533.jpg	440633.61500165344	386990.2819571008	Sheffield_Buildings_Centroids.323847	E01007909	440635.309999899	387007.860000134	39.62	25.93	6.3	17.659575757290014	2.0	79.24	9.0	6.0
442	Ladybug-Stream-20191021-095415_Cube_047177_Cam1_229672_083-1200.jpg	440632.8679731203	386989.7045300264	Sheffield_Buildings_Centroids.323847	E01007909	440635.309999899	387007.860000134	39.62	25.93	6.3	18.318968028159823	2.0	79.24	6.0	7.0
443	Ladybug-Stream-20191021-095415_Cube_047179_Cam1_229680_083-2266.jpg	440632.55680243095	386989.44996845257	Sheffield_Buildings_Centroids.323847	E01007909	440635.309999899	387007.860000134	39.62	25.93	6.3	18.61476195950805	2.0	79.24	7.0	8.0
444	Ladybug-Stream-20191021-095415_Cube_047182_Cam1_229692_083-3866.jpg	440632.1203487839	386989.063897036	Sheffield_Buildings_Centroids.323847	E01007909	440635.309999899	387007.860000134	39.62	25.93	6.3	19.064820112073395	2.0	79.24	6.0	4.0
445	Ladybug-Stream-20191021-095415_Cube_047189_Cam2_229720_083-7600.jpg	440631.1794129036	386988.14404984657	Sheffield_Buildings_Centroids.323847	E01007909	440635.309999899	387007.860000134	39.62	25.93	6.3	20.14399276862094	2.0	79.24	11.0	1.0
446	Ladybug-Stream-20191021-095415_Cube_047194_Cam2_229740_084-2266.jpg	440630.5037494037	386987.45255091717	Sheffield_Buildings_Centroids.323847	E01007909	440635.309999899	387007.860000134	39.62	25.93	6.3	20.965782297843333	2.0	79.24	10.0	0.0
447	Ladybug-Stream-20191021-095415_Cube_047197_Cam2_229752_084-3866.jpg	440630.12455683533	386987.02378360624	Sheffield_Buildings_Centroids.323847	E01007909	440635.309999899	387007.860000134	39.62	25.93	6.3	21.471766088454302	2.0	79.24	7.0	0.0
448	Ladybug-Stream-20191021-095415_Cube_047202_Cam2_229772_084-6533.jpg	440629.50992631307	386986.29480826505	Sheffield_Buildings_Centroids.323847	E01007909	440635.309999899	387007.860000134	39.62	25.93	6.3	22.33155511699448	2.0	79.24	6.0	0.0
449	Ladybug-Stream-20191021-095415_Cube_047207_Cam2_229792_085-1200.jpg	440628.9244114925	386985.5472722229	Sheffield_Buildings_Centroids.323847	E01007909	440635.309999899	387007.860000134	39.62	25.93	6.3	23.20848047868093	2.0	79.24	6.0	0.0
450	Ladybug-Stream-20191021-095415_Cube_047208_Cam2_229796_085-1733.jpg	440628.80251008	386985.3848750887	Sheffield_Buildings_Centroids.323847	E01007909	440635.309999899	387007.860000134	39.62	25.93	6.3	23.39826210524543	2.0	79.24	9.0	0.0
451	Ladybug-Stream-20191021-095415_Cube_047211_Cam2_229808_085-3333.jpg	440628.4595594381	386984.9187635164	Sheffield_Buildings_Centroids.323847	E01007909	440635.309999899	387007.860000134	39.62	25.93	6.3	23.94219856344695	2.0	79.24	6.0	0.0
452	Ladybug-Stream-20191021-095415_Cube_047215_Cam2_229824_085-5466.jpg	440628.02959030436	386984.27465515	Sheffield_Buildings_Centroids.323847	E01007909	440635.309999899	387007.860000134	39.62	25.93	6.3	24.683453200036922	2.0	79.24	4.0	0.0
453	Ladybug-Stream-20191021-095415_Cube_047225_Cam2_229864_086-2800.jpg	440627.0454136757	386982.69136433327	Sheffield_Buildings_Centroids.323847	E01007909	440635.309999899	387007.860000134	39.62	25.93	6.3	26.4908213068442	2.0	79.24	10.0	0.0
454	Ladybug-Stream-20191021-095415_Cube_047227_Cam2_229872_086-3866.jpg	440626.8603677353	386982.35560059646	Sheffield_Buildings_Centroids.323847	E01007909	440635.309999899	387007.860000134	39.62	25.93	6.3	26.86765117147009	2.0	79.24	6.0	0.0
455	Ladybug-Stream-20191021-095415_Cube_049060_Cam3_237204_080-5466.jpg	440627.6542387776	386982.4876867474	Sheffield_Buildings_Centroids.323847	E01007909	440635.309999899	387007.860000134	39.62	25.93	6.3	26.502169060954696	2.0	79.24	12.0	3.0
456	Ladybug-Stream-20191021-095415_Cube_049064_Cam3_237220_080-7600.jpg	440628.195542991	386983.2304054977	Sheffield_Buildings_Centroids.323847	E01007909	440635.309999899	387007.860000134	39.62	25.93	6.3	25.63654479531209	2.0	79.24	11.0	1.0
457	Ladybug-Stream-20191021-095415_Cube_049070_Cam3_237244_081-2800.jpg	440629.0695828535	386984.33373318345	Sheffield_Buildings_Centroids.323847	E01007909	440635.309999899	387007.860000134	39.62	25.93	6.3	24.339844731057358	2.0	79.24	7.0	1.0
458	Ladybug-Stream-20191021-095415_Cube_049075_Cam3_237264_081-5466.jpg	440629.8457519671	386985.2575608681	Sheffield_Buildings_Centroids.323847	E01007909	440635.309999899	387007.860000134	39.62	25.93	6.3	23.25356459188037	2.0	79.24	12.0	3.0
459	Ladybug-Stream-20191021-095415_Cube_049080_Cam3_237284_082-0133.jpg	440630.6356793927	386986.1143650761	Sheffield_Buildings_Centroids.323847	E01007909	440635.309999899	387007.860000134	39.62	25.93	6.3	22.242345116128654	2.0	79.24	12.0	6.0
460	Ladybug-Stream-20191021-095415_Cube_049088_Cam3_237316_082-4400.jpg	440631.94683618576	386987.42942803673	Sheffield_Buildings_Centroids.323847	E01007909	440635.309999899	387007.860000134	39.62	25.93	6.3	20.7055341970438	2.0	79.24	12.0	14.0
461	Ladybug-Stream-20191021-095415_Cube_049090_Cam3_237324_082-5466.jpg	440632.2988427545	386987.76263188897	Sheffield_Buildings_Centroids.323847	E01007909	440635.309999899	387007.860000134	39.62	25.93	6.3	20.32169475523366	2.0	79.24	22.0	7.0
462	Ladybug-Stream-20191021-095415_Cube_049094_Cam3_237340_082-7600.jpg	440632.97461756493	386988.35984159366	Sheffield_Buildings_Centroids.323847	E01007909	440635.309999899	387007.860000134	39.62	25.93	6.3	19.639505944498985	2.0	79.24	13.0	3.0
463	Ladybug-Stream-20191021-095415_Cube_049100_Cam3_237364_083-2800.jpg	440634.0249857172	386989.25577015313	Sheffield_Buildings_Centroids.323847	E01007909	440635.309999899	387007.860000134	39.62	25.93	6.3	18.64855583222685	2.0	79.24	12.0	15.0
464	Ladybug-Stream-20191021-095415_Cube_049103_Cam3_237376_083-4399.jpg	440634.56793122523	386989.7010556517	Sheffield_Buildings_Centroids.323847	E01007909	440635.309999899	387007.860000134	39.62	25.93	6.3	18.174100545255367	2.0	79.24	9.0	5.0
465	Ladybug-Stream-20191021-095415_Cube_049108_Cam3_237396_083-7066.jpg	440635.51597902813	386990.41168765776	Sheffield_Buildings_Centroids.323847	E01007909	440635.309999899	387007.860000134	39.62	25.93	6.3	17.449528236357192	2.0	79.24	17.0	0.0
466	Ladybug-Stream-20191021-095415_Cube_049109_Cam3_237400_083-7599.jpg	440635.68517917243	386990.53397825314	Sheffield_Buildings_Centroids.323847	E01007909	440635.309999899	387007.860000134	39.62	25.93	6.3	17.33008348804615	2.0	79.24	16.0	0.0
467	Ladybug-Stream-20191021-095415_Cube_049114_Cam3_237420_084-2266.jpg	440636.63355429476	386991.2250047694	Sheffield_Buildings_Centroids.323847	E01007909	440635.309999899	387007.860000134	39.62	25.93	6.3	16.687566240115956	2.0	79.24	18.0	0.0
468	Ladybug-Stream-20191021-095415_Cube_049127_Cam2_237472_085-1200.jpg	440639.09510562295	386992.7372479164	Sheffield_Buildings_Centroids.323847	E01007909	440635.309999899	387007.860000134	39.62	25.93	6.3	15.589248217197822	2.0	79.24	18.0	3.0
469	Ladybug-Stream-20191021-095415_Cube_049133_Cam2_237496_085-4399.jpg	440640.2529030788	386993.34302226815	Sheffield_Buildings_Centroids.323847	E01007909	440635.309999899	387007.860000134	39.62	25.93	6.3	15.335414510325847	2.0	79.24	10.0	0.0
470	Ladybug-Stream-20191021-095415_Cube_049139_Cam2_237520_085-7599.jpg	440641.3912509219	386993.9511058945	Sheffield_Buildings_Centroids.323847	E01007909	440635.309999899	387007.860000134	39.62	25.93	6.3	15.180215840614311	2.0	79.24	8.0	0.0
471	Ladybug-Stream-20191021-095415_Cube_049144_Cam2_237540_086-2266.jpg	440642.364490426	386994.45369478076	Sheffield_Buildings_Centroids.323847	E01007909	440635.309999899	387007.860000134	39.62	25.93	6.3	15.149087755304967	2.0	79.24	23.0	2.0
472	Ladybug-Stream-20191021-095415_Cube_049145_Cam2_237544_086-2800.jpg	440642.5362434757	386994.5455638265	Sheffield_Buildings_Centroids.323847	E01007909	440635.309999899	387007.860000134	39.62	25.93	6.3	15.14902011405036	2.0	79.24	9.0	0.0
473	Ladybug-Stream-20191021-095415_Cube_049153_Cam2_237576_086-7066.jpg	440644.0651868247	386995.48437841114	Sheffield_Buildings_Centroids.323847	E01007909	440635.309999899	387007.860000134	39.62	25.93	6.3	15.159462758595948	2.0	79.24	10.0	0.0
474	Ladybug-Stream-20191021-095415_Cube_049155_Cam2_237584_087-0133.jpg	440644.4336543028	386995.7309949265	Sheffield_Buildings_Centroids.323847	E01007909	440635.309999899	387007.860000134	39.62	25.93	6.3	15.177412065366578	2.0	79.24	17.0	0.0
475	Ladybug-Stream-20191021-095415_Cube_049156_Cam2_237588_087-0666.jpg	440644.6356741815	386995.86535964365	Sheffield_Buildings_Centroids.323847	E01007909	440635.309999899	387007.860000134	39.62	25.93	6.3	15.193406507862385	2.0	79.24	10.0	0.0
476	Ladybug-Stream-20191021-095415_Cube_049167_Cam2_237632_087-6533.jpg	440646.7113603439	386997.3863611	Sheffield_Buildings_Centroids.323847	E01007909	440635.309999899	387007.860000134	39.62	25.93	6.3	15.481864700579026	2.0	79.24	6.0	0.0
477	Ladybug-Stream-20191021-095415_Cube_049172_Cam2_237652_088-1200.jpg	440647.63085696974	386998.1625308049	Sheffield_Buildings_Centroids.323847	E01007909	440635.309999899	387007.860000134	39.62	25.93	6.3	15.679426977621624	2.0	79.24	12.0	0.0
478	Ladybug-Stream-20191021-095415_Cube_049186_Cam2_237708_089-0666.jpg	440650.20707996	387000.49578861054	Sheffield_Buildings_Centroids.323847	E01007909	440635.309999899	387007.860000134	39.62	25.93	6.3	16.617900159363654	2.0	79.24	7.0	0.0
479	Ladybug-Stream-20191021-095415_Cube_049190_Cam2_237724_089-2799.jpg	440650.8992579055	387001.1869441297	Sheffield_Buildings_Centroids.323847	E01007909	440635.309999899	387007.860000134	39.62	25.93	6.3	16.95743617493824	2.0	79.24	4.0	0.0
480	Ladybug-Stream-20191021-095415_Cube_049192_Cam2_237732_089-3866.jpg	440651.2790691906	387001.55796561146	Sheffield_Buildings_Centroids.323847	E01007909	440635.309999899	387007.860000134	39.62	25.93	6.3	17.167609419027187	2.0	79.24	6.0	0.0
481	Ladybug-Stream-20191021-095415_Cube_049195_Cam2_237744_089-5466.jpg	440651.8073597083	387002.1104990279	Sheffield_Buildings_Centroids.323847	E01007909	440635.309999899	387007.860000134	39.62	25.93	6.3	17.47053644414552	2.0	79.24	4.0	0.0
482	Ladybug-Stream-20191021-095415_Cube_049198_Cam2_237756_089-7066.jpg	440652.3328421004	387002.66664377326	Sheffield_Buildings_Centroids.323847	E01007909	440635.309999899	387007.860000134	39.62	25.93	6.3	17.79741854597784	2.0	79.24	6.0	1.0
483	Ladybug-Stream-20191021-095415_Cube_049201_Cam2_237768_090-0666.jpg	440652.85139033577	387003.24038836255	Sheffield_Buildings_Centroids.323847	E01007909	440635.309999899	387007.860000134	39.62	25.93	6.3	18.139492588687943	2.0	79.24	6.0	0.0
484	Ladybug-Stream-20191021-095415_Cube_049203_Cam2_237776_090-1733.jpg	440653.1858837947	387003.6149518353	Sheffield_Buildings_Centroids.323847	E01007909	440635.309999899	387007.860000134	39.62	25.93	6.3	18.373014453655948	2.0	79.24	8.0	0.0
485	Ladybug-Stream-20191021-095415_Cube_049206_Cam2_237788_090-3333.jpg	440653.7020474753	387004.1995506558	Sheffield_Buildings_Centroids.323847	E01007909	440635.309999899	387007.860000134	39.62	25.93	6.3	18.752767913994195	2.0	79.24	6.0	0.0
486	Ladybug-Stream-20191021-095415_Cube_049210_Cam2_237804_090-5466.jpg	440654.40115466283	387004.983554849	Sheffield_Buildings_Centroids.323847	E01007909	440635.309999899	387007.860000134	39.62	25.93	6.3	19.306634292227425	2.0	79.24	13.0	8.0
487	Ladybug-Stream-20191021-095415_Cube_049211_Cam2_237808_090-6000.jpg	440654.55205911625	387005.16109297756	Sheffield_Buildings_Centroids.323847	E01007909	440635.309999899	387007.860000134	39.62	25.93	6.3	19.430412830367068	2.0	79.24	9.0	4.0
488	Ladybug-Stream-20191021-095415_Cube_049214_Cam2_237820_090-7599.jpg	440655.0522177778	387005.77136974136	Sheffield_Buildings_Centroids.323847	E01007909	440635.309999899	387007.860000134	39.62	25.93	6.3	19.852393903291315	2.0	79.24	15.0	12.0
489	Ladybug-Stream-20191021-095415_Cube_049217_Cam2_237832_091-1199.jpg	440655.55900321755	387006.3767253075	Sheffield_Buildings_Centroids.323847	E01007909	440635.309999899	387007.860000134	39.62	25.93	6.3	20.303256871934	2.0	79.24	10.0	5.0
490	Ladybug-Stream-20191021-095415_Cube_049222_Cam2_237852_091-3866.jpg	440656.44893060095	387007.414379296	Sheffield_Buildings_Centroids.323847	E01007909	440635.309999899	387007.860000134	39.62	25.93	6.3	21.1436271522362	2.0	79.24	12.0	10.0
491	Ladybug-Stream-20191021-095415_Cube_049224_Cam2_237860_091-4933.jpg	440656.7773728861	387007.8171035936	Sheffield_Buildings_Centroids.323847	E01007909	440635.309999899	387007.860000134	39.62	25.93	6.3	21.46741584539621	2.0	79.24	23.0	1.0
492	Ladybug-Stream-20191021-095415_Cube_049228_Cam2_237876_091-7066.jpg	440657.4762183975	387008.6423682811	Sheffield_Buildings_Centroids.323847	E01007909	440635.309999899	387007.860000134	39.62	25.93	6.3	22.18002124526386	2.0	79.24	20.0	0.0
493	Ladybug-Stream-20191021-095415_Cube_049232_Cam2_237892_092-1200.jpg	440658.14294803905	387009.41674057185	Sheffield_Buildings_Centroids.323847	E01007909	440635.309999899	387007.860000134	39.62	25.93	6.3	22.88595555268857	2.0	79.24	26.0	3.0
494	Ladybug-Stream-20191021-095415_Cube_049233_Cam2_237896_092-1733.jpg	440658.3247701096	387009.6270325929	Sheffield_Buildings_Centroids.323847	E01007909	440635.309999899	387007.860000134	39.62	25.93	6.3	23.08250531365877	2.0	79.24	20.0	2.0
495	Ladybug-Stream-20191021-095415_Cube_049236_Cam2_237908_092-3333.jpg	440658.84211062704	387010.2158175019	Sheffield_Buildings_Centroids.323847	E01007909	440635.309999899	387007.860000134	39.62	25.93	6.3	23.649738070104732	2.0	79.24	15.0	9.0
496	Ladybug-Stream-20191021-095415_Cube_049238_Cam2_237916_092-4400.jpg	440659.17626187095	387010.60208929155	Sheffield_Buildings_Centroids.323847	E01007909	440635.309999899	387007.860000134	39.62	25.93	6.3	24.023270249101184	2.0	79.24	23.0	6.0
497	Ladybug-Stream-20191021-095415_Cube_049245_Cam2_237944_093-0133.jpg	440660.3804660933	387011.9975141778	Sheffield_Buildings_Centroids.323847	E01007909	440635.309999899	387007.860000134	39.62	25.93	6.3	25.40959066302605	2.0	79.24	19.0	11.0
498	Ladybug-Stream-20191021-095415_Cube_049247_Cam2_237952_093-1200.jpg	440660.71035589743	387012.3870306764	Sheffield_Buildings_Centroids.323847	E01007909	440635.309999899	387007.860000134	39.62	25.93	6.3	25.80062189906319	2.0	79.24	18.0	8.0
499	Ladybug-Stream-20191021-095415_Cube_049249_Cam2_237960_093-2266.jpg	440661.0684254112	387012.8013046891	Sheffield_Buildings_Centroids.323847	E01007909	440635.309999899	387007.860000134	39.62	25.93	6.3	26.22809515722053	2.0	79.24	15.0	5.0
500	Ladybug-Stream-20191021-095415_Cube_046618_Cam0_227436_045-7066.jpg	440653.48604375677	386981.4384902572	Sheffield_Buildings_Centroids.323848	E01007909	440652.0379603009	386949.910000086	15.03	16.37	5.0	31.561727426895644	2.0	30.06	26.0	0.0
501	Ladybug-Stream-20191021-095415_Cube_046621_Cam0_227448_046-0666.jpg	440653.872138352	386981.03950803116	Sheffield_Buildings_Centroids.323848	E01007909	440652.0379603009	386949.910000086	15.03	16.37	5.0	31.183496821716105	2.0	30.06	26.0	0.0
502	Ladybug-Stream-20191021-095415_Cube_046630_Cam0_227484_046-5466.jpg	440655.0677834147	386980.0035581049	Sheffield_Buildings_Centroids.323848	E01007909	440652.0379603009	386949.910000086	15.03	16.37	5.0	30.2456949389198	2.0	30.06	24.0	0.0
503	Ladybug-Stream-20191021-095415_Cube_046634_Cam0_227500_046-7600.jpg	440655.61389081506	386979.62816966226	Sheffield_Buildings_Centroids.323848	E01007909	440652.0379603009	386949.910000086	15.03	16.37	5.0	29.93253884997132	2.0	30.06	18.0	0.0
504	Ladybug-Stream-20191021-095415_Cube_046638_Cam0_227516_047-1733.jpg	440656.2014185622	386979.26734723937	Sheffield_Buildings_Centroids.323848	E01007909	440652.0379603009	386949.910000086	15.03	16.37	5.0	29.65110818467549	2.0	30.06	20.0	0.0
505	Ladybug-Stream-20191021-095415_Cube_046642_Cam0_227532_047-3866.jpg	440656.7813371513	386978.9320087185	Sheffield_Buildings_Centroids.323848	E01007909	440652.0379603009	386949.910000086	15.03	16.37	5.0	29.40708433368989	2.0	30.06	24.0	0.0
506	Ladybug-Stream-20191021-095415_Cube_046648_Cam1_227556_047-7066.jpg	440657.68747575104	386978.5386650834	Sheffield_Buildings_Centroids.323848	E01007909	440652.0379603009	386949.910000086	15.03	16.37	5.0	29.180772511310373	2.0	30.06	6.0	2.0
507	Ladybug-Stream-20191021-095415_Cube_046663_Cam1_227616_048-7066.jpg	440659.8306484017	386977.86579340056	Sheffield_Buildings_Centroids.323848	E01007909	440652.0379603009	386949.910000086	15.03	16.37	5.0	29.02158451363509	2.0	30.06	12.0	1.0
508	Ladybug-Stream-20191021-095415_Cube_046685_Cam1_227704_050-2800.jpg	440662.19368667185	386977.4484898054	Sheffield_Buildings_Centroids.323848	E01007909	440652.0379603009	386949.910000086	15.03	16.37	5.0	29.351442794941484	2.0	30.06	12.0	7.0
509	Ladybug-Stream-20191021-095415_Cube_046731_Cam1_227888_053-3333.jpg	440662.8319441512	386977.3482842845	Sheffield_Buildings_Centroids.323848	E01007909	440652.0379603009	386949.910000086	15.03	16.37	5.0	29.485072954177426	2.0	30.06	12.0	1.0
510	Ladybug-Stream-20191021-095415_Cube_046754_Cam1_227980_054-7600.jpg	440661.66256829305	386977.5128500922	Sheffield_Buildings_Centroids.323848	E01007909	440652.0379603009	386949.910000086	15.03	16.37	5.0	29.23269415333187	2.0	30.06	13.0	4.0
511	Ladybug-Stream-20191021-095415_Cube_046768_Cam1_228036_055-7066.jpg	440660.7538427737	386977.6345725372	Sheffield_Buildings_Centroids.323848	E01007909	440652.0379603009	386949.910000086	15.03	16.37	5.0	29.062321395195045	2.0	30.06	12.0	1.0
512	Ladybug-Stream-20191021-095415_Cube_046794_Cam1_228140_057-4933.jpg	440659.0647778471	386977.8466437599	Sheffield_Buildings_Centroids.323848	E01007909	440652.0379603009	386949.910000086	15.03	16.37	5.0	28.806808649866053	2.0	30.06	15.0	2.0
513	Ladybug-Stream-20191021-095415_Cube_046810_Cam1_228204_058-5466.jpg	440658.04138850095	386977.86127462256	Sheffield_Buildings_Centroids.323848	E01007909	440652.0379603009	386949.910000086	15.03	16.37	5.0	28.588719774922986	2.0	30.06	14.0	3.0
514	Ladybug-Stream-20191021-095415_Cube_046823_Cam1_228256_059-4400.jpg	440657.2501780528	386977.616118164	Sheffield_Buildings_Centroids.323848	E01007909	440652.0379603009	386949.910000086	15.03	16.37	5.0	28.19212998063467	2.0	30.06	11.0	1.0
515	Ladybug-Stream-20191021-095415_Cube_046829_Cam1_228280_059-7600.jpg	440656.8902990661	386977.4672765256	Sheffield_Buildings_Centroids.323848	E01007909	440652.0379603009	386949.910000086	15.03	16.37	5.0	27.98122006379221	2.0	30.06	14.0	3.0
516	Ladybug-Stream-20191021-095415_Cube_046846_Cam1_228348_061-0666.jpg	440656.0659903077	386976.9256078986	Sheffield_Buildings_Centroids.323848	E01007909	440652.0379603009	386949.910000086	15.03	16.37	5.0	27.31424703739471	2.0	30.06	13.0	8.0
517	Ladybug-Stream-20191021-095415_Cube_046867_Cam2_228432_062-3866.jpg	440655.51787636953	386976.25624336494	Sheffield_Buildings_Centroids.323848	E01007909	440652.0379603009	386949.910000086	15.03	16.37	5.0	26.57507009881932	2.0	30.06	5.0	1.0
518	Ladybug-Stream-20191021-095415_Cube_046916_Cam2_228628_065-6000.jpg	440655.0276697015	386975.0952088333	Sheffield_Buildings_Centroids.323848	E01007909	440652.0379603009	386949.910000086	15.03	16.37	5.0	25.36204057142312	2.0	30.06	6.0	2.0
519	Ladybug-Stream-20191021-095415_Cube_046931_Cam2_228688_066-6000.jpg	440655.1814649328	386976.0475790301	Sheffield_Buildings_Centroids.323848	E01007909	440652.0379603009	386949.910000086	15.03	16.37	5.0	26.32593121668443	2.0	30.06	6.0	22.0
520	Ladybug-Stream-20191021-095415_Cube_046941_Cam2_228728_067-3333.jpg	440655.2365485336	386976.8560160353	Sheffield_Buildings_Centroids.323848	E01007909	440652.0379603009	386949.910000086	15.03	16.37	5.0	27.13519379369907	2.0	30.06	8.0	45.0
521	Ladybug-Stream-20191021-095415_Cube_046952_Cam2_228772_068-1200.jpg	440655.1851677728	386977.7377259562	Sheffield_Buildings_Centroids.323848	E01007909	440652.0379603009	386949.910000086	15.03	16.37	5.0	28.005128851282848	2.0	30.06	7.0	7.0
522	Ladybug-Stream-20191021-095415_Cube_046963_Cam2_228816_068-7066.jpg	440655.0175741165	386978.66665675095	Sheffield_Buildings_Centroids.323848	E01007909	440652.0379603009	386949.910000086	15.03	16.37	5.0	28.91061052673906	2.0	30.06	9.0	1.0
523	Ladybug-Stream-20191021-095415_Cube_046978_Cam2_228876_069-7066.jpg	440654.46114102093	386980.1395791845	Sheffield_Buildings_Centroids.323848	E01007909	440652.0379603009	386949.910000086	15.03	16.37	5.0	30.32654377392177	2.0	30.06	8.0	2.0
524	Ladybug-Stream-20191021-095415_Cube_051136_Cam3_245508_091-0666.jpg	440661.9900621664	386919.9611431668	Sheffield_Buildings_Centroids.323848	E01007909	440652.0379603009	386949.910000086	15.03	16.37	5.0	31.55912486602753	2.0	30.06	14.0	0.0
525	Ladybug-Stream-20191021-095415_Cube_051144_Cam3_245540_091-4933.jpg	440662.1116552581	386921.37221497	Sheffield_Buildings_Centroids.323848	E01007909	440652.0379603009	386949.910000086	15.03	16.37	5.0	30.263583882643704	2.0	30.06	16.0	1.0
526	Ladybug-Stream-20191021-095415_Cube_051162_Cam3_245612_092-6533.jpg	440662.49572681217	386924.7927267815	Sheffield_Buildings_Centroids.323848	E01007909	440652.0379603009	386949.910000086	15.03	16.37	5.0	27.207394190883413	2.0	30.06	10.0	2.0
527	Ladybug-Stream-20191021-095415_Cube_051164_Cam3_245620_092-7600.jpg	440662.5490139584	386925.1788545863	Sheffield_Buildings_Centroids.323848	E01007909	440652.0379603009	386949.910000086	15.03	16.37	5.0	26.87213811210822	2.0	30.06	10.0	11.0
528	Ladybug-Stream-20191021-095415_Cube_051171_Cam3_245648_093-3333.jpg	440662.73322323046	386926.5954583982	Sheffield_Buildings_Centroids.323848	E01007909	440652.0379603009	386949.910000086	15.03	16.37	5.0	25.650662822689682	2.0	30.06	5.0	3.0
529	Ladybug-Stream-20191021-095415_Cube_051182_Cam3_245692_094-1200.jpg	440662.9955762722	386928.8594436522	Sheffield_Buildings_Centroids.323848	E01007909	440652.0379603009	386949.910000086	15.03	16.37	5.0	23.73173558647139	2.0	30.06	15.0	5.0
530	Ladybug-Stream-20191021-095415_Cube_051191_Cam3_245728_094-6000.jpg	440663.19653827505	386930.651472661	Sheffield_Buildings_Centroids.323848	E01007909	440652.0379603009	386949.910000086	15.03	16.37	5.0	22.257689479863014	2.0	30.06	14.0	0.0
531	Ladybug-Stream-20191021-095415_Cube_051196_Cam3_245748_095-0666.jpg	440663.28290209593	386931.5976277169	Sheffield_Buildings_Centroids.323848	E01007909	440652.0379603009	386949.910000086	15.03	16.37	5.0	21.4893391651656	2.0	30.06	10.0	0.0
532	Ladybug-Stream-20191021-095415_Cube_051205_Cam3_245784_095-5466.jpg	440663.5049979693	386933.2742226721	Sheffield_Buildings_Centroids.323848	E01007909	440652.0379603009	386949.910000086	15.03	16.37	5.0	20.20500044671996	2.0	30.06	0.0	0.0
533	Ladybug-Stream-20191021-095415_Cube_051207_Cam3_245792_095-6533.jpg	440663.54722203634	386933.6409176128	Sheffield_Buildings_Centroids.323848	E01007909	440652.0379603009	386949.910000086	15.03	16.37	5.0	19.928526042191244	2.0	30.06	0.0	0.0
534	Ladybug-Stream-20191021-095415_Cube_051215_Cam3_245824_096-2800.jpg	440663.70583672135	386935.102403368	Sheffield_Buildings_Centroids.323848	E01007909	440652.0379603009	386949.910000086	15.03	16.37	5.0	18.85216859470331	2.0	30.06	0.0	0.0
535	Ladybug-Stream-20191021-095415_Cube_051219_Cam3_245840_096-4933.jpg	440663.7872195256	386935.81366082135	Sheffield_Buildings_Centroids.323848	E01007909	440652.0379603009	386949.910000086	15.03	16.37	5.0	18.350800336549977	2.0	30.06	0.0	0.0
536	Ladybug-Stream-20191021-095415_Cube_051227_Cam3_245872_097-1199.jpg	440663.94883958716	386937.20818554267	Sheffield_Buildings_Centroids.323848	E01007909	440652.0379603009	386949.910000086	15.03	16.37	5.0	17.41278662544734	2.0	30.06	0.0	0.0
537	Ladybug-Stream-20191021-095415_Cube_051239_Cam3_245920_097-7600.jpg	440664.169814386	386939.03393336624	Sheffield_Buildings_Centroids.323848	E01007909	440652.0379603009	386949.910000086	15.03	16.37	5.0	16.29327194988609	2.0	30.06	0.0	0.0
538	Ladybug-Stream-20191021-095415_Cube_051246_Cam3_245948_098-3333.jpg	440664.25490233826	386940.0616516117	Sheffield_Buildings_Centroids.323848	E01007909	440652.0379603009	386949.910000086	15.03	16.37	5.0	15.69215219194128	2.0	30.06	0.0	0.0
539	Ladybug-Stream-20191021-095415_Cube_051253_Cam3_245976_098-7066.jpg	440664.31555651454	386941.0818351412	Sheffield_Buildings_Centroids.323848	E01007909	440652.0379603009	386949.910000086	15.03	16.37	5.0	15.12203243864598	2.0	30.06	2.0	0.0
540	Ladybug-Stream-20191021-095415_Cube_051266_Cam3_246028_099-6000.jpg	440664.32509542716	386942.8683987318	Sheffield_Buildings_Centroids.323848	E01007909	440652.0379603009	386949.910000086	15.03	16.37	5.0	14.161844485871836	2.0	30.06	3.0	0.0
541	Ladybug-Stream-20191021-095415_Cube_051275_Cam3_246064_100-2799.jpg	440664.2492741434	386944.1439445347	Sheffield_Buildings_Centroids.323848	E01007909	440652.0379603009	386949.910000086	15.03	16.37	5.0	13.504206099584973	2.0	30.06	0.0	0.0
542	Ladybug-Stream-20191021-095415_Cube_051281_Cam3_246088_100-5999.jpg	440664.159359529	386944.9846794356	Sheffield_Buildings_Centroids.323848	E01007909	440652.0379603009	386949.910000086	15.03	16.37	5.0	13.08384892736866	2.0	30.06	0.0	0.0
543	Ladybug-Stream-20191021-095415_Cube_051293_Cam3_246136_101-4400.jpg	440663.7434808228	386946.45653021993	Sheffield_Buildings_Centroids.323848	E01007909	440652.0379603009	386949.910000086	15.03	16.37	5.0	12.204329756375106	2.0	30.06	0.0	0.0
544	Ladybug-Stream-20191021-095415_Cube_051294_Cam3_246140_101-4933.jpg	440663.692408365	386946.56696664717	Sheffield_Buildings_Centroids.323848	E01007909	440652.0379603009	386949.910000086	15.03	16.37	5.0	12.124439461282794	2.0	30.06	0.0	0.0
545	Ladybug-Stream-20191021-095415_Cube_051301_Cam3_246168_102-0666.jpg	440663.3108692223	386947.2872643435	Sheffield_Buildings_Centroids.323848	E01007909	440652.0379603009	386949.910000086	15.03	16.37	5.0	11.573988868264012	2.0	30.06	2.0	0.0
546	Ladybug-Stream-20191021-095415_Cube_051308_Cam3_246196_102-4400.jpg	440662.79692521755	386947.90401521744	Sheffield_Buildings_Centroids.323848	E01007909	440652.0379603009	386949.910000086	15.03	16.37	5.0	10.944373045964074	2.0	30.06	0.0	0.0
547	Ladybug-Stream-20191021-095415_Cube_051315_Cam3_246224_103-0133.jpg	440662.19100430905	386948.46347274794	Sheffield_Buildings_Centroids.323848	E01007909	440652.0379603009	386949.910000086	15.03	16.37	5.0	10.255571362461406	2.0	30.06	4.0	1.0
548	Ladybug-Stream-20191021-095415_Cube_051322_Cam3_246252_103-3866.jpg	440661.4846482842	386948.8187320249	Sheffield_Buildings_Centroids.323848	E01007909	440652.0379603009	386949.910000086	15.03	16.37	5.0	9.509509968101693	2.0	30.06	1.0	0.0
549	Ladybug-Stream-20191021-095415_Cube_051359_Cam0_246400_105-7599.jpg	440660.01874976186	386949.1243970532	Sheffield_Buildings_Centroids.323848	E01007909	440652.0379603009	386949.910000086	15.03	16.37	5.0	8.01936235272161	2.0	30.06	6.0	0.0
550	Ladybug-Stream-20191021-095415_Cube_051411_Cam0_246608_109-3333.jpg	440662.1292395255	386949.0811426357	Sheffield_Buildings_Centroids.323848	E01007909	440652.0379603009	386949.910000086	15.03	16.37	5.0	10.12526153049059	2.0	30.06	5.0	0.0
551	Ladybug-Stream-20191021-095415_Cube_051427_Cam0_246672_110-3866.jpg	440663.2481964453	386949.1400333002	Sheffield_Buildings_Centroids.323848	E01007909	440652.0379603009	386949.910000086	15.03	16.37	5.0	11.236647331999693	2.0	30.06	11.0	0.0
552	Ladybug-Stream-20191021-095415_Cube_051439_Cam0_246720_111-2266.jpg	440664.2097279511	386949.179950336	Sheffield_Buildings_Centroids.323848	E01007909	440652.0379603009	386949.910000086	15.03	16.37	5.0	12.193641800788455	2.0	30.06	1.0	0.0
553	Ladybug-Stream-20191021-095415_Cube_051452_Cam0_246772_112-1200.jpg	440665.2723708522	386949.259637689	Sheffield_Buildings_Centroids.323848	E01007909	440652.0379603009	386949.910000086	15.03	16.37	5.0	13.25038089591261	2.0	30.06	4.0	0.0
554	Ladybug-Stream-20191021-095415_Cube_051460_Cam0_246804_112-5466.jpg	440665.936838551	386949.30291438365	Sheffield_Buildings_Centroids.323848	E01007909	440652.0379603009	386949.910000086	15.03	16.37	5.0	13.912130306297266	2.0	30.06	2.0	0.0
555	Ladybug-Stream-20191021-095415_Cube_051472_Cam0_246852_113-3866.jpg	440666.9263312983	386949.3587718101	Sheffield_Buildings_Centroids.323848	E01007909	440652.0379603009	386949.910000086	15.03	16.37	5.0	14.898571863314315	2.0	30.06	12.0	0.0
556	Ladybug-Stream-20191021-095415_Cube_051530_Cam0_247084_117-2800.jpg	440669.72604292893	386949.39858860313	Sheffield_Buildings_Centroids.323848	E01007909	440652.0379603009	386949.910000086	15.03	16.37	5.0	17.69547424507402	2.0	30.06	6.0	0.0
557	Ladybug-Stream-20191021-095415_Cube_051546_Cam0_247148_118-3333.jpg	440669.2690541364	386949.36891189945	Sheffield_Buildings_Centroids.323848	E01007909	440652.0379603009	386949.910000086	15.03	16.37	5.0	17.23958732653377	2.0	30.06	4.0	1.0
558	Ladybug-Stream-20191021-095415_Cube_051561_Cam0_247208_119-3333.jpg	440668.18982601323	386949.2561802028	Sheffield_Buildings_Centroids.323848	E01007909	440652.0379603009	386949.910000086	15.03	16.37	5.0	16.165093455482854	2.0	30.06	7.0	1.0
559	Ladybug-Stream-20191021-095415_Cube_051581_Cam0_247288_120-6000.jpg	440666.5081127172	386948.4517145886	Sheffield_Buildings_Centroids.323848	E01007909	440652.0379603009	386949.910000086	15.03	16.37	5.0	14.543448956151435	2.0	30.06	7.0	0.0
560	Ladybug-Stream-20191021-095415_Cube_051585_Cam0_247304_121-0133.jpg	440666.18555627647	386948.1601575233	Sheffield_Buildings_Centroids.323848	E01007909	440652.0379603009	386949.910000086	15.03	16.37	5.0	14.255399709640686	2.0	30.06	12.0	0.0
561	Ladybug-Stream-20191021-095415_Cube_051594_Cam0_247340_121-4933.jpg	440665.5417958015	386947.3217776002	Sheffield_Buildings_Centroids.323848	E01007909	440652.0379603009	386949.910000086	15.03	16.37	5.0	13.749635226347813	2.0	30.06	6.0	0.0
562	Ladybug-Stream-20191021-095415_Cube_051596_Cam0_247348_121-6000.jpg	440665.41789408616	386947.1029867156	Sheffield_Buildings_Centroids.323848	E01007909	440652.0379603009	386949.910000086	15.03	16.37	5.0	13.671208876968533	2.0	30.06	7.0	0.0
563	Ladybug-Stream-20191021-095415_Cube_051607_Cam1_247392_122-3866.jpg	440664.9010875102	386945.6341303021	Sheffield_Buildings_Centroids.323848	E01007909	440652.0379603009	386949.910000086	15.03	16.37	5.0	13.555187346934972	2.0	30.06	5.0	1.0
564	Ladybug-Stream-20191021-095415_Cube_051612_Cam1_247412_122-6533.jpg	440664.7147647767	386944.8973488428	Sheffield_Buildings_Centroids.323848	E01007909	440652.0379603009	386949.910000086	15.03	16.37	5.0	13.631876033842099	2.0	30.06	0.0	1.0
565	Ladybug-Stream-20191021-095415_Cube_051616_Cam1_247428_123-0666.jpg	440664.5975514974	386944.2701799811	Sheffield_Buildings_Centroids.323848	E01007909	440652.0379603009	386949.910000086	15.03	16.37	5.0	13.767748611779256	2.0	30.06	1.0	0.0
566	Ladybug-Stream-20191021-095415_Cube_051629_Cam1_247480_123-7600.jpg	440664.2564626013	386942.0720225147	Sheffield_Buildings_Centroids.323848	E01007909	440652.0379603009	386949.910000086	15.03	16.37	5.0	14.51639386597532	2.0	30.06	1.0	0.0
567	Ladybug-Stream-20191021-095415_Cube_051648_Cam1_247556_125-1733.jpg	440663.8288857761	386938.216377319	Sheffield_Buildings_Centroids.323848	E01007909	440652.0379603009	386949.910000086	15.03	16.37	5.0	16.60622584990803	2.0	30.06	0.0	0.0
568	Ladybug-Stream-20191021-095415_Cube_051664_Cam1_247620_126-2266.jpg	440663.455199651	386934.80151004327	Sheffield_Buildings_Centroids.323848	E01007909	440652.0379603009	386949.910000086	15.03	16.37	5.0	18.937260249194125	2.0	30.06	0.0	0.0
569	Ladybug-Stream-20191021-095415_Cube_051669_Cam1_247640_126-4933.jpg	440663.3057905161	386933.79015172	Sheffield_Buildings_Centroids.323848	E01007909	440652.0379603009	386949.910000086	15.03	16.37	5.0	19.667575069171352	2.0	30.06	0.0	0.0
570	Ladybug-Stream-20191021-095415_Cube_051675_Cam1_247664_127-0133.jpg	440663.1971782725	386932.6320751406	Sheffield_Buildings_Centroids.323848	E01007909	440652.0379603009	386949.910000086	15.03	16.37	5.0	20.568296870562566	2.0	30.06	6.0	0.0
571	Ladybug-Stream-20191021-095415_Cube_051688_Cam2_247716_127-7066.jpg	440662.95460808673	386930.21876097255	Sheffield_Buildings_Centroids.323848	E01007909	440652.0379603009	386949.910000086	15.03	16.37	5.0	22.5148416982617	2.0	30.06	3.0	0.0
572	Ladybug-Stream-20191021-095415_Cube_051700_Cam2_247764_000-5466.jpg	440662.73889792437	386928.24191490456	Sheffield_Buildings_Centroids.323848	E01007909	440652.0379603009	386949.910000086	15.03	16.37	5.0	24.166422603559745	2.0	30.06	5.0	0.0
573	Ladybug-Stream-20191021-095415_Cube_051713_Cam2_247816_001-4400.jpg	440662.51296888647	386926.39214921906	Sheffield_Buildings_Centroids.323848	E01007909	440652.0379603009	386949.910000086	15.03	16.37	5.0	25.74519594540611	2.0	30.06	1.0	0.0
574	Ladybug-Stream-20191021-095415_Cube_051714_Cam2_247820_001-4933.jpg	440662.4953986016	386926.2613097456	Sheffield_Buildings_Centroids.323848	E01007909	440652.0379603009	386949.910000086	15.03	16.37	5.0	25.857659805715972	2.0	30.06	1.0	0.0
575	Ladybug-Stream-20191021-095415_Cube_051736_Cam2_247908_003-0666.jpg	440662.1739661545	386923.7355822758	Sheffield_Buildings_Centroids.323848	E01007909	440652.0379603009	386949.910000086	15.03	16.37	5.0	28.06846562186602	2.0	30.06	5.0	0.0
576	Ladybug-Stream-20191021-095415_Cube_051745_Cam1_247944_003-5466.jpg	440661.8418484567	386922.8092261038	Sheffield_Buildings_Centroids.323848	E01007909	440652.0379603009	386949.910000086	15.03	16.37	5.0	28.819579688158303	2.0	30.06	8.0	2.0
577	Ladybug-Stream-20191021-095415_Cube_051749_Cam1_247960_003-7600.jpg	440661.6859146385	386922.4474291075	Sheffield_Buildings_Centroids.323848	E01007909	440652.0379603009	386949.910000086	15.03	16.37	5.0	29.108002811074943	2.0	30.06	9.0	2.0
578	Ladybug-Stream-20191021-095415_Cube_051756_Cam1_247988_004-3333.jpg	440661.2840563313	386921.83118979685	Sheffield_Buildings_Centroids.323848	E01007909	440652.0379603009	386949.910000086	15.03	16.37	5.0	29.561966765740102	2.0	30.06	9.0	7.0
579	Ladybug-Stream-20191021-095415_Cube_051763_Cam1_248016_004-7066.jpg	440660.7123441253	386921.2030386611	Sheffield_Buildings_Centroids.323848	E01007909	440652.0379603009	386949.910000086	15.03	16.37	5.0	29.988907432298717	2.0	30.06	14.0	5.0
580	Ladybug-Stream-20191021-095415_Cube_051766_Cam1_248028_005-0666.jpg	440660.3996639822	386920.9666875457	Sheffield_Buildings_Centroids.323848	E01007909	440652.0379603009	386949.910000086	15.03	16.37	5.0	30.126955193951183	2.0	30.06	12.0	6.0
581	Ladybug-Stream-20191021-095415_Cube_051773_Cam1_248056_005-4400.jpg	440659.6044653547	386920.3851638145	Sheffield_Buildings_Centroids.323848	E01007909	440652.0379603009	386949.910000086	15.03	16.37	5.0	30.478975632211927	2.0	30.06	19.0	4.0
582	Ladybug-Stream-20191021-095415_Cube_051775_Cam1_248064_005-5466.jpg	440659.3391457755	386920.2217192889	Sheffield_Buildings_Centroids.323848	E01007909	440652.0379603009	386949.910000086	15.03	16.37	5.0	30.57288547108555	2.0	30.06	19.0	17.0
583	Ladybug-Stream-20191021-095415_Cube_051787_Cam1_248112_006-3866.jpg	440657.5529185304	386919.50151086354	Sheffield_Buildings_Centroids.323848	E01007909	440652.0379603009	386949.910000086	15.03	16.37	5.0	30.904546284721828	2.0	30.06	11.0	10.0
584	Ladybug-Stream-20191021-095415_Cube_051789_Cam1_248120_006-4933.jpg	440657.2269511662	386919.41367839475	Sheffield_Buildings_Centroids.323848	E01007909	440652.0379603009	386949.910000086	15.03	16.37	5.0	30.934628863068305	2.0	30.06	12.0	2.0
585	Ladybug-Stream-20191021-095415_Cube_051797_Cam1_248152_007-1199.jpg	440655.80972752545	386919.11543913494	Sheffield_Buildings_Centroids.323848	E01007909	440652.0379603009	386949.910000086	15.03	16.37	5.0	31.024687140534304	2.0	30.06	13.0	4.0
586	Ladybug-Stream-20191021-095415_Cube_051801_Cam1_248168_007-3333.jpg	440654.94978713174	386919.02771356906	Sheffield_Buildings_Centroids.323848	E01007909	440652.0379603009	386949.910000086	15.03	16.37	5.0	31.019257824831826	2.0	30.06	8.0	2.0
587	Ladybug-Stream-20191021-095415_Cube_051806_Cam1_248188_007-6000.jpg	440653.9227030853	386918.8440106585	Sheffield_Buildings_Centroids.323848	E01007909	440652.0379603009	386949.910000086	15.03	16.37	5.0	31.12310965305788	2.0	30.06	17.0	7.0
588	Ladybug-Stream-20191021-095415_Cube_051812_Cam1_248212_008-1200.jpg	440652.64860294096	386918.87183373416	Sheffield_Buildings_Centroids.323848	E01007909	440652.0379603009	386949.910000086	15.03	16.37	5.0	31.044172640268968	2.0	30.06	15.0	4.0
589	Ladybug-Stream-20191021-095415_Cube_051815_Cam1_248224_008-2800.jpg	440652.00575653545	386918.8348842947	Sheffield_Buildings_Centroids.323848	E01007909	440652.0379603009	386949.910000086	15.03	16.37	5.0	31.075132478046736	2.0	30.06	16.0	4.0
590	Ladybug-Stream-20191021-095415_Cube_051821_Cam1_248248_008-6000.jpg	440650.558519139	386918.881980995	Sheffield_Buildings_Centroids.323848	E01007909	440652.0379603009	386949.910000086	15.03	16.37	5.0	31.06326954560731	2.0	30.06	16.0	2.0
591	Ladybug-Stream-20191021-095415_Cube_051824_Cam1_248260_008-7600.jpg	440649.8368965465	386918.944572016	Sheffield_Buildings_Centroids.323848	E01007909	440652.0379603009	386949.910000086	15.03	16.37	5.0	31.04355677451847	2.0	30.06	20.0	2.0
592	Ladybug-Stream-20191021-095415_Cube_051827_Cam1_248272_009-1200.jpg	440649.0811890664	386918.9906869451	Sheffield_Buildings_Centroids.323848	E01007909	440652.0379603009	386949.910000086	15.03	16.37	5.0	31.06036737129918	2.0	30.06	13.0	14.0
593	Ladybug-Stream-20191021-095415_Cube_051830_Cam1_248284_009-2800.jpg	440648.329718552	386919.0518833777	Sheffield_Buildings_Centroids.323848	E01007909	440652.0379603009	386949.910000086	15.03	16.37	5.0	31.080129080414054	2.0	30.06	27.0	3.0
594	Ladybug-Stream-20191021-095415_Cube_051834_Cam1_248300_009-4933.jpg	440647.28130592435	386919.1814397028	Sheffield_Buildings_Centroids.323848	E01007909	440652.0379603009	386949.910000086	15.03	16.37	5.0	31.094536241754106	2.0	30.06	23.0	2.0
595	Ladybug-Stream-20191021-095415_Cube_051838_Cam1_248316_009-7066.jpg	440646.22880514007	386919.309394647	Sheffield_Buildings_Centroids.323848	E01007909	440652.0379603009	386949.910000086	15.03	16.37	5.0	31.14712405529777	2.0	30.06	26.0	3.0
596	Ladybug-Stream-20191021-095415_Cube_051842_Cam1_248332_010-1200.jpg	440645.20085132134	386919.46039034025	Sheffield_Buildings_Centroids.323848	E01007909	440652.0379603009	386949.910000086	15.03	16.37	5.0	31.20776814949916	2.0	30.06	20.0	2.0
597	Ladybug-Stream-20191021-095415_Cube_051844_Cam1_248340_010-2266.jpg	440644.63955016906	386919.55796064	Sheffield_Buildings_Centroids.323848	E01007909	440652.0379603009	386949.910000086	15.03	16.37	5.0	31.24072295929032	2.0	30.06	11.0	2.0
598	Ladybug-Stream-20191021-095415_Cube_051846_Cam1_248348_010-3333.jpg	440644.11386918	386919.65225046134	Sheffield_Buildings_Centroids.323848	E01007909	440652.0379603009	386949.910000086	15.03	16.37	5.0	31.278149440817696	2.0	30.06	11.0	8.0
599	Ladybug-Stream-20191021-095415_Cube_051851_Cam1_248368_010-6000.jpg	440642.7458693885	386919.8604897371	Sheffield_Buildings_Centroids.323848	E01007909	440652.0379603009	386949.910000086	15.03	16.37	5.0	31.453394502565473	2.0	30.06	29.0	1.0
600	Ladybug-Stream-20191021-095415_Cube_004036_Cam3_57108_023-0666.jpg	440601.0206103384	386773.44146714365	Sheffield_Buildings_Centroids.323849	E01007909	440626.84999995	386758.274999857	40.84	27.32	6.7	29.95294806295649	3.0	122.52	36.0	5.0
601	Ladybug-Stream-20191021-095415_Cube_004040_Cam3_57124_023-2800.jpg	440601.6857488096	386772.5980127218	Sheffield_Buildings_Centroids.323849	E01007909	440626.84999995	386758.274999857	40.84	27.32	6.7	28.954934518783322	3.0	122.52	26.0	0.0
602	Ladybug-Stream-20191021-095415_Cube_004045_Cam3_57144_023-5466.jpg	440602.5138787522	386771.54814864334	Sheffield_Buildings_Centroids.323849	E01007909	440626.84999995	386758.274999857	40.84	27.32	6.7	27.720448655367516	3.0	122.52	24.0	0.0
603	Ladybug-Stream-20191021-095415_Cube_004054_Cam3_57180_024-2266.jpg	440604.0517614615	386769.6001354672	Sheffield_Buildings_Centroids.323849	E01007909	440626.84999995	386758.274999857	40.84	27.32	6.7	25.45620503467441	3.0	122.52	21.0	2.0
604	Ladybug-Stream-20191021-095415_Cube_004058_Cam3_57196_024-4400.jpg	440604.7662141493	386768.7068379712	Sheffield_Buildings_Centroids.323849	E01007909	440626.84999995	386758.274999857	40.84	27.32	6.7	24.423694268811673	3.0	122.52	21.0	3.0
605	Ladybug-Stream-20191021-095415_Cube_004063_Cam3_57216_024-7066.jpg	440605.63135060505	386767.59860698157	Sheffield_Buildings_Centroids.323849	E01007909	440626.84999995	386758.274999857	40.84	27.32	6.7	23.176728195265675	3.0	122.52	25.0	2.0
606	Ladybug-Stream-20191021-095415_Cube_004071_Cam3_57248_025-3333.jpg	440607.0373560932	386765.82404330093	Sheffield_Buildings_Centroids.323849	E01007909	440626.84999995	386758.274999857	40.84	27.32	6.7	21.202096913076684	3.0	122.52	22.0	7.0
607	Ladybug-Stream-20191021-095415_Cube_004075_Cam3_57264_025-5466.jpg	440607.7422995913	386764.92006553774	Sheffield_Buildings_Centroids.323849	E01007909	440626.84999995	386758.274999857	40.84	27.32	6.7	20.230202937615122	3.0	122.52	21.0	3.0
608	Ladybug-Stream-20191021-095415_Cube_004081_Cam3_57288_026-0666.jpg	440608.78539230727	386763.6011656571	Sheffield_Buildings_Centroids.323849	E01007909	440626.84999995	386758.274999857	40.84	27.32	6.7	18.83343015531452	3.0	122.52	17.0	10.0
609	Ladybug-Stream-20191021-095415_Cube_004086_Cam3_57308_026-3333.jpg	440609.6162455944	386762.54010353	Sheffield_Buildings_Centroids.323849	E01007909	440626.84999995	386758.274999857	40.84	27.32	6.7	17.753686899673532	3.0	122.52	21.0	4.0
610	Ladybug-Stream-20191021-095415_Cube_004092_Cam3_57332_026-6533.jpg	440610.6117812746	386761.27453850897	Sheffield_Buildings_Centroids.323849	E01007909	440626.84999995	386758.274999857	40.84	27.32	6.7	16.51293365438127	3.0	122.52	23.0	2.0
611	Ladybug-Stream-20191021-095415_Cube_004097_Cam3_57352_027-1200.jpg	440611.4489072063	386760.21023279295	Sheffield_Buildings_Centroids.323849	E01007909	440626.84999995	386758.274999857	40.84	27.32	6.7	15.522202943392678	3.0	122.52	24.0	2.0
612	Ladybug-Stream-20191021-095415_Cube_004098_Cam3_57356_027-1733.jpg	440611.59431718546	386760.0248097243	Sheffield_Buildings_Centroids.323849	E01007909	440626.84999995	386758.274999857	40.84	27.32	6.7	15.355705492795767	3.0	122.52	23.0	9.0
613	Ladybug-Stream-20191021-095415_Cube_004104_Cam3_57380_027-4933.jpg	440612.56251504977	386758.8005085663	Sheffield_Buildings_Centroids.323849	E01007909	440626.84999995	386758.274999857	40.84	27.32	6.7	14.29714601504766	3.0	122.52	27.0	5.0
614	Ladybug-Stream-20191021-095415_Cube_004107_Cam3_57392_027-6533.jpg	440613.0412330813	386758.19742850406	Sheffield_Buildings_Centroids.323849	E01007909	440626.84999995	386758.274999857	40.84	27.32	6.7	13.808984747240341	3.0	122.52	17.0	19.0
615	Ladybug-Stream-20191021-095415_Cube_004110_Cam3_57404_028-0133.jpg	440613.52015814977	386757.5940747473	Sheffield_Buildings_Centroids.323849	E01007909	440626.84999995	386758.274999857	40.84	27.32	6.7	13.347222236241903	3.0	122.52	17.0	5.0
616	Ladybug-Stream-20191021-095415_Cube_004111_Cam3_57408_028-0666.jpg	440613.68719386717	386757.38458332187	Sheffield_Buildings_Centroids.323849	E01007909	440626.84999995	386758.274999857	40.84	27.32	6.7	13.192888447177104	3.0	122.52	21.0	4.0
617	Ladybug-Stream-20191021-095415_Cube_004116_Cam3_57428_028-3333.jpg	440614.4730877289	386756.40122514794	Sheffield_Buildings_Centroids.323849	E01007909	440626.84999995	386758.274999857	40.84	27.32	6.7	12.51794662828685	3.0	122.52	17.0	3.0
618	Ladybug-Stream-20191021-095415_Cube_004119_Cam3_57440_028-4933.jpg	440614.9431272472	386755.8045838893	Sheffield_Buildings_Centroids.323849	E01007909	440626.84999995	386758.274999857	40.84	27.32	6.7	12.160451168172244	3.0	122.52	22.0	9.0
619	Ladybug-Stream-20191021-095415_Cube_004121_Cam3_57448_028-6000.jpg	440615.2732199725	386755.3885845067	Sheffield_Buildings_Centroids.323849	E01007909	440626.84999995	386758.274999857	40.84	27.32	6.7	11.931187209274395	3.0	122.52	24.0	5.0
620	Ladybug-Stream-20191021-095415_Cube_004125_Cam3_57464_029-0133.jpg	440615.89314872347	386754.617279966	Sheffield_Buildings_Centroids.323849	E01007909	440626.84999995	386758.274999857	40.84	27.32	6.7	11.551255498899716	3.0	122.52	19.0	11.0
621	Ladybug-Stream-20191021-095415_Cube_004127_Cam2_57472_029-1200.jpg	440616.2255504344	386754.2075057313	Sheffield_Buildings_Centroids.323849	E01007909	440626.84999995	386758.274999857	40.84	27.32	6.7	11.37644214912923	3.0	122.52	14.0	2.0
622	Ladybug-Stream-20191021-095415_Cube_004130_Cam2_57484_029-2800.jpg	440616.6975886166	386753.61711512774	Sheffield_Buildings_Centroids.323849	E01007909	440626.84999995	386758.274999857	40.84	27.32	6.7	11.169930439968924	3.0	122.52	23.0	1.0
623	Ladybug-Stream-20191021-095415_Cube_004149_Cam2_57560_030-4933.jpg	440619.6187174	386750.00683725893	Sheffield_Buildings_Centroids.323849	E01007909	440626.84999995	386758.274999857	40.84	27.32	6.7	10.98425965044343	3.0	122.52	14.0	6.0
624	Ladybug-Stream-20191021-095415_Cube_004157_Cam2_57592_031-1200.jpg	440620.8106168993	386748.51477933547	Sheffield_Buildings_Centroids.323849	E01007909	440626.84999995	386758.274999857	40.84	27.32	6.7	11.477632694110547	3.0	122.52	19.0	2.0
625	Ladybug-Stream-20191021-095415_Cube_004162_Cam2_57612_031-3866.jpg	440621.5324132275	386747.61943938327	Sheffield_Buildings_Centroids.323849	E01007909	440626.84999995	386758.274999857	40.84	27.32	6.7	11.908723590663865	3.0	122.52	19.0	4.0
626	Ladybug-Stream-20191021-095415_Cube_004178_Cam2_57676_032-4400.jpg	440623.59862271923	386745.1302993576	Sheffield_Buildings_Centroids.323849	E01007909	440626.84999995	386758.274999857	40.84	27.32	6.7	13.540849497540949	3.0	122.52	16.0	7.0
627	Ladybug-Stream-20191021-095415_Cube_004185_Cam2_57704_033-0133.jpg	440624.34683366265	386744.23671718716	Sheffield_Buildings_Centroids.323849	E01007909	440626.84999995	386758.274999857	40.84	27.32	6.7	14.259706230455933	3.0	122.52	17.0	6.0
628	Ladybug-Stream-20191021-095415_Cube_004190_Cam2_57724_033-2800.jpg	440624.8252868572	386743.6296973145	Sheffield_Buildings_Centroids.323849	E01007909	440626.84999995	386758.274999857	40.84	27.32	6.7	14.78459839378701	3.0	122.52	19.0	9.0
629	Ladybug-Stream-20191021-095415_Cube_004198_Cam2_57756_033-7066.jpg	440625.6038511745	386742.7004927189	Sheffield_Buildings_Centroids.323849	E01007909	440626.84999995	386758.274999857	40.84	27.32	6.7	15.624281083266485	3.0	122.52	17.0	5.0
630	Ladybug-Stream-20191021-095415_Cube_004208_Cam2_57796_034-4400.jpg	440626.5534666275	386741.54553572304	Sheffield_Buildings_Centroids.323849	E01007909	440626.84999995	386758.274999857	40.84	27.32	6.7	16.732091985794405	3.0	122.52	18.0	1.0
631	Ladybug-Stream-20191021-095415_Cube_004223_Cam2_57856_035-4399.jpg	440628.0749128029	386739.7561687432	Sheffield_Buildings_Centroids.323849	E01007909	440626.84999995	386758.274999857	40.84	27.32	6.7	18.559297328269736	3.0	122.52	18.0	5.0
632	Ladybug-Stream-20191021-095415_Cube_004232_Cam2_57892_036-1200.jpg	440629.0498762335	386738.5374708236	Sheffield_Buildings_Centroids.323849	E01007909	440626.84999995	386758.274999857	40.84	27.32	6.7	19.859745920037145	3.0	122.52	21.0	2.0
633	Ladybug-Stream-20191021-095415_Cube_004236_Cam2_57908_036-3333.jpg	440629.53337748686	386737.98996528797	Sheffield_Buildings_Centroids.323849	E01007909	440626.84999995	386758.274999857	40.84	27.32	6.7	20.46174827502549	3.0	122.52	15.0	2.0
634	Ladybug-Stream-20191021-095415_Cube_004245_Cam2_57944_037-0133.jpg	440630.7044093441	386736.5728760275	Sheffield_Buildings_Centroids.323849	E01007909	440626.84999995	386758.274999857	40.84	27.32	6.7	22.041747900056286	3.0	122.52	21.0	3.0
635	Ladybug-Stream-20191021-095415_Cube_004246_Cam2_57948_037-0666.jpg	440630.8502760791	386736.4003511448	Sheffield_Buildings_Centroids.323849	E01007909	440626.84999995	386758.274999857	40.84	27.32	6.7	22.237411391446447	3.0	122.52	18.0	3.0
636	Ladybug-Stream-20191021-095415_Cube_004251_Cam2_57968_037-3333.jpg	440631.53382978187	386735.5753272119	Sheffield_Buildings_Centroids.323849	E01007909	440626.84999995	386758.274999857	40.84	27.32	6.7	23.17786444191192	3.0	122.52	19.0	4.0
637	Ladybug-Stream-20191021-095415_Cube_004257_Cam2_57992_037-6533.jpg	440632.3931699579	386734.5500822089	Sheffield_Buildings_Centroids.323849	E01007909	440626.84999995	386758.274999857	40.84	27.32	6.7	24.36387594672275	3.0	122.52	25.0	2.0
638	Ladybug-Stream-20191021-095415_Cube_004260_Cam2_58004_038-0133.jpg	440632.8369192823	386734.0205066775	Sheffield_Buildings_Centroids.323849	E01007909	440626.84999995	386758.274999857	40.84	27.32	6.7	24.98246670144015	3.0	122.52	15.0	2.0
639	Ladybug-Stream-20191021-095415_Cube_004265_Cam2_58024_038-2799.jpg	440633.609813046	386733.0921740509	Sheffield_Buildings_Centroids.323849	E01007909	440626.84999995	386758.274999857	40.84	27.32	6.7	26.074312813106786	3.0	122.52	20.0	3.0
640	Ladybug-Stream-20191021-095415_Cube_004271_Cam2_58048_038-6000.jpg	440634.56576777186	386731.97533259116	Sheffield_Buildings_Centroids.323849	E01007909	440626.84999995	386758.274999857	40.84	27.32	6.7	27.40812965843004	3.0	122.52	19.0	2.0
641	Ladybug-Stream-20191021-095415_Cube_004278_Cam2_58076_039-1733.jpg	440635.6919938775	386730.6407361373	Sheffield_Buildings_Centroids.323849	E01007909	440626.84999995	386758.274999857	40.84	27.32	6.7	29.014365199721084	3.0	122.52	17.0	3.0
642	Ladybug-Stream-20191021-095415_Cube_004280_Cam2_58084_039-2800.jpg	440636.03220557724	386730.2325953196	Sheffield_Buildings_Centroids.323849	E01007909	440626.84999995	386758.274999857	40.84	27.32	6.7	29.50744571159493	3.0	122.52	17.0	2.0
643	Ladybug-Stream-20191021-095415_Cube_004283_Cam2_58096_039-4400.jpg	440636.5181848199	386729.6553551621	Sheffield_Buildings_Centroids.323849	E01007909	440626.84999995	386758.274999857	40.84	27.32	6.7	30.208572643288626	3.0	122.52	19.0	2.0
644	Ladybug-Stream-20191021-095415_Cube_010000_Cam3_80964_036-5466.jpg	440601.83213566727	386771.85819718713	Sheffield_Buildings_Centroids.323849	E01007909	440626.84999995	386758.274999857	40.84	27.32	6.7	28.467468854388024	3.0	122.52	21.0	2.0
645	Ladybug-Stream-20191021-095415_Cube_010002_Cam3_80972_036-6533.jpg	440602.2901581421	386771.254861179	Sheffield_Buildings_Centroids.323849	E01007909	440626.84999995	386758.274999857	40.84	27.32	6.7	27.778816201709226	3.0	122.52	25.0	1.0
646	Ladybug-Stream-20191021-095415_Cube_010004_Cam3_80980_036-7600.jpg	440602.7502518071	386770.64712783706	Sheffield_Buildings_Centroids.323849	E01007909	440626.84999995	386758.274999857	40.84	27.32	6.7	27.089987288729443	3.0	122.52	28.0	2.0
647	Ladybug-Stream-20191021-095415_Cube_010007_Cam3_80992_037-1200.jpg	440603.45865562547	386769.71245695365	Sheffield_Buildings_Centroids.323849	E01007909	440626.84999995	386758.274999857	40.84	27.32	6.7	26.037865007461637	3.0	122.52	30.0	0.0
648	Ladybug-Stream-20191021-095415_Cube_010008_Cam3_80996_037-1733.jpg	440603.7097791	386769.3857355129	Sheffield_Buildings_Centroids.323849	E01007909	440626.84999995	386758.274999857	40.84	27.32	6.7	25.66940333936975	3.0	122.52	21.0	0.0
649	Ladybug-Stream-20191021-095415_Cube_010011_Cam3_81008_037-3333.jpg	440604.4376720861	386768.4562074699	Sheffield_Buildings_Centroids.323849	E01007909	440626.84999995	386758.274999857	40.84	27.32	6.7	24.616446306015163	3.0	122.52	20.0	0.0
650	Ladybug-Stream-20191021-095415_Cube_010012_Cam3_81012_037-3866.jpg	440604.69310646656	386768.13234067406	Sheffield_Buildings_Centroids.323849	E01007909	440626.84999995	386758.274999857	40.84	27.32	6.7	24.250672090050024	3.0	122.52	25.0	0.0
651	Ladybug-Stream-20191021-095415_Cube_010015_Cam3_81024_037-5466.jpg	440605.4180821913	386767.2071365298	Sheffield_Buildings_Centroids.323849	E01007909	440626.84999995	386758.274999857	40.84	27.32	6.7	23.218745968563013	3.0	122.52	28.0	0.0
652	Ladybug-Stream-20191021-095415_Cube_010016_Cam3_81028_037-6000.jpg	440605.6356642573	386766.93133709376	Sheffield_Buildings_Centroids.323849	E01007909	440626.84999995	386758.274999857	40.84	27.32	6.7	22.91244668812933	3.0	122.52	27.0	0.0
653	Ladybug-Stream-20191021-095415_Cube_010019_Cam3_81040_037-7599.jpg	440606.3693697264	386766.01852462697	Sheffield_Buildings_Centroids.323849	E01007909	440626.84999995	386758.274999857	40.84	27.32	6.7	21.895624910480482	3.0	122.52	18.0	2.0
654	Ladybug-Stream-20191021-095415_Cube_010021_Cam3_81048_038-0666.jpg	440606.8867495064	386765.3831753062	Sheffield_Buildings_Centroids.323849	E01007909	440626.84999995	386758.274999857	40.84	27.32	6.7	21.190977478490613	3.0	122.52	23.0	1.0
655	Ladybug-Stream-20191021-095415_Cube_010027_Cam3_81072_038-3866.jpg	440608.36181279854	386763.5516115999	Sheffield_Buildings_Centroids.323849	E01007909	440626.84999995	386758.274999857	40.84	27.32	6.7	19.22643221280405	3.0	122.52	25.0	2.0
656	Ladybug-Stream-20191021-095415_Cube_010029_Cam3_81080_038-4933.jpg	440608.84241115453	386762.9597857804	Sheffield_Buildings_Centroids.323849	E01007909	440626.84999995	386758.274999857	40.84	27.32	6.7	18.607000654950475	3.0	122.52	18.0	3.0
657	Ladybug-Stream-20191021-095415_Cube_010031_Cam3_81088_038-6000.jpg	440609.31811100966	386762.36820081365	Sheffield_Buildings_Centroids.323849	E01007909	440626.84999995	386758.274999857	40.84	27.32	6.7	18.003372569798387	3.0	122.52	22.0	12.0
658	Ladybug-Stream-20191021-095415_Cube_010032_Cam3_81092_038-6533.jpg	440609.5705534332	386762.0461873493	Sheffield_Buildings_Centroids.323849	E01007909	440626.84999995	386758.274999857	40.84	27.32	6.7	17.686184637480494	3.0	122.52	22.0	5.0
659	Ladybug-Stream-20191021-095415_Cube_010035_Cam3_81104_039-0133.jpg	440610.28729694994	386761.12435939227	Sheffield_Buildings_Centroids.323849	E01007909	440626.84999995	386758.274999857	40.84	27.32	6.7	16.80601024718461	3.0	122.52	21.0	5.0
660	Ladybug-Stream-20191021-095415_Cube_010042_Cam3_81132_039-3866.jpg	440611.9854202628	386758.9430994415	Sheffield_Buildings_Centroids.323849	E01007909	440626.84999995	386758.274999857	40.84	27.32	6.7	14.879586228505973	3.0	122.52	19.0	2.0
661	Ladybug-Stream-20191021-095415_Cube_010044_Cam3_81140_039-4933.jpg	440612.4556944252	386758.3390746321	Sheffield_Buildings_Centroids.323849	E01007909	440626.84999995	386758.274999857	40.84	27.32	6.7	14.39444813526289	3.0	122.52	26.0	2.0
662	Ladybug-Stream-20191021-095415_Cube_010048_Cam3_81156_039-7066.jpg	440613.4204466044	386757.09770972154	Sheffield_Buildings_Centroids.323849	E01007909	440626.84999995	386758.274999857	40.84	27.32	6.7	13.481057641198705	3.0	122.52	21.0	2.0
663	Ladybug-Stream-20191021-095415_Cube_010061_Cam2_81208_040-6000.jpg	440616.4422139472	386753.27401418076	Sheffield_Buildings_Centroids.323849	E01007909	440626.84999995	386758.274999857	40.84	27.32	6.7	11.546941898784798	3.0	122.52	18.0	2.0
664	Ladybug-Stream-20191021-095415_Cube_010063_Cam2_81216_040-7066.jpg	440616.9210171493	386752.6673315353	Sheffield_Buildings_Centroids.323849	E01007909	440626.84999995	386758.274999857	40.84	27.32	6.7	11.403097976594395	3.0	122.52	21.0	2.0
665	Ladybug-Stream-20191021-095415_Cube_010065_Cam2_81224_041-0133.jpg	440617.3588862532	386752.118518197	Sheffield_Buildings_Centroids.323849	E01007909	440626.84999995	386758.274999857	40.84	27.32	6.7	11.312979520777276	3.0	122.52	16.0	5.0
666	Ladybug-Stream-20191021-095415_Cube_010066_Cam2_81228_041-0666.jpg	440617.5932627505	386751.8281557189	Sheffield_Buildings_Centroids.323849	E01007909	440626.84999995	386758.274999857	40.84	27.32	6.7	11.280469091369051	3.0	122.52	21.0	1.0
667	Ladybug-Stream-20191021-095415_Cube_010070_Cam2_81244_041-2800.jpg	440618.43514111155	386750.7917486713	Sheffield_Buildings_Centroids.323849	E01007909	440626.84999995	386758.274999857	40.84	27.32	6.7	11.260945678622816	3.0	122.52	21.0	6.0
668	Ladybug-Stream-20191021-095415_Cube_010071_Cam2_81248_041-3333.jpg	440618.65060630674	386750.5191266283	Sheffield_Buildings_Centroids.323849	E01007909	440626.84999995	386758.274999857	40.84	27.32	6.7	11.286435471736047	3.0	122.52	16.0	5.0
669	Ladybug-Stream-20191021-095415_Cube_010075_Cam2_81264_041-5466.jpg	440619.46481633896	386749.5031536005	Sheffield_Buildings_Centroids.323849	E01007909	440626.84999995	386758.274999857	40.84	27.32	6.7	11.466744250928464	3.0	122.52	17.0	2.0
670	Ladybug-Stream-20191021-095415_Cube_010076_Cam2_81268_041-6000.jpg	440619.641998538	386749.28741030174	Sheffield_Buildings_Centroids.323849	E01007909	440626.84999995	386758.274999857	40.84	27.32	6.7	11.520939647884926	3.0	122.52	14.0	2.0
671	Ladybug-Stream-20191021-095415_Cube_010080_Cam2_81284_042-0133.jpg	440620.4001974946	386748.3282483756	Sheffield_Buildings_Centroids.323849	E01007909	440626.84999995	386758.274999857	40.84	27.32	6.7	11.854864686948677	3.0	122.52	13.0	5.0
672	Ladybug-Stream-20191021-095415_Cube_010083_Cam2_81296_042-1733.jpg	440620.92275380436	386747.64830933156	Sheffield_Buildings_Centroids.323849	E01007909	440626.84999995	386758.274999857	40.84	27.32	6.7	12.167941419662704	3.0	122.52	15.0	7.0
673	Ladybug-Stream-20191021-095415_Cube_010085_Cam2_81304_042-2800.jpg	440621.2624279755	386747.2245611747	Sheffield_Buildings_Centroids.323849	E01007909	440626.84999995	386758.274999857	40.84	27.32	6.7	12.382776572391961	3.0	122.52	21.0	5.0
674	Ladybug-Stream-20191021-095415_Cube_010088_Cam2_81316_042-4400.jpg	440621.7707108579	386746.61498903437	Sheffield_Buildings_Centroids.323849	E01007909	440626.84999995	386758.274999857	40.84	27.32	6.7	12.718295092632875	3.0	122.52	15.0	4.0
675	Ladybug-Stream-20191021-095415_Cube_010089_Cam2_81320_042-4933.jpg	440621.9384487061	386746.4099586232	Sheffield_Buildings_Centroids.323849	E01007909	440626.84999995	386758.274999857	40.84	27.32	6.7	12.841438357939957	3.0	122.52	18.0	11.0
676	Ladybug-Stream-20191021-095415_Cube_010093_Cam2_81336_042-7066.jpg	440622.5259155094	386745.6393634304	Sheffield_Buildings_Centroids.323849	E01007909	440626.84999995	386758.274999857	40.84	27.32	6.7	13.355037033036542	3.0	122.52	16.0	7.0
677	Ladybug-Stream-20191021-095415_Cube_010097_Cam2_81352_043-1200.jpg	440623.0713430983	386744.9641706593	Sheffield_Buildings_Centroids.323849	E01007909	440626.84999995	386758.274999857	40.84	27.32	6.7	13.836777859549484	3.0	122.52	24.0	3.0
678	Ladybug-Stream-20191021-095415_Cube_010100_Cam2_81364_043-2800.jpg	440623.4945735622	386744.4654403187	Sheffield_Buildings_Centroids.323849	E01007909	440626.84999995	386758.274999857	40.84	27.32	6.7	14.211362386709284	3.0	122.52	19.0	3.0
679	Ladybug-Stream-20191021-095415_Cube_010107_Cam2_81392_043-6533.jpg	440624.3888315357	386743.34639923647	Sheffield_Buildings_Centroids.323849	E01007909	440626.84999995	386758.274999857	40.84	27.32	6.7	15.13011785979166	3.0	122.52	21.0	4.0
680	Ladybug-Stream-20191021-095415_Cube_010108_Cam2_81396_043-7066.jpg	440624.52942065976	386743.18564575975	Sheffield_Buildings_Centroids.323849	E01007909	440626.84999995	386758.274999857	40.84	27.32	6.7	15.26675130191216	3.0	122.52	18.0	6.0
681	Ladybug-Stream-20191021-095415_Cube_010114_Cam2_81420_044-2266.jpg	440625.3238918733	386742.2746085032	Sheffield_Buildings_Centroids.323849	E01007909	440626.84999995	386758.274999857	40.84	27.32	6.7	16.07300623213224	3.0	122.52	19.0	5.0
682	Ladybug-Stream-20191021-095415_Cube_010118_Cam2_81436_044-4400.jpg	440625.8270058957	386741.6721646383	Sheffield_Buildings_Centroids.323849	E01007909	440626.84999995	386758.274999857	40.84	27.32	6.7	16.634321571220447	3.0	122.52	15.0	1.0
683	Ladybug-Stream-20191021-095415_Cube_010122_Cam2_81452_044-6533.jpg	440626.3278852703	386741.0674605644	Sheffield_Buildings_Centroids.323849	E01007909	440626.84999995	386758.274999857	40.84	27.32	6.7	17.21545852558971	3.0	122.52	16.0	4.0
684	Ladybug-Stream-20191021-095415_Cube_010124_Cam2_81460_044-7600.jpg	440626.56364272156	386740.7822589927	Sheffield_Buildings_Centroids.323849	E01007909	440626.84999995	386758.274999857	40.84	27.32	6.7	17.49508454993107	3.0	122.52	16.0	3.0
685	Ladybug-Stream-20191021-095415_Cube_010129_Cam2_81480_045-2266.jpg	440627.2348232853	386739.9820191394	Sheffield_Buildings_Centroids.323849	E01007909	440626.84999995	386758.274999857	40.84	27.32	6.7	18.297027970038307	3.0	122.52	17.0	1.0
686	Ladybug-Stream-20191021-095415_Cube_010137_Cam2_81512_045-6533.jpg	440628.2486308333	386738.757685438	Sheffield_Buildings_Centroids.323849	E01007909	440626.84999995	386758.274999857	40.84	27.32	6.7	19.56736391237164	3.0	122.52	16.0	4.0
687	Ladybug-Stream-20191021-095415_Cube_010139_Cam2_81520_045-7599.jpg	440628.4933007362	386738.44922897953	Sheffield_Buildings_Centroids.323849	E01007909	440626.84999995	386758.274999857	40.84	27.32	6.7	19.89375852774753	3.0	122.52	18.0	0.0
688	Ladybug-Stream-20191021-095415_Cube_010143_Cam2_81536_046-1733.jpg	440629.0352956306	386737.8255885623	Sheffield_Buildings_Centroids.323849	E01007909	440626.84999995	386758.274999857	40.84	27.32	6.7	20.56584400199496	3.0	122.52	19.0	1.0
689	Ladybug-Stream-20191021-095415_Cube_010146_Cam2_81548_046-3333.jpg	440629.4704686788	386737.3045029201	Sheffield_Buildings_Centroids.323849	E01007909	440626.84999995	386758.274999857	40.84	27.32	6.7	21.1335893340028	3.0	122.52	16.0	6.0
690	Ladybug-Stream-20191021-095415_Cube_010150_Cam2_81564_046-5466.jpg	440630.03402603226	386736.603771499	Sheffield_Buildings_Centroids.323849	E01007909	440626.84999995	386758.274999857	40.84	27.32	6.7	21.90388460153836	3.0	122.52	19.0	2.0
691	Ladybug-Stream-20191021-095415_Cube_010152_Cam2_81572_046-6533.jpg	440630.31953221397	386736.260354751	Sheffield_Buildings_Centroids.323849	E01007909	440626.84999995	386758.274999857	40.84	27.32	6.7	22.286369225903744	3.0	122.52	16.0	1.0
692	Ladybug-Stream-20191021-095415_Cube_010158_Cam2_81596_047-1733.jpg	440631.22347353405	386735.1644112586	Sheffield_Buildings_Centroids.323849	E01007909	440626.84999995	386758.274999857	40.84	27.32	6.7	23.520769046859737	3.0	122.52	17.0	2.0
693	Ladybug-Stream-20191021-095415_Cube_010166_Cam2_81628_047-6000.jpg	440632.462809159	386733.66295645	Sheffield_Buildings_Centroids.323849	E01007909	440626.84999995	386758.274999857	40.84	27.32	6.7	25.24393606169147	3.0	122.52	19.0	2.0
694	Ladybug-Stream-20191021-095415_Cube_010167_Cam2_81632_047-6533.jpg	440632.63040916674	386733.46049221844	Sheffield_Buildings_Centroids.323849	E01007909	440626.84999995	386758.274999857	40.84	27.32	6.7	25.478872032671045	3.0	122.52	21.0	3.0
695	Ladybug-Stream-20191021-095415_Cube_010172_Cam2_81652_048-1200.jpg	440633.4162756602	386732.4852935231	Sheffield_Buildings_Centroids.323849	E01007909	440626.84999995	386758.274999857	40.84	27.32	6.7	26.612495739617408	3.0	122.52	20.0	2.0
696	Ladybug-Stream-20191021-095415_Cube_010174_Cam2_81660_048-2266.jpg	440633.76078996545	386732.0690631519	Sheffield_Buildings_Centroids.323849	E01007909	440626.84999995	386758.274999857	40.84	27.32	6.7	27.10184748741573	3.0	122.52	16.0	2.0
697	Ladybug-Stream-20191021-095415_Cube_010177_Cam2_81672_048-3866.jpg	440634.264752715	386731.4716861557	Sheffield_Buildings_Centroids.323849	E01007909	440626.84999995	386758.274999857	40.84	27.32	6.7	27.810001509166717	3.0	122.52	17.0	2.0
698	Ladybug-Stream-20191021-095415_Cube_010181_Cam2_81688_048-6000.jpg	440634.9208862096	386730.6750156716	Sheffield_Buildings_Centroids.323849	E01007909	440626.84999995	386758.274999857	40.84	27.32	6.7	28.755839964291514	3.0	122.52	16.0	4.0
699	Ladybug-Stream-20191021-095415_Cube_010184_Cam2_81700_048-7600.jpg	440635.42406830005	386730.04792236007	Sheffield_Buildings_Centroids.323849	E01007909	440626.84999995	386758.274999857	40.84	27.32	6.7	29.50055172517721	3.0	122.52	15.0	3.0
700	Ladybug-Stream-20191021-095415_Cube_042649_Cam0_211560_037-2266.jpg	440527.7486708099	387036.608596806	Sheffield_Buildings_Centroids.323851	E01007909	440531.550188596	387008.6800000671	70.02	34.55	5.6	28.186132286680042	2.0	140.04	20.0	0.0
701	Ladybug-Stream-20191021-095415_Cube_042650_Cam0_211564_037-2800.jpg	440527.9989545745	387036.4068199058	Sheffield_Buildings_Centroids.323851	E01007909	440531.550188596	387008.6800000671	70.02	34.55	5.6	27.95331467732129	2.0	140.04	22.0	6.0
702	Ladybug-Stream-20191021-095415_Cube_042653_Cam0_211576_037-4400.jpg	440528.8413083582	387035.7350332185	Sheffield_Buildings_Centroids.323851	E01007909	440531.550188596	387008.6800000671	70.02	34.55	5.6	27.19030803362873	2.0	140.04	22.0	0.0
703	Ladybug-Stream-20191021-095415_Cube_042655_Cam0_211584_037-5466.jpg	440529.44169676624	387035.2705327185	Sheffield_Buildings_Centroids.323851	E01007909	440531.550188596	387008.6800000671	70.02	34.55	5.6	26.67399790960457	2.0	140.04	18.0	0.0
704	Ladybug-Stream-20191021-095415_Cube_042657_Cam0_211592_037-6533.jpg	440530.00326479523	387034.83252535906	Sheffield_Buildings_Centroids.323851	E01007909	440531.550188596	387008.6800000671	70.02	34.55	5.6	26.19823567343381	2.0	140.04	15.0	0.0
705	Ladybug-Stream-20191021-095415_Cube_042659_Cam0_211600_037-7600.jpg	440530.5705144446	387034.39327531983	Sheffield_Buildings_Centroids.323851	E01007909	440531.550188596	387008.6800000671	70.02	34.55	5.6	25.731931246435966	2.0	140.04	14.0	0.0
706	Ladybug-Stream-20191021-095415_Cube_042665_Cam0_211624_038-2800.jpg	440532.3510690997	387033.0286963975	Sheffield_Buildings_Centroids.323851	E01007909	440531.550188596	387008.6800000671	70.02	34.55	5.6	24.36186410306785	2.0	140.04	24.0	0.0
707	Ladybug-Stream-20191021-095415_Cube_042666_Cam0_211628_038-3333.jpg	440532.6688608647	387032.7844782469	Sheffield_Buildings_Centroids.323851	E01007909	440531.550188596	387008.6800000671	70.02	34.55	5.6	24.13042262315277	2.0	140.04	19.0	0.0
708	Ladybug-Stream-20191021-095415_Cube_042668_Cam0_211636_038-4400.jpg	440533.2656083885	387032.32784188737	Sheffield_Buildings_Centroids.323851	E01007909	440531.550188596	387008.6800000671	70.02	34.55	5.6	23.70997865510449	2.0	140.04	22.0	0.0
709	Ladybug-Stream-20191021-095415_Cube_042669_Cam0_211640_038-4933.jpg	440533.5913433121	387032.0816223081	Sheffield_Buildings_Centroids.323851	E01007909	440531.550188596	387008.6800000671	70.02	34.55	5.6	23.49047117655095	2.0	140.04	21.0	0.0
710	Ladybug-Stream-20191021-095415_Cube_042674_Cam0_211660_038-7600.jpg	440535.12927917467	387030.9257912784	Sheffield_Buildings_Centroids.323851	E01007909	440531.550188596	387008.6800000671	70.02	34.55	5.6	22.531868896980853	2.0	140.04	22.0	0.0
711	Ladybug-Stream-20191021-095415_Cube_042677_Cam0_211672_039-1200.jpg	440536.0813984575	387030.21894958336	Sheffield_Buildings_Centroids.323851	E01007909	440531.550188596	387008.6800000671	70.02	34.55	5.6	22.010411379112	2.0	140.04	24.0	1.0
712	Ladybug-Stream-20191021-095415_Cube_042679_Cam0_211680_039-2266.jpg	440536.75232722994	387029.7093195804	Sheffield_Buildings_Centroids.323851	E01007909	440531.550188596	387008.6800000671	70.02	34.55	5.6	21.663206723934806	2.0	140.04	20.0	0.0
713	Ladybug-Stream-20191021-095415_Cube_042680_Cam0_211684_039-2799.jpg	440537.0415779786	387029.4878305269	Sheffield_Buildings_Centroids.323851	E01007909	440531.550188596	387008.6800000671	70.02	34.55	5.6	21.52025013328457	2.0	140.04	25.0	2.0
714	Ladybug-Stream-20191021-095415_Cube_042682_Cam0_211692_039-3866.jpg	440537.7216345711	387028.9724021502	Sheffield_Buildings_Centroids.323851	E01007909	440531.550188596	387008.6800000671	70.02	34.55	5.6	21.21009966338588	2.0	140.04	25.0	0.0
715	Ladybug-Stream-20191021-095415_Cube_042684_Cam0_211700_039-4933.jpg	440538.3538268197	387028.49945596827	Sheffield_Buildings_Centroids.323851	E01007909	440531.550188596	387008.6800000671	70.02	34.55	5.6	20.95472083577392	2.0	140.04	20.0	1.0
716	Ladybug-Stream-20191021-095415_Cube_042687_Cam0_211712_039-6533.jpg	440539.32103531	387027.75461101107	Sheffield_Buildings_Centroids.323851	E01007909	440531.550188596	387008.6800000671	70.02	34.55	5.6	20.59676773968069	2.0	140.04	21.0	0.0
717	Ladybug-Stream-20191021-095415_Cube_042689_Cam1_211720_039-7600.jpg	440539.9479866589	387027.2636674322	Sheffield_Buildings_Centroids.323851	E01007909	440531.550188596	387008.6800000671	70.02	34.55	5.6	20.393030796022554	2.0	140.04	17.0	0.0
718	Ladybug-Stream-20191021-095415_Cube_042692_Cam1_211732_040-1199.jpg	440540.91490150907	387026.50737784134	Sheffield_Buildings_Centroids.323851	E01007909	440531.550188596	387008.6800000671	70.02	34.55	5.6	20.137359465733613	2.0	140.04	16.0	0.0
719	Ladybug-Stream-20191021-095415_Cube_042693_Cam1_211736_040-1733.jpg	440541.25094735104	387026.2397289423	Sheffield_Buildings_Centroids.323851	E01007909	440531.550188596	387008.6800000671	70.02	34.55	5.6	20.06112655353764	2.0	140.04	13.0	1.0
720	Ladybug-Stream-20191021-095415_Cube_042694_Cam1_211740_040-2266.jpg	440541.58408979216	387025.97093237436	Sheffield_Buildings_Centroids.323851	E01007909	440531.550188596	387008.6800000671	70.02	34.55	5.6	19.99138597676698	2.0	140.04	12.0	0.0
721	Ladybug-Stream-20191021-095415_Cube_042696_Cam1_211748_040-3333.jpg	440542.19675461104	387025.4698114965	Sheffield_Buildings_Centroids.323851	E01007909	440531.550188596	387008.6800000671	70.02	34.55	5.6	19.880823316693746	2.0	140.04	15.0	0.0
722	Ladybug-Stream-20191021-095415_Cube_042699_Cam1_211760_040-4933.jpg	440543.13234958134	387024.6879990012	Sheffield_Buildings_Centroids.323851	E01007909	440531.550188596	387008.6800000671	70.02	34.55	5.6	19.75860528901621	2.0	140.04	21.0	1.0
723	Ladybug-Stream-20191021-095415_Cube_042700_Cam1_211764_040-5466.jpg	440543.4600088367	387024.41175657406	Sheffield_Buildings_Centroids.323851	E01007909	440531.550188596	387008.6800000671	70.02	34.55	5.6	19.73149717997266	2.0	140.04	16.0	0.0
724	Ladybug-Stream-20191021-095415_Cube_042703_Cam1_211776_040-7066.jpg	440544.3923802794	387023.6268681667	Sheffield_Buildings_Centroids.323851	E01007909	440531.550188596	387008.6800000671	70.02	34.55	5.6	19.706109540524658	2.0	140.04	16.0	3.0
725	Ladybug-Stream-20191021-095415_Cube_042705_Cam1_211784_041-0133.jpg	440544.9917773088	387023.1055822043	Sheffield_Buildings_Centroids.323851	E01007909	440531.550188596	387008.6800000671	70.02	34.55	5.6	19.717345843765962	2.0	140.04	15.0	1.0
726	Ladybug-Stream-20191021-095415_Cube_042707_Cam1_211792_041-1200.jpg	440545.58892847534	387022.58891298575	Sheffield_Buildings_Centroids.323851	E01007909	440531.550188596	387008.6800000671	70.02	34.55	5.6	19.762188036274267	2.0	140.04	18.0	0.0
727	Ladybug-Stream-20191021-095415_Cube_042708_Cam1_211796_041-1733.jpg	440545.9105631784	387022.3144043751	Sheffield_Buildings_Centroids.323851	E01007909	440531.550188596	387008.6800000671	70.02	34.55	5.6	19.801952908334894	2.0	140.04	17.0	1.0
728	Ladybug-Stream-20191021-095415_Cube_042710_Cam1_211804_041-2800.jpg	440546.5059954254	387021.8119359117	Sheffield_Buildings_Centroids.323851	E01007909	440531.550188596	387008.6800000671	70.02	34.55	5.6	19.90286152669535	2.0	140.04	20.0	0.0
729	Ladybug-Stream-20191021-095415_Cube_042713_Cam1_211816_041-4400.jpg	440547.39500598476	387021.03286474757	Sheffield_Buildings_Centroids.323851	E01007909	440531.550188596	387008.6800000671	70.02	34.55	5.6	20.091080207379502	2.0	140.04	17.0	2.0
730	Ladybug-Stream-20191021-095415_Cube_042714_Cam1_211820_041-4933.jpg	440547.7026831113	387020.7600486609	Sheffield_Buildings_Centroids.323851	E01007909	440531.550188596	387008.6800000671	70.02	34.55	5.6	20.170043458036435	2.0	140.04	17.0	2.0
731	Ladybug-Stream-20191021-095415_Cube_042715_Cam1_211824_041-5466.jpg	440548.0096201001	387020.4913982792	Sheffield_Buildings_Centroids.323851	E01007909	440531.550188596	387008.6800000671	70.02	34.55	5.6	20.25887492343702	2.0	140.04	16.0	3.0
732	Ladybug-Stream-20191021-095415_Cube_042719_Cam1_211840_041-7600.jpg	440549.13293733174	387019.5068091307	Sheffield_Buildings_Centroids.323851	E01007909	440531.550188596	387008.6800000671	70.02	34.55	5.6	20.648797727864988	2.0	140.04	19.0	0.0
733	Ladybug-Stream-20191021-095415_Cube_042720_Cam1_211844_042-0133.jpg	440549.4289405809	387019.2405195164	Sheffield_Buildings_Centroids.323851	E01007909	440531.550188596	387008.6800000671	70.02	34.55	5.6	20.764737984900464	2.0	140.04	15.0	2.0
734	Ladybug-Stream-20191021-095415_Cube_042721_Cam1_211848_042-0666.jpg	440549.7219115928	387018.9761971532	Sheffield_Buildings_Centroids.323851	E01007909	440531.550188596	387008.6800000671	70.02	34.55	5.6	20.88595679171891	2.0	140.04	16.0	0.0
735	Ladybug-Stream-20191021-095415_Cube_042723_Cam1_211856_042-1733.jpg	440550.25686595385	387018.488430256	Sheffield_Buildings_Centroids.323851	E01007909	440531.550188596	387008.6800000671	70.02	34.55	5.6	21.122146683994686	2.0	140.04	18.0	0.0
736	Ladybug-Stream-20191021-095415_Cube_042726_Cam1_211868_042-3333.jpg	440551.0594967596	387017.74382294476	Sheffield_Buildings_Centroids.323851	E01007909	440531.550188596	387008.6800000671	70.02	34.55	5.6	21.51199642480129	2.0	140.04	23.0	4.0
737	Ladybug-Stream-20191021-095415_Cube_042727_Cam1_211872_042-3866.jpg	440551.3348141349	387017.4870694577	Sheffield_Buildings_Centroids.323851	E01007909	440531.550188596	387008.6800000671	70.02	34.55	5.6	21.65631268168877	2.0	140.04	24.0	0.0
738	Ladybug-Stream-20191021-095415_Cube_042729_Cam1_211880_042-4933.jpg	440551.83303771814	387017.0224342018	Sheffield_Buildings_Centroids.323851	E01007909	440531.550188596	387008.6800000671	70.02	34.55	5.6	21.931488225886504	2.0	140.04	23.0	0.0
739	Ladybug-Stream-20191021-095415_Cube_042734_Cam1_211900_042-7600.jpg	440553.0363991839	387015.8922039985	Sheffield_Buildings_Centroids.323851	E01007909	440531.550188596	387008.6800000671	70.02	34.55	5.6	22.66435816373837	2.0	140.04	20.0	0.0
740	Ladybug-Stream-20191021-095415_Cube_042737_Cam1_211912_043-1200.jpg	440553.72357234656	387015.2445125295	Sheffield_Buildings_Centroids.323851	E01007909	440531.550188596	387008.6800000671	70.02	34.55	5.6	23.12470044827042	2.0	140.04	22.0	0.0
741	Ladybug-Stream-20191021-095415_Cube_042745_Cam1_211944_043-5466.jpg	440555.409597704	387013.68092242436	Sheffield_Buildings_Centroids.323851	E01007909	440531.550188596	387008.6800000671	70.02	34.55	5.6	24.377871675107823	2.0	140.04	26.0	0.0
742	Ladybug-Stream-20191021-095415_Cube_042746_Cam1_211948_043-6000.jpg	440555.5795786607	387013.5230914579	Sheffield_Buildings_Centroids.323851	E01007909	440531.550188596	387008.6800000671	70.02	34.55	5.6	24.51259107274917	2.0	140.04	26.0	0.0
743	Ladybug-Stream-20191021-095415_Cube_042747_Cam1_211952_043-6533.jpg	440555.7751839496	387013.34301740257	Sheffield_Buildings_Centroids.323851	E01007909	440531.550188596	387008.6800000671	70.02	34.55	5.6	24.669700657921524	2.0	140.04	22.0	0.0
744	Ladybug-Stream-20191021-095415_Cube_042752_Cam1_211972_044-1200.jpg	440556.62543679075	387012.573335544	Sheffield_Buildings_Centroids.323851	E01007909	440531.550188596	387008.6800000671	70.02	34.55	5.6	25.375699658681768	2.0	140.04	16.0	0.0
745	Ladybug-Stream-20191021-095415_Cube_042756_Cam1_211988_044-3333.jpg	440557.2240325884	387012.017847404	Sheffield_Buildings_Centroids.323851	E01007909	440531.550188596	387008.6800000671	70.02	34.55	5.6	25.88991097297789	2.0	140.04	19.0	0.0
746	Ladybug-Stream-20191021-095415_Cube_042760_Cam1_212004_044-5466.jpg	440557.7459256736	387011.52942375577	Sheffield_Buildings_Centroids.323851	E01007909	440531.550188596	387008.6800000671	70.02	34.55	5.6	26.350253440869537	2.0	140.04	17.0	0.0
747	Ladybug-Stream-20191021-095415_Cube_042766_Cam1_212028_045-0666.jpg	440558.4607638321	387010.8751516701	Sheffield_Buildings_Centroids.323851	E01007909	440531.550188596	387008.6800000671	70.02	34.55	5.6	26.999958335104022	2.0	140.04	13.0	0.0
748	Ladybug-Stream-20191021-095415_Cube_042770_Cam1_212044_045-2799.jpg	440558.9034155106	387010.5261954534	Sheffield_Buildings_Centroids.323851	E01007909	440531.550188596	387008.6800000671	70.02	34.55	5.6	27.41546023778113	2.0	140.04	15.0	0.0
749	Ladybug-Stream-20191021-095415_Cube_042772_Cam1_212052_045-3866.jpg	440559.1207222547	387010.328349836	Sheffield_Buildings_Centroids.323851	E01007909	440531.550188596	387008.6800000671	70.02	34.55	5.6	27.619764357995415	2.0	140.04	15.0	0.0
750	Ladybug-Stream-20191021-095415_Cube_042778_Cam1_212076_045-7066.jpg	440559.7332482557	387009.78481358977	Sheffield_Buildings_Centroids.323851	E01007909	440531.550188596	387008.6800000671	70.02	34.55	5.6	28.20470642825488	2.0	140.04	10.0	0.0
751	Ladybug-Stream-20191021-095415_Cube_053851_Cam0_256368_016-0666.jpg	440541.7614465379	386982.7030678747	Sheffield_Buildings_Centroids.323851	E01007909	440531.550188596	387008.6800000671	70.02	34.55	5.6	27.911839690020766	2.0	140.04	4.0	0.0
752	Ladybug-Stream-20191021-095415_Cube_053857_Cam0_256392_016-3866.jpg	440541.017080095	386983.3438029085	Sheffield_Buildings_Centroids.323851	E01007909	440531.550188596	387008.6800000671	70.02	34.55	5.6	27.04708710954012	2.0	140.04	2.0	0.0
753	Ladybug-Stream-20191021-095415_Cube_053863_Cam0_256416_016-7066.jpg	440540.3111365034	386983.91851575545	Sheffield_Buildings_Centroids.323851	E01007909	440531.550188596	387008.6800000671	70.02	34.55	5.6	26.265667963030754	2.0	140.04	3.0	0.0
754	Ladybug-Stream-20191021-095415_Cube_053870_Cam0_256444_017-2800.jpg	440539.60904693545	386984.5143516346	Sheffield_Buildings_Centroids.323851	E01007909	440531.550188596	387008.6800000671	70.02	34.55	5.6	25.47398205803483	2.0	140.04	9.0	0.0
755	Ladybug-Stream-20191021-095415_Cube_053899_Cam0_256560_019-2266.jpg	440536.5459624703	386987.11752214655	Sheffield_Buildings_Centroids.323851	E01007909	440531.550188596	387008.6800000671	70.02	34.55	5.6	22.133644315154832	2.0	140.04	3.0	0.0
756	Ladybug-Stream-20191021-095415_Cube_053902_Cam0_256572_019-3866.jpg	440536.16900805896	386987.4355319318	Sheffield_Buildings_Centroids.323851	E01007909	440531.550188596	387008.6800000671	70.02	34.55	5.6	21.740766306132965	2.0	140.04	7.0	0.0
757	Ladybug-Stream-20191021-095415_Cube_053903_Cam0_256576_019-4400.jpg	440536.052395305	386987.52957795776	Sheffield_Buildings_Centroids.323851	E01007909	440531.550188596	387008.6800000671	70.02	34.55	5.6	21.62429699780582	2.0	140.04	6.0	0.0
758	Ladybug-Stream-20191021-095415_Cube_053913_Cam0_256616_020-1733.jpg	440534.6319574175	386988.5346096304	Sheffield_Buildings_Centroids.323851	E01007909	440531.550188596	387008.6800000671	70.02	34.55	5.6	20.379746193547106	2.0	140.04	12.0	0.0
759	Ladybug-Stream-20191021-095415_Cube_053915_Cam0_256624_020-2800.jpg	440534.3491281768	386988.71591978974	Sheffield_Buildings_Centroids.323851	E01007909	440531.550188596	387008.6800000671	70.02	34.55	5.6	20.159329455441625	2.0	140.04	9.0	0.0
760	Ladybug-Stream-20191021-095415_Cube_053922_Cam0_256652_020-6533.jpg	440533.3112536864	386989.3283333625	Sheffield_Buildings_Centroids.323851	E01007909	440531.550188596	387008.6800000671	70.02	34.55	5.6	19.43163283142425	2.0	140.04	10.0	0.0
761	Ladybug-Stream-20191021-095415_Cube_053925_Cam0_256664_021-0133.jpg	440532.8387788545	386989.5734123746	Sheffield_Buildings_Centroids.323851	E01007909	440531.550188596	387008.6800000671	70.02	34.55	5.6	19.149991073146108	2.0	140.04	13.0	1.0
762	Ladybug-Stream-20191021-095415_Cube_053930_Cam0_256684_021-2799.jpg	440531.9961361433	386989.8873456352	Sheffield_Buildings_Centroids.323851	E01007909	440531.550188596	387008.6800000671	70.02	34.55	5.6	18.797944829400574	2.0	140.04	17.0	0.0
763	Ladybug-Stream-20191021-095415_Cube_053937_Cam1_256712_021-6533.jpg	440530.71968953294	386990.26892436616	Sheffield_Buildings_Centroids.323851	E01007909	440531.550188596	387008.6800000671	70.02	34.55	5.6	18.429797534302985	2.0	140.04	18.0	1.0
764	Ladybug-Stream-20191021-095415_Cube_053943_Cam1_256736_022-1733.jpg	440529.5818789982	386990.5135278924	Sheffield_Buildings_Centroids.323851	E01007909	440531.550188596	387008.6800000671	70.02	34.55	5.6	18.272792724225148	2.0	140.04	10.0	1.0
765	Ladybug-Stream-20191021-095415_Cube_053946_Cam1_256748_022-3333.jpg	440528.9989963736	386990.5533375469	Sheffield_Buildings_Centroids.323851	E01007909	440531.550188596	387008.6800000671	70.02	34.55	5.6	18.30531277721714	2.0	140.04	22.0	2.0
766	Ladybug-Stream-20191021-095415_Cube_053950_Cam1_256764_022-5466.jpg	440528.1999905947	386990.57683836727	Sheffield_Buildings_Centroids.323851	E01007909	440531.550188596	387008.6800000671	70.02	34.55	5.6	18.41054833979981	2.0	140.04	20.0	1.0
767	Ladybug-Stream-20191021-095415_Cube_053955_Cam1_256784_023-0133.jpg	440527.2312101689	386990.50753681344	Sheffield_Buildings_Centroids.323851	E01007909	440531.550188596	387008.6800000671	70.02	34.55	5.6	18.67865079056189	2.0	140.04	31.0	0.0
768	Ladybug-Stream-20191021-095415_Cube_053970_Cam1_256844_024-0133.jpg	440524.4080678783	386989.5906686464	Sheffield_Buildings_Centroids.323851	E01007909	440531.550188596	387008.6800000671	70.02	34.55	5.6	20.381669765560048	2.0	140.04	14.0	0.0
769	Ladybug-Stream-20191021-095415_Cube_053986_Cam2_256908_025-0666.jpg	440521.7428626469	386987.63792322506	Sheffield_Buildings_Centroids.323851	E01007909	440531.550188596	387008.6800000671	70.02	34.55	5.6	23.215353542304626	2.0	140.04	7.0	0.0
770	Ladybug-Stream-20191021-095415_Cube_053989_Cam2_256920_025-2266.jpg	440521.2870816625	386987.20742033096	Sheffield_Buildings_Centroids.323851	E01007909	440531.550188596	387008.6800000671	70.02	34.55	5.6	23.79922361031089	2.0	140.04	6.0	0.0
771	Ladybug-Stream-20191021-095415_Cube_053996_Cam2_256948_025-6000.jpg	440520.2528761854	386986.1762543346	Sheffield_Buildings_Centroids.323851	E01007909	440531.550188596	387008.6800000671	70.02	34.55	5.6	25.180306584505768	2.0	140.04	2.0	0.0
772	Ladybug-Stream-20191021-095415_Cube_054003_Cam2_256976_026-1733.jpg	440519.2336140165	386985.09225626296	Sheffield_Buildings_Centroids.323851	E01007909	440531.550188596	387008.6800000671	70.02	34.55	5.6	26.609766386349392	2.0	140.04	2.0	0.0
773	Ladybug-Stream-20191021-095415_Cube_054301_Cam3_258168_046-0666.jpg	440518.5474059917	386984.3891326445	Sheffield_Buildings_Centroids.323851	E01007909	440531.550188596	387008.6800000671	70.02	34.55	5.6	27.552106917432155	2.0	140.04	6.0	0.0
774	Ladybug-Stream-20191021-095415_Cube_054310_Cam3_258204_046-5466.jpg	440519.7663489093	386985.4222770842	Sheffield_Buildings_Centroids.323851	E01007909	440531.550188596	387008.6800000671	70.02	34.55	5.6	26.07260163667905	2.0	140.04	15.0	0.0
775	Ladybug-Stream-20191021-095415_Cube_054317_Cam3_258232_047-1199.jpg	440520.7214866637	386986.29620783037	Sheffield_Buildings_Centroids.323851	E01007909	440531.550188596	387008.6800000671	70.02	34.55	5.6	24.86553720373437	2.0	140.04	13.0	0.0
776	Ladybug-Stream-20191021-095415_Cube_054325_Cam3_258264_047-5466.jpg	440521.81309109577	386987.3063510519	Sheffield_Buildings_Centroids.323851	E01007909	440531.550188596	387008.6800000671	70.02	34.55	5.6	23.487101565558852	2.0	140.04	7.0	0.0
777	Ladybug-Stream-20191021-095415_Cube_054333_Cam3_258296_048-1733.jpg	440522.9997732154	386988.3152462167	Sheffield_Buildings_Centroids.323851	E01007909	440531.550188596	387008.6800000671	70.02	34.55	5.6	22.08693737406093	2.0	140.04	6.0	0.0
778	Ladybug-Stream-20191021-095415_Cube_054336_Cam3_258308_048-3333.jpg	440523.4646358317	386988.6601465953	Sheffield_Buildings_Centroids.323851	E01007909	440531.550188596	387008.6800000671	70.02	34.55	5.6	21.590986464993623	2.0	140.04	13.0	0.0
779	Ladybug-Stream-20191021-095415_Cube_054339_Cam3_258320_048-4933.jpg	440523.93925281963	386988.9967490798	Sheffield_Buildings_Centroids.323851	E01007909	440531.550188596	387008.6800000671	70.02	34.55	5.6	21.103476320677828	2.0	140.04	9.0	0.0
780	Ladybug-Stream-20191021-095415_Cube_054344_Cam3_258340_048-7600.jpg	440524.74977603584	386989.47011113743	Sheffield_Buildings_Centroids.323851	E01007909	440531.550188596	387008.6800000671	70.02	34.55	5.6	20.378062804755626	2.0	140.04	6.0	0.0
781	Ladybug-Stream-20191021-095415_Cube_054347_Cam3_258352_049-1200.jpg	440525.2592302946	386989.71083570976	Sheffield_Buildings_Centroids.323851	E01007909	440531.550188596	387008.6800000671	70.02	34.55	5.6	19.985128289843587	2.0	140.04	8.0	0.0
782	Ladybug-Stream-20191021-095415_Cube_054351_Cam3_258368_049-3333.jpg	440525.96807298716	386989.97756783006	Sheffield_Buildings_Centroids.323851	E01007909	440531.550188596	387008.6800000671	70.02	34.55	5.6	19.51770955426161	2.0	140.04	13.0	0.0
783	Ladybug-Stream-20191021-095415_Cube_054355_Cam3_258384_049-5466.jpg	440526.66042955796	386990.1748003901	Sheffield_Buildings_Centroids.323851	E01007909	440531.550188596	387008.6800000671	70.02	34.55	5.6	19.140328067463084	2.0	140.04	4.0	0.0
784	Ladybug-Stream-20191021-095415_Cube_054360_Cam2_258404_050-0133.jpg	440527.5877553687	386990.3119140809	Sheffield_Buildings_Centroids.323851	E01007909	440531.550188596	387008.6800000671	70.02	34.55	5.6	18.790621593550288	2.0	140.04	18.0	0.0
785	Ladybug-Stream-20191021-095415_Cube_054369_Cam2_258440_050-4933.jpg	440529.21184068685	386990.25618671015	Sheffield_Buildings_Centroids.323851	E01007909	440531.550188596	387008.6800000671	70.02	34.55	5.6	18.571611926587998	2.0	140.04	14.0	0.0
786	Ladybug-Stream-20191021-095415_Cube_054376_Cam2_258468_051-0666.jpg	440530.44323085283	386990.0146503668	Sheffield_Buildings_Centroids.323851	E01007909	440531.550188596	387008.6800000671	70.02	34.55	5.6	18.69814522555188	2.0	140.04	8.0	0.0
787	Ladybug-Stream-20191021-095415_Cube_054387_Cam2_258512_051-6533.jpg	440532.3125358431	386989.2388769142	Sheffield_Buildings_Centroids.323851	E01007909	440531.550188596	387008.6800000671	70.02	34.55	5.6	19.456064421334048	2.0	140.04	8.0	2.0
788	Ladybug-Stream-20191021-095415_Cube_054401_Cam2_258568_052-6000.jpg	440534.3836898406	386988.0490941657	Sheffield_Buildings_Centroids.323851	E01007909	440531.550188596	387008.6800000671	70.02	34.55	5.6	20.82457700914169	2.0	140.04	3.0	0.0
789	Ladybug-Stream-20191021-095415_Cube_054406_Cam2_258588_053-0666.jpg	440535.0173608725	386987.6197790616	Sheffield_Buildings_Centroids.323851	E01007909	440531.550188596	387008.6800000671	70.02	34.55	5.6	21.34371552445229	2.0	140.04	4.0	0.0
790	Ladybug-Stream-20191021-095415_Cube_054408_Cam2_258596_053-1733.jpg	440535.2813563801	386987.4419352194	Sheffield_Buildings_Centroids.323851	E01007909	440531.550188596	387008.6800000671	70.02	34.55	5.6	21.56332561326308	2.0	140.04	1.0	0.0
791	Ladybug-Stream-20191021-095415_Cube_054423_Cam2_258656_054-1733.jpg	440537.2133036982	386986.2331612519	Sheffield_Buildings_Centroids.323851	E01007909	440531.550188596	387008.6800000671	70.02	34.55	5.6	23.150193205514988	2.0	140.04	15.0	0.0
792	Ladybug-Stream-20191021-095415_Cube_054426_Cam2_258668_054-3333.jpg	440537.5819649544	386985.9975015252	Sheffield_Buildings_Centroids.323851	E01007909	440531.550188596	387008.6800000671	70.02	34.55	5.6	23.4707917662752	2.0	140.04	11.0	0.0
793	Ladybug-Stream-20191021-095415_Cube_054432_Cam2_258692_054-6533.jpg	440538.3275300192	386985.49833722546	Sheffield_Buildings_Centroids.323851	E01007909	440531.550188596	387008.6800000671	70.02	34.55	5.6	24.152056824655514	2.0	140.04	21.0	1.0
794	Ladybug-Stream-20191021-095415_Cube_054434_Cam2_258700_054-7600.jpg	440538.5954429088	386985.3618700696	Sheffield_Buildings_Centroids.323851	E01007909	440531.550188596	387008.6800000671	70.02	34.55	5.6	24.35920349492899	2.0	140.04	25.0	0.0
795	Ladybug-Stream-20191021-095415_Cube_054448_Cam2_258756_055-7066.jpg	440540.65369903756	386984.3949370601	Sheffield_Buildings_Centroids.323851	E01007909	440531.550188596	387008.6800000671	70.02	34.55	5.6	25.93526918328093	2.0	140.04	11.0	0.0
796	Ladybug-Stream-20191021-095415_Cube_054458_Cam2_258796_056-4400.jpg	440542.301315382	386983.9417907892	Sheffield_Buildings_Centroids.323851	E01007909	440531.550188596	387008.6800000671	70.02	34.55	5.6	26.9734262829312	2.0	140.04	8.0	0.0
797	Ladybug-Stream-20191021-095415_Cube_054460_Cam2_258804_056-5466.jpg	440542.64739216026	386983.8800557432	Sheffield_Buildings_Centroids.323851	E01007909	440531.550188596	387008.6800000671	70.02	34.55	5.6	27.1695632171163	2.0	140.04	4.0	0.0
798	Ladybug-Stream-20191021-095415_Cube_054469_Cam2_258840_057-2266.jpg	440544.2768793928	386983.7966488303	Sheffield_Buildings_Centroids.323851	E01007909	440531.550188596	387008.6800000671	70.02	34.55	5.6	27.949057719463248	2.0	140.04	4.0	0.0
799	Ladybug-Stream-20191021-095415_Cube_054471_Cam2_258848_057-3333.jpg	440544.6640515476	386983.8099989449	Sheffield_Buildings_Centroids.323851	E01007909	440531.550188596	387008.6800000671	70.02	34.55	5.6	28.115660357249908	2.0	140.04	6.0	0.0
800	Ladybug-Stream-20191021-095415_Cube_077703_Cam1_351776_070-1733.jpg	440621.39775282313	386683.4449008422	Sheffield_Buildings_Centroids.323852	E01007909	440595.32290276	386705.400000095	13.9	22.0	6.9	34.08700909459462	3.0	41.7	14.0	1.0
801	Ladybug-Stream-20191021-095415_Cube_077707_Cam1_351792_070-3866.jpg	440620.31981039024	386682.50756202545	Sheffield_Buildings_Centroids.323852	E01007909	440595.32290276	386705.400000095	13.9	22.0	6.9	33.89556183102278	3.0	41.7	23.0	1.0
802	Ladybug-Stream-20191021-095415_Cube_077711_Cam1_351808_070-6000.jpg	440619.21467306186	386681.5487186188	Sheffield_Buildings_Centroids.323852	E01007909	440595.32290276	386705.400000095	13.9	22.0	6.9	33.75944780678873	3.0	41.7	27.0	2.0
803	Ladybug-Stream-20191021-095415_Cube_077717_Cam1_351832_071-1200.jpg	440617.5311947083	386680.07045107405	Sheffield_Buildings_Centroids.323852	E01007909	440595.32290276	386705.400000095	13.9	22.0	6.9	33.68670783654063	3.0	41.7	15.0	0.0
804	Ladybug-Stream-20191021-095415_Cube_077724_Cam1_351860_071-4933.jpg	440615.55616558687	386678.3078373132	Sheffield_Buildings_Centroids.323852	E01007909	440595.32290276	386705.400000095	13.9	22.0	6.9	33.81375768557768	3.0	41.7	22.0	0.0
805	Ladybug-Stream-20191021-095415_Cube_077727_Cam1_351872_071-6533.jpg	440614.70031651814	386677.5039971632	Sheffield_Buildings_Centroids.323852	E01007909	440595.32290276	386705.400000095	13.9	22.0	6.9	33.96573484448093	3.0	41.7	15.0	0.0
806	Ladybug-Stream-20191021-095415_Cube_077730_Cam1_351884_072-0133.jpg	440613.83705334156	386676.70289263397	Sheffield_Buildings_Centroids.323852	E01007909	440595.32290276	386705.400000095	13.9	22.0	6.9	34.15110171557373	3.0	41.7	19.0	4.0
807	Ladybug-Stream-20191021-095415_Cube_077734_Cam1_351900_072-2266.jpg	440612.6738858245	386675.5892317621	Sheffield_Buildings_Centroids.323852	E01007909	440595.32290276	386705.400000095	13.9	22.0	6.9	34.49258647743662	3.0	41.7	20.0	3.0
808	Ladybug-Stream-20191021-095415_Cube_001310_Cam3_46204_097-2799.jpg	440603.4891343985	386671.73147915397	Sheffield_Buildings_Centroids.323852	E01007909	440595.32290276	386705.400000095	13.9	22.0	6.9	34.64472025474936	3.0	41.7	10.0	1.0
809	Ladybug-Stream-20191021-095415_Cube_001312_Cam3_46212_097-3866.jpg	440603.541313157	386672.1860947339	Sheffield_Buildings_Centroids.323852	E01007909	440595.32290276	386705.400000095	13.9	22.0	6.9	34.21557801336892	3.0	41.7	20.0	2.0
810	Ladybug-Stream-20191021-095415_Cube_001314_Cam3_46220_097-4933.jpg	440603.5864510007	386672.6473812228	Sheffield_Buildings_Centroids.323852	E01007909	440595.32290276	386705.400000095	13.9	22.0	6.9	33.77899158528298	3.0	41.7	13.0	2.0
811	Ladybug-Stream-20191021-095415_Cube_001319_Cam3_46240_097-7600.jpg	440603.66246285476	386673.8968112713	Sheffield_Buildings_Centroids.323852	E01007909	440595.32290276	386705.400000095	13.9	22.0	6.9	32.58832871793723	3.0	41.7	13.0	3.0
812	Ladybug-Stream-20191021-095415_Cube_001325_Cam3_46264_098-2800.jpg	440603.5377611969	386675.3967768321	Sheffield_Buildings_Centroids.323852	E01007909	440595.32290276	386705.400000095	13.9	22.0	6.9	31.107512039784165	3.0	41.7	11.0	0.0
813	Ladybug-Stream-20191021-095415_Cube_001326_Cam3_46268_098-3333.jpg	440603.4999801634	386675.6262696364	Sheffield_Buildings_Centroids.323852	E01007909	440595.32290276	386705.400000095	13.9	22.0	6.9	30.876198280967927	3.0	41.7	8.0	0.0
814	Ladybug-Stream-20191021-095415_Cube_001332_Cam0_46292_098-6533.jpg	440603.1754155128	386677.1722451357	Sheffield_Buildings_Centroids.323852	E01007909	440595.32290276	386705.400000095	13.9	22.0	6.9	29.29962638975733	3.0	41.7	11.0	3.0
815	Ladybug-Stream-20191021-095415_Cube_001335_Cam0_46304_099-0133.jpg	440602.92955551296	386677.9599281394	Sheffield_Buildings_Centroids.323852	E01007909	440595.32290276	386705.400000095	13.9	22.0	6.9	28.47487866584013	3.0	41.7	7.0	3.0
816	Ladybug-Stream-20191021-095415_Cube_001337_Cam0_46312_099-1199.jpg	440602.7141125818	386678.50461266225	Sheffield_Buildings_Centroids.323852	E01007909	440595.32290276	386705.400000095	13.9	22.0	6.9	27.892505226112288	3.0	41.7	8.0	3.0
817	Ladybug-Stream-20191021-095415_Cube_001339_Cam0_46320_099-2266.jpg	440602.49193016	386679.00329302944	Sheffield_Buildings_Centroids.323852	E01007909	440595.32290276	386705.400000095	13.9	22.0	6.9	27.352899257086055	3.0	41.7	7.0	6.0
818	Ladybug-Stream-20191021-095415_Cube_001341_Cam0_46328_099-3333.jpg	440602.24707383686	386679.50149035134	Sheffield_Buildings_Centroids.323852	E01007909	440595.32290276	386705.400000095	13.9	22.0	6.9	26.808150850924612	3.0	41.7	15.0	3.0
819	Ladybug-Stream-20191021-095415_Cube_001345_Cam0_46344_099-5466.jpg	440601.6810934885	386680.5429922039	Sheffield_Buildings_Centroids.323852	E01007909	440595.32290276	386705.400000095	13.9	22.0	6.9	25.657307548559903	3.0	41.7	8.0	4.0
820	Ladybug-Stream-20191021-095415_Cube_001348_Cam0_46356_099-7066.jpg	440601.2137485807	386681.31439693284	Sheffield_Buildings_Centroids.323852	E01007909	440595.32290276	386705.400000095	13.9	22.0	6.9	24.795530729726227	3.0	41.7	17.0	1.0
821	Ladybug-Stream-20191021-095415_Cube_001352_Cam0_46372_100-1200.jpg	440600.5165164947	386682.33003230474	Sheffield_Buildings_Centroids.323852	E01007909	440595.32290276	386705.400000095	13.9	22.0	6.9	23.647347366401075	3.0	41.7	15.0	4.0
822	Ladybug-Stream-20191021-095415_Cube_001355_Cam0_46384_100-2800.jpg	440599.9841655364	386683.08416102367	Sheffield_Buildings_Centroids.323852	E01007909	440595.32290276	386705.400000095	13.9	22.0	6.9	22.797456966263532	3.0	41.7	13.0	5.0
823	Ladybug-Stream-20191021-095415_Cube_001357_Cam0_46392_100-3866.jpg	440599.6426072017	386683.5797194229	Sheffield_Buildings_Centroids.323852	E01007909	440595.32290276	386705.400000095	13.9	22.0	6.9	22.24375182098996	3.0	41.7	12.0	2.0
824	Ladybug-Stream-20191021-095415_Cube_001360_Cam0_46404_100-5466.jpg	440599.1110588968	386684.3435291523	Sheffield_Buildings_Centroids.323852	E01007909	440595.32290276	386705.400000095	13.9	22.0	6.9	21.39451087263727	3.0	41.7	12.0	4.0
825	Ladybug-Stream-20191021-095415_Cube_001362_Cam0_46412_100-6533.jpg	440598.7600354029	386684.8335958883	Sheffield_Buildings_Centroids.323852	E01007909	440595.32290276	386705.400000095	13.9	22.0	6.9	20.85163933115405	3.0	41.7	17.0	1.0
826	Ladybug-Stream-20191021-095415_Cube_001364_Cam0_46420_100-7600.jpg	440598.3777130078	386685.35529683385	Sheffield_Buildings_Centroids.323852	E01007909	440595.32290276	386705.400000095	13.9	22.0	6.9	20.27614348140133	3.0	41.7	12.0	2.0
827	Ladybug-Stream-20191021-095415_Cube_001366_Cam0_46428_101-0666.jpg	440598.0196126114	386685.84205533547	Sheffield_Buildings_Centroids.323852	E01007909	440595.32290276	386705.400000095	13.9	22.0	6.9	19.742984760168387	3.0	41.7	15.0	4.0
828	Ladybug-Stream-20191021-095415_Cube_001370_Cam0_46444_101-2800.jpg	440597.2740867182	386686.8505604249	Sheffield_Buildings_Centroids.323852	E01007909	440595.32290276	386705.400000095	13.9	22.0	6.9	18.65177822390819	3.0	41.7	11.0	5.0
829	Ladybug-Stream-20191021-095415_Cube_001373_Cam0_46456_101-4400.jpg	440596.7216977343	386687.5944366919	Sheffield_Buildings_Centroids.323852	E01007909	440595.32290276	386705.400000095	13.9	22.0	6.9	17.86042316079493	3.0	41.7	11.0	6.0
830	Ladybug-Stream-20191021-095415_Cube_001376_Cam0_46468_101-6000.jpg	440596.14660856756	386688.3210139477	Sheffield_Buildings_Centroids.323852	E01007909	440595.32290276	386705.400000095	13.9	22.0	6.9	17.098837945288402	3.0	41.7	10.0	1.0
831	Ladybug-Stream-20191021-095415_Cube_001379_Cam0_46480_101-7600.jpg	440595.5679865317	386689.04874762037	Sheffield_Buildings_Centroids.323852	E01007909	440595.32290276	386705.400000095	13.9	22.0	6.9	16.353089113217926	3.0	41.7	15.0	0.0
832	Ladybug-Stream-20191021-095415_Cube_001380_Cam0_46484_102-0133.jpg	440595.3957316625	386689.2708610856	Sheffield_Buildings_Centroids.323852	E01007909	440595.32290276	386705.400000095	13.9	22.0	6.9	16.129303432991158	3.0	41.7	13.0	2.0
833	Ladybug-Stream-20191021-095415_Cube_001381_Cam0_46488_102-0666.jpg	440595.1946036922	386689.529714956	Sheffield_Buildings_Centroids.323852	E01007909	440595.32290276	386705.400000095	13.9	22.0	6.9	15.870803730315375	3.0	41.7	17.0	0.0
834	Ladybug-Stream-20191021-095415_Cube_001385_Cam0_46504_102-2800.jpg	440594.40836697037	386690.50813627633	Sheffield_Buildings_Centroids.323852	E01007909	440595.32290276	386705.400000095	13.9	22.0	6.9	14.919919024796787	3.0	41.7	15.0	5.0
835	Ladybug-Stream-20191021-095415_Cube_001391_Cam0_46528_102-6000.jpg	440593.2625630259	386691.9269185296	Sheffield_Buildings_Centroids.323852	E01007909	440595.32290276	386705.400000095	13.9	22.0	6.9	13.629707505701239	3.0	41.7	12.0	3.0
836	Ladybug-Stream-20191021-095415_Cube_001395_Cam0_46544_103-0133.jpg	440592.5521364219	386692.79831902037	Sheffield_Buildings_Centroids.323852	E01007909	440595.32290276	386705.400000095	13.9	22.0	6.9	12.902693982502743	3.0	41.7	18.0	1.0
837	Ladybug-Stream-20191021-095415_Cube_001397_Cam0_46552_103-1200.jpg	440592.1812379789	386693.25483983906	Sheffield_Buildings_Centroids.323852	E01007909	440595.32290276	386705.400000095	13.9	22.0	6.9	12.544918303378902	3.0	41.7	19.0	1.0
838	Ladybug-Stream-20191021-095415_Cube_001399_Cam0_46560_103-2266.jpg	440591.8482220518	386693.6663411578	Sheffield_Buildings_Centroids.323852	E01007909	440595.32290276	386705.400000095	13.9	22.0	6.9	12.237326426854965	3.0	41.7	14.0	2.0
839	Ladybug-Stream-20191021-095415_Cube_001402_Cam0_46572_103-3866.jpg	440591.3483977707	386694.2806592333	Sheffield_Buildings_Centroids.323852	E01007909	440595.32290276	386705.400000095	13.9	22.0	6.9	11.808320418589844	3.0	41.7	12.0	3.0
840	Ladybug-Stream-20191021-095415_Cube_001405_Cam0_46584_103-5466.jpg	440590.8670015554	386694.87616771844	Sheffield_Buildings_Centroids.323852	E01007909	440595.32290276	386705.400000095	13.9	22.0	6.9	11.42830273648819	3.0	41.7	15.0	2.0
841	Ladybug-Stream-20191021-095415_Cube_001408_Cam0_46596_103-7066.jpg	440590.40226997656	386695.45078803273	Sheffield_Buildings_Centroids.323852	E01007909	440595.32290276	386705.400000095	13.9	22.0	6.9	11.099524658761132	3.0	41.7	14.0	2.0
842	Ladybug-Stream-20191021-095415_Cube_001412_Cam0_46612_104-1200.jpg	440589.8033994052	386696.1965279785	Sheffield_Buildings_Centroids.323852	E01007909	440595.32290276	386705.400000095	13.9	22.0	6.9	10.7316735081681	3.0	41.7	12.0	3.0
843	Ladybug-Stream-20191021-095415_Cube_001414_Cam0_46620_104-2266.jpg	440589.53066682327	386696.5467021119	Sheffield_Buildings_Centroids.323852	E01007909	440595.32290276	386705.400000095	13.9	22.0	6.9	10.5797392370875	3.0	41.7	11.0	2.0
844	Ladybug-Stream-20191021-095415_Cube_001418_Cam1_46636_104-4399.jpg	440588.9765622724	386697.24834870227	Sheffield_Buildings_Centroids.323852	E01007909	440595.32290276	386705.400000095	13.9	22.0	6.9	10.330801421641564	3.0	41.7	7.0	1.0
845	Ladybug-Stream-20191021-095415_Cube_001421_Cam1_46648_104-6000.jpg	440588.5882300977	386697.73668370076	Sheffield_Buildings_Centroids.323852	E01007909	440595.32290276	386705.400000095	13.9	22.0	6.9	10.202070085397596	3.0	41.7	6.0	4.0
846	Ladybug-Stream-20191021-095415_Cube_001423_Cam1_46656_104-7066.jpg	440588.3479158591	386698.04256657156	Sheffield_Buildings_Centroids.323852	E01007909	440595.32290276	386705.400000095	13.9	22.0	6.9	10.1381591189026	3.0	41.7	6.0	7.0
847	Ladybug-Stream-20191021-095415_Cube_001429_Cam1_46680_105-2266.jpg	440587.6377348308	386698.9146666197	Sheffield_Buildings_Centroids.323852	E01007909	440595.32290276	386705.400000095	13.9	22.0	6.9	10.055911514459805	3.0	41.7	10.0	4.0
848	Ladybug-Stream-20191021-095415_Cube_001431_Cam1_46688_105-3333.jpg	440587.4269054111	386699.1953694008	Sheffield_Buildings_Centroids.323852	E01007909	440595.32290276	386705.400000095	13.9	22.0	6.9	10.042122095686622	3.0	41.7	9.0	2.0
849	Ladybug-Stream-20191021-095415_Cube_001437_Cam1_46712_105-6533.jpg	440586.78787134157	386700.01746802	Sheffield_Buildings_Centroids.323852	E01007909	440595.32290276	386705.400000095	13.9	22.0	6.9	10.090511030216677	3.0	41.7	11.0	3.0
850	Ladybug-Stream-20191021-095415_Cube_001440_Cam1_46724_106-0133.jpg	440586.4901932639	386700.41032612	Sheffield_Buildings_Centroids.323852	E01007909	440595.32290276	386705.400000095	13.9	22.0	6.9	10.14463421811789	3.0	41.7	10.0	2.0
851	Ladybug-Stream-20191021-095415_Cube_001446_Cam1_46748_106-3333.jpg	440585.9273088174	386701.1537142476	Sheffield_Buildings_Centroids.323852	E01007909	440595.32290276	386705.400000095	13.9	22.0	6.9	10.310583350718543	3.0	41.7	11.0	2.0
852	Ladybug-Stream-20191021-095415_Cube_001450_Cam1_46764_106-5466.jpg	440585.55816055404	386701.6599743732	Sheffield_Buildings_Centroids.323852	E01007909	440595.32290276	386705.400000095	13.9	22.0	6.9	10.456480418758618	3.0	41.7	9.0	2.0
853	Ladybug-Stream-20191021-095415_Cube_001455_Cam1_46784_107-0133.jpg	440585.13509111706	386702.26828479924	Sheffield_Buildings_Centroids.323852	E01007909	440595.32290276	386705.400000095	13.9	22.0	6.9	10.658290048872948	3.0	41.7	10.0	7.0
854	Ladybug-Stream-20191021-095415_Cube_001460_Cam1_46804_107-2800.jpg	440584.6994545239	386702.873275493	Sheffield_Buildings_Centroids.323852	E01007909	440595.32290276	386705.400000095	13.9	22.0	6.9	10.919798058544801	3.0	41.7	13.0	9.0
855	Ladybug-Stream-20191021-095415_Cube_001464_Cam1_46820_107-4933.jpg	440584.3349967399	386703.33242763573	Sheffield_Buildings_Centroids.323852	E01007909	440595.32290276	386705.400000095	13.9	22.0	6.9	11.18073944700064	3.0	41.7	12.0	4.0
856	Ladybug-Stream-20191021-095415_Cube_001466_Cam1_46828_107-6000.jpg	440584.14488834696	386703.5819105224	Sheffield_Buildings_Centroids.323852	E01007909	440595.32290276	386705.400000095	13.9	22.0	6.9	11.324904234140945	3.0	41.7	10.0	5.0
857	Ladybug-Stream-20191021-095415_Cube_001477_Cam1_46872_108-3866.jpg	440583.1298885582	386704.96425658755	Sheffield_Buildings_Centroids.323852	E01007909	440595.32290276	386705.400000095	13.9	22.0	6.9	12.200797831707227	3.0	41.7	14.0	5.0
858	Ladybug-Stream-20191021-095415_Cube_001482_Cam1_46892_108-6533.jpg	440582.5854269664	386705.5518191509	Sheffield_Buildings_Centroids.323852	E01007909	440595.32290276	386705.400000095	13.9	22.0	6.9	12.738380533555492	3.0	41.7	12.0	5.0
859	Ladybug-Stream-20191021-095415_Cube_001487_Cam1_46912_109-1200.jpg	440582.0376522608	386706.1660437185	Sheffield_Buildings_Centroids.323852	E01007909	440595.32290276	386705.400000095	13.9	22.0	6.9	13.30731767335649	3.0	41.7	12.0	5.0
860	Ladybug-Stream-20191021-095415_Cube_001492_Cam1_46932_109-3866.jpg	440581.5685553731	386706.8028593597	Sheffield_Buildings_Centroids.323852	E01007909	440595.32290276	386705.400000095	13.9	22.0	6.9	13.825703821343833	3.0	41.7	10.0	3.0
861	Ladybug-Stream-20191021-095415_Cube_001495_Cam1_46944_109-5466.jpg	440581.2442577427	386707.16339799983	Sheffield_Buildings_Centroids.323852	E01007909	440595.32290276	386705.400000095	13.9	22.0	6.9	14.18865101739881	3.0	41.7	13.0	1.0
862	Ladybug-Stream-20191021-095415_Cube_001500_Cam1_46964_110-0133.jpg	440580.7185842564	386707.75171950075	Sheffield_Buildings_Centroids.323852	E01007909	440595.32290276	386705.400000095	13.9	22.0	6.9	14.792454262868686	3.0	41.7	17.0	8.0
863	Ladybug-Stream-20191021-095415_Cube_001505_Cam1_46984_110-2800.jpg	440580.14518443093	386708.4423546715	Sheffield_Buildings_Centroids.323852	E01007909	440595.32290276	386705.400000095	13.9	22.0	6.9	15.479633556643307	3.0	41.7	17.0	4.0
864	Ladybug-Stream-20191021-095415_Cube_001508_Cam1_46996_110-4400.jpg	440579.82868231396	386708.84712065826	Sheffield_Buildings_Centroids.323852	E01007909	440595.32290276	386705.400000095	13.9	22.0	6.9	15.873043419847873	3.0	41.7	16.0	17.0
865	Ladybug-Stream-20191021-095415_Cube_001511_Cam1_47008_110-6000.jpg	440579.4877346725	386709.2551274976	Sheffield_Buildings_Centroids.323852	E01007909	440595.32290276	386705.400000095	13.9	22.0	6.9	16.29768559185898	3.0	41.7	14.0	4.0
866	Ladybug-Stream-20191021-095415_Cube_001516_Cam2_47028_111-0666.jpg	440578.91142990213	386709.9594714546	Sheffield_Buildings_Centroids.323852	E01007909	440595.32290276	386705.400000095	13.9	22.0	6.9	17.033062568003235	3.0	41.7	19.0	1.0
867	Ladybug-Stream-20191021-095415_Cube_001526_Cam2_47068_111-5999.jpg	440577.63251587545	386711.49427808594	Sheffield_Buildings_Centroids.323852	E01007909	440595.32290276	386705.400000095	13.9	22.0	6.9	18.710692460619523	3.0	41.7	16.0	1.0
868	Ladybug-Stream-20191021-095415_Cube_001527_Cam2_47072_111-6533.jpg	440577.5061950225	386711.64132896	Sheffield_Buildings_Centroids.323852	E01007909	440595.32290276	386705.400000095	13.9	22.0	6.9	18.87827483126969	3.0	41.7	16.0	3.0
869	Ladybug-Stream-20191021-095415_Cube_001530_Cam2_47084_112-0133.jpg	440577.0802402237	386712.1442273145	Sheffield_Buildings_Centroids.323852	E01007909	440595.32290276	386705.400000095	13.9	22.0	6.9	19.449404546164935	3.0	41.7	19.0	7.0
870	Ladybug-Stream-20191021-095415_Cube_001532_Cam2_47092_112-1200.jpg	440576.76791795547	386712.50567480345	Sheffield_Buildings_Centroids.323852	E01007909	440595.32290276	386705.400000095	13.9	22.0	6.9	19.869022979446505	3.0	41.7	20.0	2.0
871	Ladybug-Stream-20191021-095415_Cube_001537_Cam2_47112_112-3866.jpg	440576.0214133625	386713.3679128762	Sheffield_Buildings_Centroids.323852	E01007909	440595.32290276	386705.400000095	13.9	22.0	6.9	20.881454141155704	3.0	41.7	17.0	4.0
872	Ladybug-Stream-20191021-095415_Cube_001540_Cam2_47124_112-5466.jpg	440575.5743852303	386713.91348283476	Sheffield_Buildings_Centroids.323852	E01007909	440595.32290276	386705.400000095	13.9	22.0	6.9	21.505425663802338	3.0	41.7	18.0	4.0
873	Ladybug-Stream-20191021-095415_Cube_001542_Cam2_47132_112-6533.jpg	440575.2772131251	386714.2684100259	Sheffield_Buildings_Centroids.323852	E01007909	440595.32290276	386705.400000095	13.9	22.0	6.9	21.91981677939167	3.0	41.7	20.0	3.0
874	Ladybug-Stream-20191021-095415_Cube_001545_Cam2_47144_113-0133.jpg	440574.81100467796	386714.8119709768	Sheffield_Buildings_Centroids.323852	E01007909	440595.32290276	386705.400000095	13.9	22.0	6.9	22.56818909013173	3.0	41.7	17.0	3.0
875	Ladybug-Stream-20191021-095415_Cube_001547_Cam2_47152_113-1200.jpg	440574.4773960264	386715.1981223754	Sheffield_Buildings_Centroids.323852	E01007909	440595.32290276	386705.400000095	13.9	22.0	6.9	23.033418139760446	3.0	41.7	27.0	2.0
876	Ladybug-Stream-20191021-095415_Cube_001553_Cam2_47176_113-4400.jpg	440573.5198130247	386716.332702181	Sheffield_Buildings_Centroids.323852	E01007909	440595.32290276	386705.400000095	13.9	22.0	6.9	24.39054523597141	3.0	41.7	23.0	3.0
877	Ladybug-Stream-20191021-095415_Cube_001556_Cam2_47188_113-5999.jpg	440573.03160823975	386716.9151105996	Sheffield_Buildings_Centroids.323852	E01007909	440595.32290276	386705.400000095	13.9	22.0	6.9	25.08983023699966	3.0	41.7	17.0	3.0
878	Ladybug-Stream-20191021-095415_Cube_001561_Cam2_47208_114-0666.jpg	440572.2204119581	386717.8711769515	Sheffield_Buildings_Centroids.323852	E01007909	440595.32290276	386705.400000095	13.9	22.0	6.9	26.253672760937143	3.0	41.7	23.0	1.0
879	Ladybug-Stream-20191021-095415_Cube_001565_Cam2_47224_114-2800.jpg	440571.5655548588	386718.6636860283	Sheffield_Buildings_Centroids.323852	E01007909	440595.32290276	386705.400000095	13.9	22.0	6.9	27.209133463511186	3.0	41.7	17.0	3.0
880	Ladybug-Stream-20191021-095415_Cube_001567_Cam2_47232_114-3866.jpg	440571.2489405567	386719.04327720654	Sheffield_Buildings_Centroids.323852	E01007909	440595.32290276	386705.400000095	13.9	22.0	6.9	27.67118838265819	3.0	41.7	22.0	9.0
881	Ladybug-Stream-20191021-095415_Cube_001570_Cam2_47244_114-5466.jpg	440570.76041989005	386719.63152828935	Sheffield_Buildings_Centroids.323852	E01007909	440595.32290276	386705.400000095	13.9	22.0	6.9	28.38753176101532	3.0	41.7	24.0	11.0
882	Ladybug-Stream-20191021-095415_Cube_001574_Cam2_47260_114-7599.jpg	440570.09850857616	386720.4366708425	Sheffield_Buildings_Centroids.323852	E01007909	440595.32290276	386705.400000095	13.9	22.0	6.9	29.366162995999087	3.0	41.7	23.0	4.0
883	Ladybug-Stream-20191021-095415_Cube_001577_Cam2_47272_115-1200.jpg	440569.61334414326	386721.0385638724	Sheffield_Buildings_Centroids.323852	E01007909	440595.32290276	386705.400000095	13.9	22.0	6.9	30.092292722336698	3.0	41.7	23.0	4.0
884	Ladybug-Stream-20191021-095415_Cube_001579_Cam2_47280_115-2266.jpg	440569.296513673	386721.4335905365	Sheffield_Buildings_Centroids.323852	E01007909	440595.32290276	386705.400000095	13.9	22.0	6.9	30.568757765934638	3.0	41.7	21.0	4.0
885	Ladybug-Stream-20191021-095415_Cube_001582_Cam2_47292_115-3866.jpg	440568.8112461164	386722.03742764	Sheffield_Buildings_Centroids.323852	E01007909	440595.32290276	386705.400000095	13.9	22.0	6.9	31.299711393319363	3.0	41.7	26.0	15.0
886	Ladybug-Stream-20191021-095415_Cube_001584_Cam2_47300_115-4933.jpg	440568.4938325313	386722.4310513188	Sheffield_Buildings_Centroids.323852	E01007909	440595.32290276	386705.400000095	13.9	22.0	6.9	31.778227060745287	3.0	41.7	30.0	5.0
887	Ladybug-Stream-20191021-095415_Cube_001586_Cam2_47308_115-6000.jpg	440568.152325805	386722.8572464743	Sheffield_Buildings_Centroids.323852	E01007909	440595.32290276	386705.400000095	13.9	22.0	6.9	32.29544400087402	3.0	41.7	25.0	4.0
888	Ladybug-Stream-20191021-095415_Cube_001590_Cam2_47324_116-0133.jpg	440567.5273931816	386723.65831423935	Sheffield_Buildings_Centroids.323852	E01007909	440595.32290276	386705.400000095	13.9	22.0	6.9	33.25592260214234	3.0	41.7	25.0	2.0
889	Ladybug-Stream-20191021-095415_Cube_001594_Cam2_47340_116-2266.jpg	440566.8731933439	386724.4969464913	Sheffield_Buildings_Centroids.323852	E01007909	440595.32290276	386705.400000095	13.9	22.0	6.9	34.26484098199887	3.0	41.7	27.0	2.0
890	Ladybug-Stream-20191021-095415_Cube_010452_Cam1_82772_066-6533.jpg	440623.11880975065	386684.9387727535	Sheffield_Buildings_Centroids.323852	E01007909	440595.32290276	386705.400000095	13.9	22.0	6.9	34.51484129697936	3.0	41.7	15.0	4.0
891	Ladybug-Stream-20191021-095415_Cube_010456_Cam1_82788_067-0666.jpg	440622.1552782458	386684.0718622935	Sheffield_Buildings_Centroids.323852	E01007909	440595.32290276	386705.400000095	13.9	22.0	6.9	34.27631596734021	3.0	41.7	14.0	2.0
892	Ladybug-Stream-20191021-095415_Cube_010466_Cam1_82828_067-6000.jpg	440619.8391018153	386681.96422300773	Sheffield_Buildings_Centroids.323852	E01007909	440595.32290276	386705.400000095	13.9	22.0	6.9	33.91577308272033	3.0	41.7	22.0	3.0
893	Ladybug-Stream-20191021-095415_Cube_010469_Cam1_82840_067-7600.jpg	440619.1428689868	386681.3341591684	Sheffield_Buildings_Centroids.323852	E01007909	440595.32290276	386705.400000095	13.9	22.0	6.9	33.86082530814141	3.0	41.7	20.0	0.0
894	Ladybug-Stream-20191021-095415_Cube_010472_Cam1_82852_068-1199.jpg	440618.4479989546	386680.7145879985	Sheffield_Buildings_Centroids.323852	E01007909	440595.32290276	386705.400000095	13.9	22.0	6.9	33.82513332405704	3.0	41.7	16.0	0.0
895	Ladybug-Stream-20191021-095415_Cube_010478_Cam1_82876_068-4400.jpg	440617.0999687513	386679.5015411994	Sheffield_Buildings_Centroids.323852	E01007909	440595.32290276	386705.400000095	13.9	22.0	6.9	33.837416809768854	3.0	41.7	18.0	0.0
896	Ladybug-Stream-20191021-095415_Cube_010479_Cam1_82880_068-4933.jpg	440616.86822835385	386679.2985906411	Sheffield_Buildings_Centroids.323852	E01007909	440595.32290276	386705.400000095	13.9	22.0	6.9	33.84500894404513	3.0	41.7	15.0	0.0
897	Ladybug-Stream-20191021-095415_Cube_010483_Cam1_82896_068-7066.jpg	440616.0025499467	386678.5274011021	Sheffield_Buildings_Centroids.323852	E01007909	440595.32290276	386705.400000095	13.9	22.0	6.9	33.908470688012144	3.0	41.7	13.0	0.0
898	Ladybug-Stream-20191021-095415_Cube_010489_Cam1_82920_069-2266.jpg	440614.7963194037	386677.4159881433	Sheffield_Buildings_Centroids.323852	E01007909	440595.32290276	386705.400000095	13.9	22.0	6.9	34.09279807660755	3.0	41.7	16.0	2.0
899	Ladybug-Stream-20191021-095415_Cube_010496_Cam1_82948_069-5999.jpg	440613.55412065756	386676.22838563524	Sheffield_Buildings_Centroids.323852	E01007909	440595.32290276	386705.400000095	13.9	22.0	6.9	34.400005759010554	3.0	41.7	20.0	1.0
900	Ladybug-Stream-20191021-095415_Cube_077488_Cam0_350916_055-7066.jpg	440683.9616026511	386727.4581814624	Sheffield_Buildings_Centroids.323853	E01007909	440663.283707025	386730.075000048	35.55	25.41	9.0	20.84281907598729	3.0	106.65	14.0	0.0
901	Ladybug-Stream-20191021-095415_Cube_077491_Cam0_350928_056-0666.jpg	440682.8709721871	386726.95643609506	Sheffield_Buildings_Centroids.323853	E01007909	440663.283707025	386730.075000048	35.55	25.41	9.0	19.833970799061266	3.0	106.65	17.0	0.0
902	Ladybug-Stream-20191021-095415_Cube_077492_Cam0_350932_056-1200.jpg	440682.48858099716	386726.7771864011	Sheffield_Buildings_Centroids.323853	E01007909	440663.283707025	386730.075000048	35.55	25.41	9.0	19.48596313088702	3.0	106.65	18.0	0.0
903	Ladybug-Stream-20191021-095415_Cube_077494_Cam0_350940_056-2266.jpg	440681.77994777757	386726.4479695202	Sheffield_Buildings_Centroids.323853	E01007909	440663.283707025	386730.075000048	35.55	25.41	9.0	18.848508493427293	3.0	106.65	17.0	0.0
904	Ladybug-Stream-20191021-095415_Cube_077497_Cam0_350952_056-3866.jpg	440680.68520813185	386725.93614650756	Sheffield_Buildings_Centroids.323853	E01007909	440663.283707025	386730.075000048	35.55	25.41	9.0	17.88693236416933	3.0	106.65	13.0	0.0
905	Ladybug-Stream-20191021-095415_Cube_077499_Cam0_350960_056-4933.jpg	440679.95989356295	386725.591442535	Sheffield_Buildings_Centroids.323853	E01007909	440663.283707025	386730.075000048	35.55	25.41	9.0	17.268395565968213	3.0	106.65	15.0	0.0
906	Ladybug-Stream-20191021-095415_Cube_077500_Cam0_350964_056-5466.jpg	440679.5662945407	386725.40451067436	Sheffield_Buildings_Centroids.323853	E01007909	440663.283707025	386730.075000048	35.55	25.41	9.0	16.93918909499381	3.0	106.65	16.0	0.0
907	Ladybug-Stream-20191021-095415_Cube_077501_Cam0_350968_056-6000.jpg	440679.1700651677	386725.21670190577	Sheffield_Buildings_Centroids.323853	E01007909	440663.283707025	386730.075000048	35.55	25.41	9.0	16.612628806978122	3.0	106.65	16.0	1.0
908	Ladybug-Stream-20191021-095415_Cube_077503_Cam0_350976_056-7066.jpg	440678.42789527844	386724.8589132757	Sheffield_Buildings_Centroids.323853	E01007909	440663.283707025	386730.075000048	35.55	25.41	9.0	16.01730311484287	3.0	106.65	18.0	0.0
909	Ladybug-Stream-20191021-095415_Cube_077505_Cam0_350984_057-0133.jpg	440677.6860995837	386724.4946662784	Sheffield_Buildings_Centroids.323853	E01007909	440663.283707025	386730.075000048	35.55	25.41	9.0	15.445680185574176	3.0	106.65	15.0	0.0
910	Ladybug-Stream-20191021-095415_Cube_077508_Cam0_350996_057-1733.jpg	440676.5431558405	386723.91983867256	Sheffield_Buildings_Centroids.323853	E01007909	440663.283707025	386730.075000048	35.55	25.41	9.0	14.618447060091679	3.0	106.65	14.0	4.0
911	Ladybug-Stream-20191021-095415_Cube_077510_Cam0_351004_057-2799.jpg	440675.73117468006	386723.5126071039	Sheffield_Buildings_Centroids.323853	E01007909	440663.283707025	386730.075000048	35.55	25.41	9.0	14.071405479819472	3.0	106.65	20.0	1.0
912	Ladybug-Stream-20191021-095415_Cube_077512_Cam0_351012_057-3866.jpg	440674.97100763116	386723.13436689717	Sheffield_Buildings_Centroids.323853	E01007909	440663.283707025	386730.075000048	35.55	25.41	9.0	13.592843116586812	3.0	106.65	18.0	0.0
913	Ladybug-Stream-20191021-095415_Cube_077514_Cam0_351020_057-4933.jpg	440674.21477398474	386722.7517458727	Sheffield_Buildings_Centroids.323853	E01007909	440663.283707025	386730.075000048	35.55	25.41	9.0	13.157441871273322	3.0	106.65	15.0	0.0
914	Ladybug-Stream-20191021-095415_Cube_077517_Cam0_351032_057-6533.jpg	440673.0655330077	386722.16303866456	Sheffield_Buildings_Centroids.323853	E01007909	440663.283707025	386730.075000048	35.55	25.41	9.0	12.5810672237311	3.0	106.65	16.0	0.0
915	Ladybug-Stream-20191021-095415_Cube_077519_Cam0_351040_057-7600.jpg	440672.2602255895	386721.75668538787	Sheffield_Buildings_Centroids.323853	E01007909	440663.283707025	386730.075000048	35.55	25.41	9.0	12.238147095151154	3.0	106.65	21.0	0.0
916	Ladybug-Stream-20191021-095415_Cube_077521_Cam0_351048_058-0666.jpg	440671.508072669	386721.37660877255	Sheffield_Buildings_Centroids.323853	E01007909	440663.283707025	386730.075000048	35.55	25.41	9.0	11.97088973419153	3.0	106.65	21.0	0.0
917	Ladybug-Stream-20191021-095415_Cube_077522_Cam1_351052_058-1200.jpg	440671.1062117199	386721.17053495283	Sheffield_Buildings_Centroids.323853	E01007909	440663.283707025	386730.075000048	35.55	25.41	9.0	11.852471401896858	3.0	106.65	11.0	0.0
918	Ladybug-Stream-20191021-095415_Cube_077524_Cam1_351060_058-2266.jpg	440670.36440577323	386720.7797850629	Sheffield_Buildings_Centroids.323853	E01007909	440663.283707025	386730.075000048	35.55	25.41	9.0	11.684918330151215	3.0	106.65	3.0	0.0
919	Ladybug-Stream-20191021-095415_Cube_077526_Cam1_351068_058-3333.jpg	440669.6247136897	386720.38579949713	Sheffield_Buildings_Centroids.323853	E01007909	440663.283707025	386730.075000048	35.55	25.41	9.0	11.579679306311505	3.0	106.65	4.0	0.0
920	Ladybug-Stream-20191021-095415_Cube_077528_Cam1_351076_058-4400.jpg	440668.83269685187	386719.9614130297	Sheffield_Buildings_Centroids.323853	E01007909	440663.283707025	386730.075000048	35.55	25.41	9.0	11.535854128569396	3.0	106.65	2.0	0.0
921	Ladybug-Stream-20191021-095415_Cube_077529_Cam1_351080_058-4933.jpg	440668.49265020096	386719.7782465808	Sheffield_Buildings_Centroids.323853	E01007909	440663.283707025	386730.075000048	35.55	25.41	9.0	11.539333645131665	3.0	106.65	3.0	0.0
922	Ladybug-Stream-20191021-095415_Cube_077531_Cam1_351088_058-6000.jpg	440667.7012965643	386719.34673451417	Sheffield_Buildings_Centroids.323853	E01007909	440663.283707025	386730.075000048	35.55	25.41	9.0	11.602188530690727	3.0	106.65	4.0	0.0
923	Ladybug-Stream-20191021-095415_Cube_077533_Cam1_351096_058-7066.jpg	440666.9734060616	386718.94047047	Sheffield_Buildings_Centroids.323853	E01007909	440663.283707025	386730.075000048	35.55	25.41	9.0	11.729945775810304	3.0	106.65	4.0	0.0
924	Ladybug-Stream-20191021-095415_Cube_077535_Cam1_351104_059-0133.jpg	440666.24917530216	386718.53357683687	Sheffield_Buildings_Centroids.323853	E01007909	440663.283707025	386730.075000048	35.55	25.41	9.0	11.916310328316953	3.0	106.65	4.0	0.0
925	Ladybug-Stream-20191021-095415_Cube_077536_Cam1_351108_059-0666.jpg	440665.8613798039	386718.31646912935	Sheffield_Buildings_Centroids.323853	E01007909	440663.283707025	386730.075000048	35.55	25.41	9.0	12.037750882916145	3.0	106.65	4.0	0.0
926	Ladybug-Stream-20191021-095415_Cube_077538_Cam1_351116_059-1733.jpg	440665.1413493967	386717.909180606	Sheffield_Buildings_Centroids.323853	E01007909	440663.283707025	386730.075000048	35.55	25.41	9.0	12.306827287200706	3.0	106.65	5.0	0.0
927	Ladybug-Stream-20191021-095415_Cube_077542_Cam1_351132_059-3866.jpg	440663.6593507826	386717.0448660789	Sheffield_Buildings_Centroids.323853	E01007909	440663.283707025	386730.075000048	35.55	25.41	9.0	13.03554753299994	3.0	106.65	5.0	0.0
928	Ladybug-Stream-20191021-095415_Cube_077543_Cam1_351136_059-4400.jpg	440663.27585787757	386716.8203167421	Sheffield_Buildings_Centroids.323853	E01007909	440663.283707025	386730.075000048	35.55	25.41	9.0	13.254685630025635	3.0	106.65	7.0	0.0
929	Ladybug-Stream-20191021-095415_Cube_077545_Cam1_351144_059-5466.jpg	440662.5631388394	386716.40516078076	Sheffield_Buildings_Centroids.323853	E01007909	440663.283707025	386730.075000048	35.55	25.41	9.0	13.688817483619287	3.0	106.65	11.0	2.0
930	Ladybug-Stream-20191021-095415_Cube_077546_Cam1_351148_059-5999.jpg	440662.18025533616	386716.17913554475	Sheffield_Buildings_Centroids.323853	E01007909	440663.283707025	386730.075000048	35.55	25.41	9.0	13.939607452200914	3.0	106.65	6.0	1.0
931	Ladybug-Stream-20191021-095415_Cube_077549_Cam1_351160_059-7600.jpg	440661.0853256543	386715.5193398299	Sheffield_Buildings_Centroids.323853	E01007909	440663.283707025	386730.075000048	35.55	25.41	9.0	14.720737924254069	3.0	106.65	9.0	2.0
932	Ladybug-Stream-20191021-095415_Cube_077550_Cam1_351164_060-0133.jpg	440660.75727832544	386715.3202087569	Sheffield_Buildings_Centroids.323853	E01007909	440663.283707025	386730.075000048	35.55	25.41	9.0	14.969525978366644	3.0	106.65	8.0	1.0
933	Ladybug-Stream-20191021-095415_Cube_077551_Cam1_351168_060-0666.jpg	440660.3761179491	386715.08765473694	Sheffield_Buildings_Centroids.323853	E01007909	440663.283707025	386730.075000048	35.55	25.41	9.0	15.266780725042764	3.0	106.65	11.0	1.0
934	Ladybug-Stream-20191021-095415_Cube_077555_Cam1_351184_060-2800.jpg	440658.92403599335	386714.18958424096	Sheffield_Buildings_Centroids.323853	E01007909	440663.283707025	386730.075000048	35.55	25.41	9.0	16.472800820378914	3.0	106.65	8.0	1.0
935	Ladybug-Stream-20191021-095415_Cube_077557_Cam1_351192_060-3866.jpg	440658.228708596	386713.7486843869	Sheffield_Buildings_Centroids.323853	E01007909	440663.283707025	386730.075000048	35.55	25.41	9.0	17.090979848560846	3.0	106.65	8.0	5.0
936	Ladybug-Stream-20191021-095415_Cube_077559_Cam1_351200_060-4933.jpg	440657.5405068589	386713.30632553017	Sheffield_Buildings_Centroids.323853	E01007909	440663.283707025	386730.075000048	35.55	25.41	9.0	17.724920119217145	3.0	106.65	10.0	2.0
937	Ladybug-Stream-20191021-095415_Cube_077560_Cam1_351204_060-5466.jpg	440657.1707657329	386713.0663447815	Sheffield_Buildings_Centroids.323853	E01007909	440663.283707025	386730.075000048	35.55	25.41	9.0	18.073804392463046	3.0	106.65	11.0	1.0
938	Ladybug-Stream-20191021-095415_Cube_077562_Cam1_351212_060-6533.jpg	440656.48615217523	386712.6220425991	Sheffield_Buildings_Centroids.323853	E01007909	440663.283707025	386730.075000048	35.55	25.41	9.0	18.729988671843184	3.0	106.65	10.0	1.0
939	Ladybug-Stream-20191021-095415_Cube_077563_Cam2_351216_060-7066.jpg	440656.1195422032	386712.3816338797	Sheffield_Buildings_Centroids.323853	E01007909	440663.283707025	386730.075000048	35.55	25.41	9.0	19.088752289169484	3.0	106.65	20.0	0.0
940	Ladybug-Stream-20191021-095415_Cube_077565_Cam2_351224_061-0133.jpg	440655.4400679625	386711.9300833767	Sheffield_Buildings_Centroids.323853	E01007909	440663.283707025	386730.075000048	35.55	25.41	9.0	19.76766740798962	3.0	106.65	22.0	0.0
941	Ladybug-Stream-20191021-095415_Cube_077567_Cam2_351232_061-1200.jpg	440654.7167731106	386711.436152334	Sheffield_Buildings_Centroids.323853	E01007909	440663.283707025	386730.075000048	35.55	25.41	9.0	20.51338589298798	3.0	106.65	16.0	1.0
942	Ladybug-Stream-20191021-095415_Cube_077568_Cam2_351236_061-1733.jpg	440654.4107212409	386711.2236711467	Sheffield_Buildings_Centroids.323853	E01007909	440663.283707025	386730.075000048	35.55	25.41	9.0	20.835126063104692	3.0	106.65	15.0	0.0
943	Ladybug-Stream-20191021-095415_Cube_004366_Cam2_58428_045-0666.jpg	440647.0857209268	386716.68561769306	Sheffield_Buildings_Centroids.323853	E01007909	440663.283707025	386730.075000048	35.55	25.41	9.0	21.015477950381655	3.0	106.65	5.0	0.0
944	Ladybug-Stream-20191021-095415_Cube_004438_Cam2_58716_049-7066.jpg	440649.5941575416	386714.1421383304	Sheffield_Buildings_Centroids.323853	E01007909	440663.283707025	386730.075000048	35.55	25.41	9.0	21.006185935708192	3.0	106.65	2.0	2.0
945	Ladybug-Stream-20191021-095415_Cube_004446_Cam2_58748_050-3333.jpg	440650.52580620337	386713.6835262242	Sheffield_Buildings_Centroids.323853	E01007909	440663.283707025	386730.075000048	35.55	25.41	9.0	20.77124087504604	3.0	106.65	3.0	0.0
946	Ladybug-Stream-20191021-095415_Cube_004451_Cam3_58768_050-6000.jpg	440651.24462886975	386713.4443559861	Sheffield_Buildings_Centroids.323853	E01007909	440663.283707025	386730.075000048	35.55	25.41	9.0	20.53089683233565	3.0	106.65	18.0	0.0
947	Ladybug-Stream-20191021-095415_Cube_004455_Cam3_58784_051-0133.jpg	440651.8611175636	386713.33344326296	Sheffield_Buildings_Centroids.323853	E01007909	440663.283707025	386730.075000048	35.55	25.41	9.0	20.267098302180642	3.0	106.65	21.0	0.0
948	Ladybug-Stream-20191021-095415_Cube_004463_Cam3_58816_051-4400.jpg	440653.30515250226	386713.27863928897	Sheffield_Buildings_Centroids.323853	E01007909	440663.283707025	386730.075000048	35.55	25.41	9.0	19.536869890283974	3.0	106.65	18.0	0.0
949	Ladybug-Stream-20191021-095415_Cube_004465_Cam3_58824_051-5466.jpg	440653.6838567973	386713.31793548726	Sheffield_Buildings_Centroids.323853	E01007909	440663.283707025	386730.075000048	35.55	25.41	9.0	19.312077492764008	3.0	106.65	16.0	0.0
950	Ladybug-Stream-20191021-095415_Cube_004473_Cam3_58856_052-1733.jpg	440655.2693347498	386713.69097626646	Sheffield_Buildings_Centroids.323853	E01007909	440663.283707025	386730.075000048	35.55	25.41	9.0	18.23914466851367	3.0	106.65	17.0	1.0
951	Ladybug-Stream-20191021-095415_Cube_004479_Cam3_58880_052-4933.jpg	440656.48162624944	386714.19395189063	Sheffield_Buildings_Centroids.323853	E01007909	440663.283707025	386730.075000048	35.55	25.41	9.0	17.276457780837866	3.0	106.65	11.0	0.0
952	Ladybug-Stream-20191021-095415_Cube_004481_Cam3_58888_052-6000.jpg	440656.9003123468	386714.4074273357	Sheffield_Buildings_Centroids.323853	E01007909	440663.283707025	386730.075000048	35.55	25.41	9.0	16.91805433000982	3.0	106.65	7.0	1.0
953	Ladybug-Stream-20191021-095415_Cube_004483_Cam3_58896_052-7066.jpg	440657.2901131045	386714.6155102828	Sheffield_Buildings_Centroids.323853	E01007909	440663.283707025	386730.075000048	35.55	25.41	9.0	16.580681285305854	3.0	106.65	9.0	0.0
954	Ladybug-Stream-20191021-095415_Cube_004487_Cam3_58912_053-1200.jpg	440658.1009305168	386715.06354397826	Sheffield_Buildings_Centroids.323853	E01007909	440663.283707025	386730.075000048	35.55	25.41	9.0	15.880962995504904	3.0	106.65	11.0	2.0
955	Ladybug-Stream-20191021-095415_Cube_004490_Cam3_58924_053-2800.jpg	440658.70464467065	386715.4185080848	Sheffield_Buildings_Centroids.323853	E01007909	440663.283707025	386730.075000048	35.55	25.41	9.0	15.355147954762092	3.0	106.65	11.0	0.0
956	Ladybug-Stream-20191021-095415_Cube_004492_Cam3_58932_053-3866.jpg	440659.0906452118	386715.66712704906	Sheffield_Buildings_Centroids.323853	E01007909	440663.283707025	386730.075000048	35.55	25.41	9.0	15.005618005278153	3.0	106.65	10.0	0.0
957	Ladybug-Stream-20191021-095415_Cube_004498_Cam3_58956_053-7066.jpg	440660.2921758815	386716.4516845556	Sheffield_Buildings_Centroids.323853	E01007909	440663.283707025	386730.075000048	35.55	25.41	9.0	13.947902479836195	3.0	106.65	11.0	3.0
958	Ladybug-Stream-20191021-095415_Cube_004503_Cam3_58976_054-1733.jpg	440661.3319939705	386717.0902878485	Sheffield_Buildings_Centroids.323853	E01007909	440663.283707025	386730.075000048	35.55	25.41	9.0	13.130572521809347	3.0	106.65	10.0	5.0
959	Ladybug-Stream-20191021-095415_Cube_004505_Cam3_58984_054-2800.jpg	440661.7832377253	386717.3650529071	Sheffield_Buildings_Centroids.323853	E01007909	440663.283707025	386730.075000048	35.55	25.41	9.0	12.798209423330052	3.0	106.65	9.0	9.0
960	Ladybug-Stream-20191021-095415_Cube_004508_Cam3_58996_054-4399.jpg	440662.4409166564	386717.76442697016	Sheffield_Buildings_Centroids.323853	E01007909	440663.283707025	386730.075000048	35.55	25.41	9.0	12.339388360438088	3.0	106.65	9.0	6.0
961	Ladybug-Stream-20191021-095415_Cube_004510_Cam3_59004_054-5466.jpg	440662.8770567066	386718.02546702843	Sheffield_Buildings_Centroids.323853	E01007909	440663.283707025	386730.075000048	35.55	25.41	9.0	12.05639292955514	3.0	106.65	10.0	5.0
962	Ladybug-Stream-20191021-095415_Cube_004513_Cam3_59016_054-7066.jpg	440663.5572265183	386718.43073504884	Sheffield_Buildings_Centroids.323853	E01007909	440663.283707025	386730.075000048	35.55	25.41	9.0	11.647476992236884	3.0	106.65	11.0	5.0
963	Ladybug-Stream-20191021-095415_Cube_004515_Cam3_59024_055-0133.jpg	440664.0086860183	386718.6918248349	Sheffield_Buildings_Centroids.323853	E01007909	440663.283707025	386730.075000048	35.55	25.41	9.0	11.40623831377549	3.0	106.65	6.0	2.0
964	Ladybug-Stream-20191021-095415_Cube_004520_Cam2_59044_055-2800.jpg	440665.2254643189	386719.36432083655	Sheffield_Buildings_Centroids.323853	E01007909	440663.283707025	386730.075000048	35.55	25.41	9.0	10.885268511033358	3.0	106.65	10.0	0.0
965	Ladybug-Stream-20191021-095415_Cube_004522_Cam2_59052_055-3866.jpg	440665.706179619	386719.6161867727	Sheffield_Buildings_Centroids.323853	E01007909	440663.283707025	386730.075000048	35.55	25.41	9.0	10.735695068121633	3.0	106.65	14.0	0.0
966	Ladybug-Stream-20191021-095415_Cube_004527_Cam2_59072_055-6533.jpg	440666.9599184696	386720.2449753888	Sheffield_Buildings_Centroids.323853	E01007909	440663.283707025	386730.075000048	35.55	25.41	9.0	10.494947135951833	3.0	106.65	10.0	0.0
967	Ladybug-Stream-20191021-095415_Cube_004529_Cam2_59080_055-7600.jpg	440667.4960651882	386720.5086021455	Sheffield_Buildings_Centroids.323853	E01007909	440663.283707025	386730.075000048	35.55	25.41	9.0	10.452747491641675	3.0	106.65	10.0	0.0
968	Ladybug-Stream-20191021-095415_Cube_004532_Cam2_59092_056-1200.jpg	440668.2653486927	386720.8836005555	Sheffield_Buildings_Centroids.323853	E01007909	440663.283707025	386730.075000048	35.55	25.41	9.0	10.454596038884569	3.0	106.65	7.0	0.0
969	Ladybug-Stream-20191021-095415_Cube_004534_Cam2_59100_056-2266.jpg	440668.76766903134	386721.1248360499	Sheffield_Buildings_Centroids.323853	E01007909	440663.283707025	386730.075000048	35.55	25.41	9.0	10.496631596810742	3.0	106.65	10.0	0.0
970	Ladybug-Stream-20191021-095415_Cube_004538_Cam2_59116_056-4399.jpg	440669.80790186493	386721.64148667327	Sheffield_Buildings_Centroids.323853	E01007909	440663.283707025	386730.075000048	35.55	25.41	9.0	10.662516876847867	3.0	106.65	15.0	4.0
971	Ladybug-Stream-20191021-095415_Cube_004541_Cam2_59128_056-6000.jpg	440670.57606118784	386722.0400363768	Sheffield_Buildings_Centroids.323853	E01007909	440663.283707025	386730.075000048	35.55	25.41	9.0	10.850763587534844	3.0	106.65	10.0	1.0
972	Ladybug-Stream-20191021-095415_Cube_004548_Cam2_59156_057-1733.jpg	440672.34922270244	386722.95482839545	Sheffield_Buildings_Centroids.323853	E01007909	440663.283707025	386730.075000048	35.55	25.41	9.0	11.52737692879791	3.0	106.65	11.0	7.0
973	Ladybug-Stream-20191021-095415_Cube_004550_Cam2_59164_057-2800.jpg	440672.8883618781	386723.2365124868	Sheffield_Buildings_Centroids.323853	E01007909	440663.283707025	386730.075000048	35.55	25.41	9.0	11.790432857763259	3.0	106.65	13.0	2.0
974	Ladybug-Stream-20191021-095415_Cube_004552_Cam2_59172_057-3866.jpg	440673.3878078636	386723.5005537684	Sheffield_Buildings_Centroids.323853	E01007909	440663.283707025	386730.075000048	35.55	25.41	9.0	12.054716821228752	3.0	106.65	12.0	2.0
975	Ladybug-Stream-20191021-095415_Cube_004553_Cam2_59176_057-4399.jpg	440673.6533349261	386723.6430668996	Sheffield_Buildings_Centroids.323853	E01007909	440663.283707025	386730.075000048	35.55	25.41	9.0	12.202415614648494	3.0	106.65	6.0	2.0
976	Ladybug-Stream-20191021-095415_Cube_004558_Cam2_59196_057-7066.jpg	440674.87558720255	386724.313320004	Sheffield_Buildings_Centroids.323853	E01007909	440663.283707025	386730.075000048	35.55	25.41	9.0	12.944830743643744	3.0	106.65	8.0	2.0
977	Ladybug-Stream-20191021-095415_Cube_004560_Cam2_59204_058-0133.jpg	440675.3440037304	386724.57444113726	Sheffield_Buildings_Centroids.323853	E01007909	440663.283707025	386730.075000048	35.55	25.41	9.0	13.255448123285088	3.0	106.65	5.0	2.0
978	Ladybug-Stream-20191021-095415_Cube_004561_Cam2_59208_058-0666.jpg	440675.5946822368	386724.71296668897	Sheffield_Buildings_Centroids.323853	E01007909	440663.283707025	386730.075000048	35.55	25.41	9.0	13.428012228486926	3.0	106.65	4.0	4.0
979	Ladybug-Stream-20191021-095415_Cube_004566_Cam2_59228_058-3333.jpg	440676.74233377865	386725.38102342695	Sheffield_Buildings_Centroids.323853	E01007909	440663.283707025	386730.075000048	35.55	25.41	9.0	14.25370304913179	3.0	106.65	8.0	8.0
980	Ladybug-Stream-20191021-095415_Cube_004569_Cam2_59240_058-4933.jpg	440677.3993143175	386725.8043760067	Sheffield_Buildings_Centroids.323853	E01007909	440663.283707025	386730.075000048	35.55	25.41	9.0	14.747494666489633	3.0	106.65	11.0	1.0
981	Ladybug-Stream-20191021-095415_Cube_004571_Cam2_59248_058-5999.jpg	440677.8398171432	386726.10426338407	Sheffield_Buildings_Centroids.323853	E01007909	440663.283707025	386730.075000048	35.55	25.41	9.0	15.087978374396934	3.0	106.65	10.0	0.0
982	Ladybug-Stream-20191021-095415_Cube_004574_Cam2_59260_058-7600.jpg	440678.4513259533	386726.539529158	Sheffield_Buildings_Centroids.323853	E01007909	440663.283707025	386730.075000048	35.55	25.41	9.0	15.574216460755155	3.0	106.65	14.0	0.0
983	Ladybug-Stream-20191021-095415_Cube_004577_Cam2_59272_059-1200.jpg	440679.0284647444	386726.9833562572	Sheffield_Buildings_Centroids.323853	E01007909	440663.283707025	386730.075000048	35.55	25.41	9.0	16.045424798724014	3.0	106.65	9.0	0.0
984	Ladybug-Stream-20191021-095415_Cube_004580_Cam2_59284_059-2800.jpg	440679.5712461608	386727.45845272037	Sheffield_Buildings_Centroids.323853	E01007909	440663.283707025	386730.075000048	35.55	25.41	9.0	16.496370843879276	3.0	106.65	13.0	0.0
985	Ladybug-Stream-20191021-095415_Cube_004582_Cam2_59292_059-3866.jpg	440679.90008385584	386727.7857878906	Sheffield_Buildings_Centroids.323853	E01007909	440663.283707025	386730.075000048	35.55	25.41	9.0	16.773326184336526	3.0	106.65	7.0	0.0
986	Ladybug-Stream-20191021-095415_Cube_004586_Cam2_59308_059-5999.jpg	440680.5487023562	386728.48475932033	Sheffield_Buildings_Centroids.323853	E01007909	440663.283707025	386730.075000048	35.55	25.41	9.0	17.338077441274578	3.0	106.65	11.0	0.0
987	Ladybug-Stream-20191021-095415_Cube_004590_Cam2_59324_060-0133.jpg	440681.1569034129	386729.1860413662	Sheffield_Buildings_Centroids.323853	E01007909	440663.283707025	386730.075000048	35.55	25.41	9.0	17.89528978972472	3.0	106.65	12.0	0.0
988	Ladybug-Stream-20191021-095415_Cube_004592_Cam2_59332_060-1200.jpg	440681.44063290476	386729.57814413897	Sheffield_Buildings_Centroids.323853	E01007909	440663.283707025	386730.075000048	35.55	25.41	9.0	18.16372272415045	3.0	106.65	15.0	0.0
989	Ladybug-Stream-20191021-095415_Cube_004594_Cam2_59340_060-2266.jpg	440681.67504745757	386729.9538630652	Sheffield_Buildings_Centroids.323853	E01007909	440663.283707025	386730.075000048	35.55	25.41	9.0	18.391739370580694	3.0	106.65	14.0	0.0
990	Ladybug-Stream-20191021-095415_Cube_004600_Cam2_59364_060-5466.jpg	440682.29503997375	386731.13404905604	Sheffield_Buildings_Centroids.323853	E01007909	440663.283707025	386730.075000048	35.55	25.41	9.0	19.040807894879986	3.0	106.65	16.0	0.0
991	Ladybug-Stream-20191021-095415_Cube_004602_Cam2_59372_060-6533.jpg	440682.4662216379	386731.5240847755	Sheffield_Buildings_Centroids.323853	E01007909	440663.283707025	386730.075000048	35.55	25.41	9.0	19.237170099109356	3.0	106.65	15.0	0.0
992	Ladybug-Stream-20191021-095415_Cube_004603_Cam2_59376_060-7066.jpg	440682.5516025113	386731.7432795009	Sheffield_Buildings_Centroids.323853	E01007909	440663.283707025	386730.075000048	35.55	25.41	9.0	19.33998326802281	3.0	106.65	9.0	0.0
993	Ladybug-Stream-20191021-095415_Cube_004610_Cam2_59404_061-2800.jpg	440682.9740465471	386733.2629317403	Sheffield_Buildings_Centroids.323853	E01007909	440663.283707025	386730.075000048	35.55	25.41	9.0	19.946738554714006	3.0	106.65	14.0	0.0
994	Ladybug-Stream-20191021-095415_Cube_004614_Cam2_59420_061-4933.jpg	440683.05586225	386734.1492268872	Sheffield_Buildings_Centroids.323853	E01007909	440663.283707025	386730.075000048	35.55	25.41	9.0	20.187556726322306	3.0	106.65	20.0	0.0
995	Ladybug-Stream-20191021-095415_Cube_004616_Cam2_59428_061-6000.jpg	440683.0863401362	386734.6326737977	Sheffield_Buildings_Centroids.323853	E01007909	440663.283707025	386730.075000048	35.55	25.41	9.0	20.320351083269312	3.0	106.65	27.0	0.0
996	Ladybug-Stream-20191021-095415_Cube_004622_Cam2_59452_062-1200.jpg	440683.04871148727	386736.0352033196	Sheffield_Buildings_Centroids.323853	E01007909	440663.283707025	386730.075000048	35.55	25.41	9.0	20.644113554061875	3.0	106.65	18.0	0.0
997	Ladybug-Stream-20191021-095415_Cube_004627_Cam2_59472_062-3866.jpg	440682.85223171226	386737.17673600005	Sheffield_Buildings_Centroids.323853	E01007909	440663.283707025	386730.075000048	35.55	25.41	9.0	20.817344018178886	3.0	106.65	20.0	0.0
998	Ladybug-Stream-20191021-095415_Cube_004631_Cam2_59488_062-6000.jpg	440682.609109804	386738.1124976739	Sheffield_Buildings_Centroids.323853	E01007909	440663.283707025	386730.075000048	35.55	25.41	9.0	20.93018300585885	3.0	106.65	17.0	0.0
999	Ladybug-Stream-20191021-095415_Cube_004634_Cam2_59500_062-7599.jpg	440682.398898904	386738.819921337	Sheffield_Buildings_Centroids.323853	E01007909	440663.283707025	386730.075000048	35.55	25.41	9.0	21.02056633221985	3.0	106.65	24.0	0.0
1000	Ladybug-Stream-20191021-095415_Cube_043002_Cam0_212972_060-6533.jpg	440590.4370106922	387028.2858497641	Sheffield_Buildings_Centroids.323854	E01007909	440617.869325416	387033.710000038	47.02	29.18	7.4	27.96342785319385	3.0	141.06	15.0	3.0
1001	Ladybug-Stream-20191021-095415_Cube_043003_Cam0_212976_060-7066.jpg	440590.616426606	387028.47810807475	Sheffield_Buildings_Centroids.323854	E01007909	440617.869325416	387033.710000038	47.02	29.18	7.4	27.75055291456811	3.0	141.06	8.0	8.0
1002	Ladybug-Stream-20191021-095415_Cube_043004_Cam0_212980_060-7600.jpg	440590.76760776405	387028.6407776079	Sheffield_Buildings_Centroids.323854	E01007909	440617.869325416	387033.710000038	47.02	29.18	7.4	27.571726745494452	3.0	141.06	11.0	2.0
1003	Ladybug-Stream-20191021-095415_Cube_043015_Cam0_213024_061-5466.jpg	440592.46054849104	387030.46111855283	Sheffield_Buildings_Centroids.323854	E01007909	440617.869325416	387033.710000038	47.02	29.18	7.4	25.615643183931432	3.0	141.06	12.0	0.0
1004	Ladybug-Stream-20191021-095415_Cube_043016_Cam0_213028_061-6000.jpg	440592.5829450672	387030.5932611196	Sheffield_Buildings_Centroids.323854	E01007909	440617.869325416	387033.710000038	47.02	29.18	7.4	25.47773719607545	3.0	141.06	6.0	0.0
1005	Ladybug-Stream-20191021-095415_Cube_043028_Cam0_213076_062-4400.jpg	440593.9895265458	387032.11826322135	Sheffield_Buildings_Centroids.323854	E01007909	440617.869325416	387033.710000038	47.02	29.18	7.4	23.932789644624947	3.0	141.06	9.0	1.0
1006	Ladybug-Stream-20191021-095415_Cube_043043_Cam0_213136_063-4400.jpg	440595.233810584	387033.4753305733	Sheffield_Buildings_Centroids.323854	E01007909	440617.869325416	387033.710000038	47.02	29.18	7.4	22.63673124518402	3.0	141.06	12.0	0.0
1007	Ladybug-Stream-20191021-095415_Cube_043044_Cam0_213140_063-4933.jpg	440595.3241359482	387033.5729393933	Sheffield_Buildings_Centroids.323854	E01007909	440617.869325416	387033.710000038	47.02	29.18	7.4	22.54560608541137	3.0	141.06	11.0	0.0
1008	Ladybug-Stream-20191021-095415_Cube_043049_Cam0_213160_063-7600.jpg	440595.74151763046	387034.0354232893	Sheffield_Buildings_Centroids.323854	E01007909	440617.869325416	387033.710000038	47.02	29.18	7.4	22.130200579250666	3.0	141.06	14.0	1.0
1009	Ladybug-Stream-20191021-095415_Cube_043070_Cam0_213244_065-2800.jpg	440597.4599836712	387036.04420421185	Sheffield_Buildings_Centroids.323854	E01007909	440617.869325416	387033.710000038	47.02	29.18	7.4	20.542388847968873	3.0	141.06	14.0	1.0
1010	Ladybug-Stream-20191021-095415_Cube_043074_Cam0_213260_065-4933.jpg	440597.8246612653	387036.47561166354	Sheffield_Buildings_Centroids.323854	E01007909	440617.869325416	387033.710000038	47.02	29.18	7.4	20.234553827037608	3.0	141.06	14.0	4.0
1011	Ladybug-Stream-20191021-095415_Cube_043086_Cam0_213308_066-3333.jpg	440598.9567102717	387037.9199577254	Sheffield_Buildings_Centroids.323854	E01007909	440617.869325416	387033.710000038	47.02	29.18	7.4	19.375519485302632	3.0	141.06	19.0	6.0
1012	Ladybug-Stream-20191021-095415_Cube_043091_Cam0_213328_066-6000.jpg	440599.4174859162	387038.5920756694	Sheffield_Buildings_Centroids.323854	E01007909	440617.869325416	387033.710000038	47.02	29.18	7.4	19.086776663324088	3.0	141.06	17.0	1.0
1013	Ladybug-Stream-20191021-095415_Cube_043102_Cam1_213372_067-3866.jpg	440600.2655797617	387040.3133870722	Sheffield_Buildings_Centroids.323854	E01007909	440617.869325416	387033.710000038	47.02	29.18	7.4	18.80150476384831	3.0	141.06	12.0	0.0
1014	Ladybug-Stream-20191021-095415_Cube_043105_Cam1_213384_067-5466.jpg	440600.4368467989	387040.80251502094	Sheffield_Buildings_Centroids.323854	E01007909	440617.869325416	387033.710000038	47.02	29.18	7.4	18.82007118796353	3.0	141.06	20.0	0.0
1015	Ladybug-Stream-20191021-095415_Cube_043109_Cam1_213400_067-7600.jpg	440600.6298763959	387041.4465000293	Sheffield_Buildings_Centroids.323854	E01007909	440617.869325416	387033.710000038	47.02	29.18	7.4	18.895820559859306	3.0	141.06	15.0	2.0
1016	Ladybug-Stream-20191021-095415_Cube_043110_Cam1_213404_068-0133.jpg	440600.67387781	387041.624163949	Sheffield_Buildings_Centroids.323854	E01007909	440617.869325416	387033.710000038	47.02	29.18	7.4	18.929273857766407	3.0	141.06	12.0	4.0
1017	Ladybug-Stream-20191021-095415_Cube_043117_Cam1_213432_068-3866.jpg	440600.8381141361	387042.84800994	Sheffield_Buildings_Centroids.323854	E01007909	440617.869325416	387033.710000038	47.02	29.18	7.4	19.32783957481173	3.0	141.06	20.0	0.0
1018	Ladybug-Stream-20191021-095415_Cube_043123_Cam1_213456_068-7066.jpg	440600.8826473978	387043.92828332214	Sheffield_Buildings_Centroids.323854	E01007909	440617.869325416	387033.710000038	47.02	29.18	7.4	19.82323241463612	3.0	141.06	29.0	10.0
1019	Ladybug-Stream-20191021-095415_Cube_043130_Cam1_213484_069-2800.jpg	440600.7517917695	387045.20683642273	Sheffield_Buildings_Centroids.323854	E01007909	440617.869325416	387033.710000038	47.02	29.18	7.4	20.620068016290453	3.0	141.06	19.0	4.0
1020	Ladybug-Stream-20191021-095415_Cube_043133_Cam1_213496_069-4400.jpg	440600.6357696425	387045.76636451134	Sheffield_Buildings_Centroids.323854	E01007909	440617.869325416	387033.710000038	47.02	29.18	7.4	21.032150838934754	3.0	141.06	24.0	4.0
1021	Ladybug-Stream-20191021-095415_Cube_043136_Cam1_213508_069-5999.jpg	440600.4948391135	387046.3351342597	Sheffield_Buildings_Centroids.323854	E01007909	440617.869325416	387033.710000038	47.02	29.18	7.4	21.477122442089467	3.0	141.06	28.0	0.0
1022	Ladybug-Stream-20191021-095415_Cube_043141_Cam2_213528_070-0666.jpg	440600.18368779577	387047.3230829782	Sheffield_Buildings_Centroids.323854	E01007909	440617.869325416	387033.710000038	47.02	29.18	7.4	22.318104874096182	3.0	141.06	22.0	3.0
1023	Ladybug-Stream-20191021-095415_Cube_043145_Cam2_213544_070-2800.jpg	440599.8863262906	387048.0588209952	Sheffield_Buildings_Centroids.323854	E01007909	440617.869325416	387033.710000038	47.02	29.18	7.4	23.00601922120125	3.0	141.06	12.0	3.0
1024	Ladybug-Stream-20191021-095415_Cube_043148_Cam2_213556_070-4399.jpg	440599.6284428045	387048.61684850656	Sheffield_Buildings_Centroids.323854	E01007909	440617.869325416	387033.710000038	47.02	29.18	7.4	23.55724792320107	3.0	141.06	20.0	3.0
1025	Ladybug-Stream-20191021-095415_Cube_043152_Cam2_213572_070-6533.jpg	440599.2386714491	387049.35500697314	Sheffield_Buildings_Centroids.323854	E01007909	440617.869325416	387033.710000038	47.02	29.18	7.4	24.32832730038582	3.0	141.06	17.0	4.0
1026	Ladybug-Stream-20191021-095415_Cube_043157_Cam2_213592_071-1200.jpg	440598.69191137905	387050.2650495798	Sheffield_Buildings_Centroids.323854	E01007909	440617.869325416	387033.710000038	47.02	29.18	7.4	25.334618104010467	3.0	141.06	16.0	1.0
1027	Ladybug-Stream-20191021-095415_Cube_043160_Cam2_213604_071-2799.jpg	440598.35576237633	387050.8451513129	Sheffield_Buildings_Centroids.323854	E01007909	440617.869325416	387033.710000038	47.02	29.18	7.4	25.96906913462396	3.0	141.06	18.0	3.0
1028	Ladybug-Stream-20191021-095415_Cube_043166_Cam2_213628_071-6000.jpg	440597.60557565314	387051.9830726873	Sheffield_Buildings_Centroids.323854	E01007909	440617.869325416	387033.710000038	47.02	29.18	7.4	27.28598062189552	3.0	141.06	20.0	5.0
1029	Ladybug-Stream-20191021-095415_Cube_043167_Cam2_213632_071-6533.jpg	440597.4585285434	387052.1753150016	Sheffield_Buildings_Centroids.323854	E01007909	440617.869325416	387033.710000038	47.02	29.18	7.4	27.523962027304893	3.0	141.06	17.0	7.0
1030	Ladybug-Stream-20191021-095415_Cube_045036_Cam0_221108_068-3333.jpg	440597.91960788064	387052.6562292329	Sheffield_Buildings_Centroids.323854	E01007909	440617.869325416	387033.710000038	47.02	29.18	7.4	27.512739420943927	3.0	141.06	18.0	0.0
1031	Ladybug-Stream-20191021-095415_Cube_045043_Cam0_221136_068-7066.jpg	440598.95457789977	387051.7759195643	Sheffield_Buildings_Centroids.323854	E01007909	440617.869325416	387033.710000038	47.02	29.18	7.4	26.15616795201529	3.0	141.06	22.0	0.0
1032	Ladybug-Stream-20191021-095415_Cube_045047_Cam0_221152_069-1200.jpg	440599.47242420586	387051.375711122	Sheffield_Buildings_Centroids.323854	E01007909	440617.869325416	387033.710000038	47.02	29.18	7.4	25.50535869655132	3.0	141.06	24.0	0.0
1033	Ladybug-Stream-20191021-095415_Cube_045048_Cam0_221156_069-1733.jpg	440599.61096401716	387051.26847177104	Sheffield_Buildings_Centroids.323854	E01007909	440617.869325416	387033.710000038	47.02	29.18	7.4	25.3311604662463	3.0	141.06	20.0	0.0
1034	Ladybug-Stream-20191021-095415_Cube_045055_Cam0_221184_069-5466.jpg	440600.5313646151	387050.5611490864	Sheffield_Buildings_Centroids.323854	E01007909	440617.869325416	387033.710000038	47.02	29.18	7.4	24.177801988314943	3.0	141.06	29.0	0.0
1035	Ladybug-Stream-20191021-095415_Cube_045060_Cam0_221204_070-0133.jpg	440601.19922797376	387050.12987477216	Sheffield_Buildings_Centroids.323854	E01007909	440617.869325416	387033.710000038	47.02	29.18	7.4	23.39881268401588	3.0	141.06	24.0	0.0
1036	Ladybug-Stream-20191021-095415_Cube_045064_Cam0_221220_070-2266.jpg	440601.73151185404	387049.7967675913	Sheffield_Buildings_Centroids.323854	E01007909	440617.869325416	387033.710000038	47.02	29.18	7.4	22.78624841604126	3.0	141.06	29.0	0.0
1037	Ladybug-Stream-20191021-095415_Cube_045069_Cam0_221240_070-4933.jpg	440602.38108918146	387049.44082458393	Sheffield_Buildings_Centroids.323854	E01007909	440617.869325416	387033.710000038	47.02	29.18	7.4	22.075876031321773	3.0	141.06	28.0	0.0
1038	Ladybug-Stream-20191021-095415_Cube_045075_Cam0_221264_071-0133.jpg	440603.1823655722	387049.06538507924	Sheffield_Buildings_Centroids.323854	E01007909	440617.869325416	387033.710000038	47.02	29.18	7.4	21.248403215702396	3.0	141.06	26.0	0.0
1039	Ladybug-Stream-20191021-095415_Cube_045081_Cam0_221288_071-3333.jpg	440604.0050527717	387048.8362924234	Sheffield_Buildings_Centroids.323854	E01007909	440617.869325416	387033.710000038	47.02	29.18	7.4	20.518839569650325	3.0	141.06	26.0	0.0
1040	Ladybug-Stream-20191021-095415_Cube_045091_Cam0_221328_072-0666.jpg	440605.3977992918	387048.62135115603	Sheffield_Buildings_Centroids.323854	E01007909	440617.869325416	387033.710000038	47.02	29.18	7.4	19.43932498905601	3.0	141.06	25.0	0.0
1041	Ladybug-Stream-20191021-095415_Cube_045097_Cam0_221352_072-3866.jpg	440606.23304940405	387048.6349127385	Sheffield_Buildings_Centroids.323854	E01007909	440617.869325416	387033.710000038	47.02	29.18	7.4	18.92500828370595	3.0	141.06	29.0	0.0
1042	Ladybug-Stream-20191021-095415_Cube_045104_Cam0_221380_072-7600.jpg	440607.1513816339	387048.8071365035	Sheffield_Buildings_Centroids.323854	E01007909	440617.869325416	387033.710000038	47.02	29.18	7.4	18.514800792217837	3.0	141.06	31.0	1.0
1043	Ladybug-Stream-20191021-095415_Cube_045113_Cam1_221416_073-4400.jpg	440608.3304623243	387049.2682397383	Sheffield_Buildings_Centroids.323854	E01007909	440617.869325416	387033.710000038	47.02	29.18	7.4	18.249622781159136	3.0	141.06	12.0	0.0
1044	Ladybug-Stream-20191021-095415_Cube_045116_Cam1_221428_073-6000.jpg	440608.71981949697	387049.46844489936	Sheffield_Buildings_Centroids.323854	E01007909	440617.869325416	387033.710000038	47.02	29.18	7.4	18.22202082683385	3.0	141.06	20.0	1.0
1045	Ladybug-Stream-20191021-095415_Cube_045120_Cam1_221444_074-0133.jpg	440609.2434769452	387049.7875006532	Sheffield_Buildings_Centroids.323854	E01007909	440617.869325416	387033.710000038	47.02	29.18	7.4	18.24530865384186	3.0	141.06	22.0	3.0
1046	Ladybug-Stream-20191021-095415_Cube_045129_Cam1_221480_074-4933.jpg	440610.48602349416	387050.6961165236	Sheffield_Buildings_Centroids.323854	E01007909	440617.869325416	387033.710000038	47.02	29.18	7.4	18.52137415343865	3.0	141.06	20.0	3.0
1047	Ladybug-Stream-20191021-095415_Cube_045151_Cam1_221568_076-0666.jpg	440613.9032425325	387053.69982519647	Sheffield_Buildings_Centroids.323854	E01007909	440617.869325416	387033.710000038	47.02	29.18	7.4	20.379473087051284	3.0	141.06	16.0	0.0
1048	Ladybug-Stream-20191021-095415_Cube_045155_Cam1_221584_076-2800.jpg	440614.5758749929	387054.3899720779	Sheffield_Buildings_Centroids.323854	E01007909	440617.869325416	387033.710000038	47.02	29.18	7.4	20.940584023906887	3.0	141.06	25.0	0.0
1049	Ladybug-Stream-20191021-095415_Cube_045156_Cam1_221588_076-3333.jpg	440614.7601463726	387054.5804658057	Sheffield_Buildings_Centroids.323854	E01007909	440617.869325416	387033.710000038	47.02	29.18	7.4	21.10078993033181	3.0	141.06	16.0	0.0
1050	Ladybug-Stream-20191021-095415_Cube_045163_Cam1_221616_076-7066.jpg	440616.0102892221	387055.9461864905	Sheffield_Buildings_Centroids.323854	E01007909	440617.869325416	387033.710000038	47.02	29.18	7.4	22.313762648269574	3.0	141.06	21.0	1.0
1051	Ladybug-Stream-20191021-095415_Cube_045175_Cam1_221664_077-5466.jpg	440618.31944064854	387058.4487447176	Sheffield_Buildings_Centroids.323854	E01007909	440617.869325416	387033.710000038	47.02	29.18	7.4	24.742839207441225	3.0	141.06	21.0	2.0
1052	Ladybug-Stream-20191021-095415_Cube_045176_Cam1_221668_077-6000.jpg	440618.4988802981	387058.6511660696	Sheffield_Buildings_Centroids.323854	E01007909	440617.869325416	387033.710000038	47.02	29.18	7.4	24.94911025196157	3.0	141.06	21.0	2.0
1053	Ladybug-Stream-20191021-095415_Cube_045179_Cam1_221680_077-7600.jpg	440619.1111543452	387059.32958508795	Sheffield_Buildings_Centroids.323854	E01007909	440617.869325416	387033.710000038	47.02	29.18	7.4	25.649664271147188	3.0	141.06	22.0	0.0
1054	Ladybug-Stream-20191021-095415_Cube_045180_Cam1_221684_078-0133.jpg	440619.3284821061	387059.56966549146	Sheffield_Buildings_Centroids.323854	E01007909	440617.869325416	387033.710000038	47.02	29.18	7.4	25.90079990295324	3.0	141.06	22.0	0.0
1055	Ladybug-Stream-20191021-095415_Cube_045185_Cam1_221704_078-2800.jpg	440620.3713520642	387060.70494067046	Sheffield_Buildings_Centroids.323854	E01007909	440617.869325416	387033.710000038	47.02	29.18	7.4	27.110642875075804	3.0	141.06	19.0	0.0
1056	Ladybug-Stream-20191021-095415_Cube_045188_Cam1_221716_078-4400.jpg	440621.0166458577	387061.3934890892	Sheffield_Buildings_Centroids.323854	E01007909	440617.869325416	387033.710000038	47.02	29.18	7.4	27.861823199737053	3.0	141.06	20.0	0.0
1057	Ladybug-Stream-20191021-095415_Cube_055483_Cam0_262896_124-7066.jpg	440590.04224575305	387028.64456263545	Sheffield_Buildings_Centroids.323854	E01007909	440617.869325416	387033.710000038	47.02	29.18	7.4	28.284359965282327	3.0	141.06	20.0	0.0
1058	Ladybug-Stream-20191021-095415_Cube_055495_Cam0_262944_125-5466.jpg	440591.48258286406	387030.1191124436	Sheffield_Buildings_Centroids.323854	E01007909	440617.869325416	387033.710000038	47.02	29.18	7.4	26.62995787093924	3.0	141.06	20.0	1.0
1059	Ladybug-Stream-20191021-095415_Cube_055500_Cam0_262964_126-0133.jpg	440592.0391008953	387030.6754390749	Sheffield_Buildings_Centroids.323854	E01007909	440617.869325416	387033.710000038	47.02	29.18	7.4	26.00786533003585	3.0	141.06	28.0	4.0
1060	Ladybug-Stream-20191021-095415_Cube_055511_Cam0_263008_126-6000.jpg	440592.9535751717	387031.6453626157	Sheffield_Buildings_Centroids.323854	E01007909	440617.869325416	387033.710000038	47.02	29.18	7.4	25.001146732123605	3.0	141.06	24.0	4.0
1061	Ladybug-Stream-20191021-095415_Cube_055528_Cam0_263076_127-7066.jpg	440593.9714175792	387032.649264712	Sheffield_Buildings_Centroids.323854	E01007909	440617.869325416	387033.710000038	47.02	29.18	7.4	23.921437214484428	3.0	141.06	22.0	5.0
1062	Ladybug-Stream-20191021-095415_Cube_055554_Cam0_263180_001-4933.jpg	440596.05063092586	387034.7945581793	Sheffield_Buildings_Centroids.323854	E01007909	440617.869325416	387033.710000038	47.02	29.18	7.4	21.84563333060525	3.0	141.06	22.0	6.0
1063	Ladybug-Stream-20191021-095415_Cube_055559_Cam0_263200_001-7600.jpg	440596.5524314591	387035.3355864918	Sheffield_Buildings_Centroids.323854	E01007909	440617.869325416	387033.710000038	47.02	29.18	7.4	21.378786197752664	3.0	141.06	31.0	7.0
1064	Ladybug-Stream-20191021-095415_Cube_055574_Cam0_263260_002-7600.jpg	440598.49671662226	387037.2914893322	Sheffield_Buildings_Centroids.323854	E01007909	440617.869325416	387033.710000038	47.02	29.18	7.4	19.700889244880983	3.0	141.06	21.0	8.0
1065	Ladybug-Stream-20191021-095415_Cube_055575_Cam0_263264_003-0133.jpg	440598.6540601817	387037.4503762581	Sheffield_Buildings_Centroids.323854	E01007909	440617.869325416	387033.710000038	47.02	29.18	7.4	19.57592481320876	3.0	141.06	22.0	8.0
1066	Ladybug-Stream-20191021-095415_Cube_055581_Cam0_263288_003-3333.jpg	440599.5923012915	387038.40209996654	Sheffield_Buildings_Centroids.323854	E01007909	440617.869325416	387033.710000038	47.02	29.18	7.4	18.869695614547066	3.0	141.06	30.0	5.0
1067	Ladybug-Stream-20191021-095415_Cube_055586_Cam0_263308_003-6000.jpg	440600.426665889	387039.2442922329	Sheffield_Buildings_Centroids.323854	E01007909	440617.869325416	387033.710000038	47.02	29.18	7.4	18.299583642019225	3.0	141.06	28.0	10.0
1068	Ladybug-Stream-20191021-095415_Cube_055587_Cam0_263312_003-6533.jpg	440600.6077693333	387039.4303568544	Sheffield_Buildings_Centroids.323854	E01007909	440617.869325416	387033.710000038	47.02	29.18	7.4	18.1847133742226	3.0	141.06	27.0	4.0
1069	Ladybug-Stream-20191021-095415_Cube_055588_Cam0_263316_003-7066.jpg	440600.76453912986	387039.5913585138	Sheffield_Buildings_Centroids.323854	E01007909	440617.869325416	387033.710000038	47.02	29.18	7.4	18.08767788897841	3.0	141.06	28.0	7.0
1070	Ladybug-Stream-20191021-095415_Cube_055596_Cam0_263348_004-3333.jpg	440602.21336108	387041.09053493757	Sheffield_Buildings_Centroids.323854	E01007909	440617.869325416	387033.710000038	47.02	29.18	7.4	17.308423229559775	3.0	141.06	24.0	6.0
1071	Ladybug-Stream-20191021-095415_Cube_055598_Cam0_263356_004-4400.jpg	440602.5628462578	387041.4556200051	Sheffield_Buildings_Centroids.323854	E01007909	440617.869325416	387033.710000038	47.02	29.18	7.4	17.15467670623327	3.0	141.06	31.0	2.0
1072	Ladybug-Stream-20191021-095415_Cube_055599_Cam0_263360_004-4933.jpg	440602.7513043494	387041.65299006045	Sheffield_Buildings_Centroids.323854	E01007909	440617.869325416	387033.710000038	47.02	29.18	7.4	17.077636003499645	3.0	141.06	31.0	8.0
1073	Ladybug-Stream-20191021-095415_Cube_055605_Cam1_263384_005-0133.jpg	440603.81644156756	387042.79284064117	Sheffield_Buildings_Centroids.323854	E01007909	440617.869325416	387033.710000038	47.02	29.18	7.4	16.732648860253438	3.0	141.06	20.0	0.0
1074	Ladybug-Stream-20191021-095415_Cube_055611_Cam1_263408_005-3333.jpg	440604.876062916	387043.91929021117	Sheffield_Buildings_Centroids.323854	E01007909	440617.869325416	387033.710000038	47.02	29.18	7.4	16.524360085493253	3.0	141.06	24.0	6.0
1075	Ladybug-Stream-20191021-095415_Cube_055615_Cam1_263424_005-5466.jpg	440605.53899553407	387044.615718238	Sheffield_Buildings_Centroids.323854	E01007909	440617.869325416	387033.710000038	47.02	29.18	7.4	16.461218802245426	3.0	141.06	23.0	1.0
1076	Ladybug-Stream-20191021-095415_Cube_055626_Cam1_263468_006-3333.jpg	440607.3131183185	387046.4945671054	Sheffield_Buildings_Centroids.323854	E01007909	440617.869325416	387033.710000038	47.02	29.18	7.4	16.579465111645902	3.0	141.06	23.0	5.0
1077	Ladybug-Stream-20191021-095415_Cube_055627_Cam1_263472_006-3866.jpg	440607.449881933	387046.6361245226	Sheffield_Buildings_Centroids.323854	E01007909	440617.869325416	387033.710000038	47.02	29.18	7.4	16.602695464471644	3.0	141.06	27.0	11.0
1078	Ladybug-Stream-20191021-095415_Cube_055631_Cam1_263488_006-6000.jpg	440608.0510715745	387047.2618384428	Sheffield_Buildings_Centroids.323854	E01007909	440617.869325416	387033.710000038	47.02	29.18	7.4	16.734707426344706	3.0	141.06	27.0	4.0
1079	Ladybug-Stream-20191021-095415_Cube_055633_Cam1_263496_006-7066.jpg	440608.3282427999	387047.555211099	Sheffield_Buildings_Centroids.323854	E01007909	440617.869325416	387033.710000038	47.02	29.18	7.4	16.8143428896839	3.0	141.06	23.0	1.0
1080	Ladybug-Stream-20191021-095415_Cube_055639_Cam1_263520_007-2266.jpg	440609.1411013444	387048.43106716475	Sheffield_Buildings_Centroids.323854	E01007909	440617.869325416	387033.710000038	47.02	29.18	7.4	17.114079373318848	3.0	141.06	31.0	2.0
1081	Ladybug-Stream-20191021-095415_Cube_055646_Cam1_263548_007-6000.jpg	440610.0477979755	387049.37874417286	Sheffield_Buildings_Centroids.323854	E01007909	440617.869325416	387033.710000038	47.02	29.18	7.4	17.512447980405415	3.0	141.06	29.0	3.0
1082	Ladybug-Stream-20191021-095415_Cube_055648_Cam1_263556_007-7066.jpg	440610.291517601	387049.6447039653	Sheffield_Buildings_Centroids.323854	E01007909	440617.869325416	387033.710000038	47.02	29.18	7.4	17.644771478627504	3.0	141.06	32.0	1.0
1083	Ladybug-Stream-20191021-095415_Cube_055653_Cam1_263576_008-1733.jpg	440610.98227309133	387050.363731794	Sheffield_Buildings_Centroids.323854	E01007909	440617.869325416	387033.710000038	47.02	29.18	7.4	18.02160567555368	3.0	141.06	19.0	0.0
1084	Ladybug-Stream-20191021-095415_Cube_055655_Cam1_263584_008-2800.jpg	440611.2298330765	387050.6258118936	Sheffield_Buildings_Centroids.323854	E01007909	440617.869325416	387033.710000038	47.02	29.18	7.4	18.17216413251367	3.0	141.06	23.0	0.0
1085	Ladybug-Stream-20191021-095415_Cube_055659_Cam1_263600_008-4933.jpg	440611.7484963082	387051.1906859773	Sheffield_Buildings_Centroids.323854	E01007909	440617.869325416	387033.710000038	47.02	29.18	7.4	18.521310155531854	3.0	141.06	28.0	1.0
1086	Ladybug-Stream-20191021-095415_Cube_055664_Cam1_263620_008-7600.jpg	440612.3750583061	387051.86562884436	Sheffield_Buildings_Centroids.323854	E01007909	440617.869325416	387033.710000038	47.02	29.18	7.4	18.968759274985505	3.0	141.06	30.0	3.0
1087	Ladybug-Stream-20191021-095415_Cube_055667_Cam1_263632_009-1200.jpg	440612.76359309006	387052.26987019135	Sheffield_Buildings_Centroids.323854	E01007909	440617.869325416	387033.710000038	47.02	29.18	7.4	19.249344993843533	3.0	141.06	26.0	1.0
1088	Ladybug-Stream-20191021-095415_Cube_055669_Cam1_263640_009-2266.jpg	440613.0438627238	387052.5706712254	Sheffield_Buildings_Centroids.323854	E01007909	440617.869325416	387033.710000038	47.02	29.18	7.4	19.468179366159283	3.0	141.06	31.0	0.0
1089	Ladybug-Stream-20191021-095415_Cube_055675_Cam1_263664_009-5466.jpg	440613.874280082	387053.4581856149	Sheffield_Buildings_Centroids.323854	E01007909	440617.869325416	387033.710000038	47.02	29.18	7.4	20.148231207704736	3.0	141.06	27.0	1.0
1090	Ladybug-Stream-20191021-095415_Cube_055687_Cam1_263712_010-3866.jpg	440615.70820253633	387055.3727035545	Sheffield_Buildings_Centroids.323854	E01007909	440617.869325416	387033.710000038	47.02	29.18	7.4	21.770236005879394	3.0	141.06	30.0	0.0
1091	Ladybug-Stream-20191021-095415_Cube_055693_Cam1_263736_010-7066.jpg	440616.6944473472	387056.38086314866	Sheffield_Buildings_Centroids.323854	E01007909	440617.869325416	387033.710000038	47.02	29.18	7.4	22.701285705062656	3.0	141.06	21.0	0.0
1092	Ladybug-Stream-20191021-095415_Cube_055696_Cam1_263748_011-0666.jpg	440617.19113456697	387056.8968630485	Sheffield_Buildings_Centroids.323854	E01007909	440617.869325416	387033.710000038	47.02	29.18	7.4	23.196779067278968	3.0	141.06	30.0	0.0
1093	Ladybug-Stream-20191021-095415_Cube_055699_Cam1_263760_011-2266.jpg	440617.6873540908	387057.4253433404	Sheffield_Buildings_Centroids.323854	E01007909	440617.869325416	387033.710000038	47.02	29.18	7.4	23.71604143853279	3.0	141.06	26.0	0.0
1094	Ladybug-Stream-20191021-095415_Cube_055705_Cam1_263784_011-5466.jpg	440618.6811798435	387058.492892095	Sheffield_Buildings_Centroids.323854	E01007909	440617.869325416	387033.710000038	47.02	29.18	7.4	24.79618612452232	3.0	141.06	29.0	0.0
1095	Ladybug-Stream-20191021-095415_Cube_055710_Cam1_263804_012-0133.jpg	440619.5388184057	387059.4100252365	Sheffield_Buildings_Centroids.323854	E01007909	440617.869325416	387033.710000038	47.02	29.18	7.4	25.754193872980316	3.0	141.06	29.0	3.0
1096	Ladybug-Stream-20191021-095415_Cube_055712_Cam1_263812_012-1200.jpg	440619.8780460079	387059.7526868492	Sheffield_Buildings_Centroids.323854	E01007909	440617.869325416	387033.710000038	47.02	29.18	7.4	26.12004009883389	3.0	141.06	29.0	1.0
1097	Ladybug-Stream-20191021-095415_Cube_055716_Cam1_263828_012-3333.jpg	440620.59339374077	387060.45354916295	Sheffield_Buildings_Centroids.323854	E01007909	440617.869325416	387033.710000038	47.02	29.18	7.4	26.88192641978063	3.0	141.06	26.0	2.0
1098	Ladybug-Stream-20191021-095415_Cube_055721_Cam1_263848_012-6000.jpg	440621.52099580265	387061.251515535	Sheffield_Buildings_Centroids.323854	E01007909	440617.869325416	387033.710000038	47.02	29.18	7.4	27.78254438466217	3.0	141.06	27.0	0.0
1099	Ladybug-Stream-20191021-095415_Cube_055724_Cam1_263860_012-7599.jpg	440622.11754288094	387061.6823568232	Sheffield_Buildings_Centroids.323854	E01007909	440617.869325416	387033.710000038	47.02	29.18	7.4	28.293110393659692	3.0	141.06	29.0	0.0
1100	Ladybug-Stream-20191021-095415_Cube_077481_Cam0_350888_055-3333.jpg	440686.4300843497	386728.58961404045	Sheffield_Buildings_Centroids.323855	E01007909	440666.966638042	386732.375	38.62	26.14	7.7	19.8281337758386	3.0	115.86	14.0	0.0
1101	Ladybug-Stream-20191021-095415_Cube_077482_Cam0_350892_055-3866.jpg	440686.0708379335	386728.42115197406	Sheffield_Buildings_Centroids.323855	E01007909	440666.966638042	386732.375	38.62	26.14	7.7	19.509058606253546	3.0	115.86	17.0	0.0
1102	Ladybug-Stream-20191021-095415_Cube_077486_Cam0_350908_055-5999.jpg	440684.6639566118	386727.7729908965	Sheffield_Buildings_Centroids.323855	E01007909	440666.966638042	386732.375	38.62	26.14	7.7	18.285884511005907	3.0	115.86	24.0	0.0
1103	Ladybug-Stream-20191021-095415_Cube_077487_Cam0_350912_055-6533.jpg	440684.3410633378	386727.6280825632	Sheffield_Buildings_Centroids.323855	E01007909	440666.966638042	386732.375	38.62	26.14	7.7	18.01121538133512	3.0	115.86	16.0	0.0
1104	Ladybug-Stream-20191021-095415_Cube_077488_Cam0_350916_055-7066.jpg	440683.9616026511	386727.4581814624	Sheffield_Buildings_Centroids.323855	E01007909	440666.966638042	386732.375	38.62	26.14	7.7	17.691916984783703	3.0	115.86	14.0	0.0
1105	Ladybug-Stream-20191021-095415_Cube_077491_Cam0_350928_056-0666.jpg	440682.8709721871	386726.95643609506	Sheffield_Buildings_Centroids.323855	E01007909	440666.966638042	386732.375	38.62	26.14	7.7	16.802043905116243	3.0	115.86	17.0	0.0
1106	Ladybug-Stream-20191021-095415_Cube_077492_Cam0_350932_056-1200.jpg	440682.48858099716	386726.7771864011	Sheffield_Buildings_Centroids.323855	E01007909	440666.966638042	386732.375	38.62	26.14	7.7	16.500491816683905	3.0	115.86	18.0	0.0
1107	Ladybug-Stream-20191021-095415_Cube_077494_Cam0_350940_056-2266.jpg	440681.77994777757	386726.4479695202	Sheffield_Buildings_Centroids.323855	E01007909	440666.966638042	386732.375	38.62	26.14	7.7	15.955056741686587	3.0	115.86	17.0	0.0
1108	Ladybug-Stream-20191021-095415_Cube_077497_Cam0_350952_056-3866.jpg	440680.68520813185	386725.93614650756	Sheffield_Buildings_Centroids.323855	E01007909	440666.966638042	386732.375	38.62	26.14	7.7	15.15447127438586	3.0	115.86	13.0	0.0
1109	Ladybug-Stream-20191021-095415_Cube_077499_Cam0_350960_056-4933.jpg	440679.95989356295	386725.591442535	Sheffield_Buildings_Centroids.323855	E01007909	440666.966638042	386732.375	38.62	26.14	7.7	14.657467070233375	3.0	115.86	15.0	0.0
1110	Ladybug-Stream-20191021-095415_Cube_077500_Cam0_350964_056-5466.jpg	440679.5662945407	386725.40451067436	Sheffield_Buildings_Centroids.323855	E01007909	440666.966638042	386732.375	38.62	26.14	7.7	14.399273083184507	3.0	115.86	16.0	0.0
1111	Ladybug-Stream-20191021-095415_Cube_077501_Cam0_350968_056-6000.jpg	440679.1700651677	386725.21670190577	Sheffield_Buildings_Centroids.323855	E01007909	440666.966638042	386732.375	38.62	26.14	7.7	14.147963288712392	3.0	115.86	16.0	1.0
1112	Ladybug-Stream-20191021-095415_Cube_077503_Cam0_350976_056-7066.jpg	440678.42789527844	386724.8589132757	Sheffield_Buildings_Centroids.323855	E01007909	440666.966638042	386732.375	38.62	26.14	7.7	13.705910297694544	3.0	115.86	18.0	0.0
1113	Ladybug-Stream-20191021-095415_Cube_077505_Cam0_350984_057-0133.jpg	440677.6860995837	386724.4946662784	Sheffield_Buildings_Centroids.323855	E01007909	440666.966638042	386732.375	38.62	26.14	7.7	13.304379553664296	3.0	115.86	15.0	0.0
1114	Ladybug-Stream-20191021-095415_Cube_077508_Cam0_350996_057-1733.jpg	440676.5431558405	386723.91983867256	Sheffield_Buildings_Centroids.323855	E01007909	440666.966638042	386732.375	38.62	26.14	7.7	12.774953863618755	3.0	115.86	14.0	4.0
1115	Ladybug-Stream-20191021-095415_Cube_077510_Cam0_351004_057-2799.jpg	440675.73117468006	386723.5126071039	Sheffield_Buildings_Centroids.323855	E01007909	440666.966638042	386732.375	38.62	26.14	7.7	12.464313471880176	3.0	115.86	20.0	1.0
1116	Ladybug-Stream-20191021-095415_Cube_077512_Cam0_351012_057-3866.jpg	440674.97100763116	386723.13436689717	Sheffield_Buildings_Centroids.323855	E01007909	440666.966638042	386732.375	38.62	26.14	7.7	12.225352046456944	3.0	115.86	18.0	0.0
1117	Ladybug-Stream-20191021-095415_Cube_077514_Cam1_351020_057-4933.jpg	440674.21477398474	386722.7517458727	Sheffield_Buildings_Centroids.323855	E01007909	440666.966638042	386732.375	38.62	26.14	7.7	12.047509893934386	3.0	115.86	2.0	2.0
1118	Ladybug-Stream-20191021-095415_Cube_077517_Cam1_351032_057-6533.jpg	440673.0655330077	386722.16303866456	Sheffield_Buildings_Centroids.323855	E01007909	440666.966638042	386732.375	38.62	26.14	7.7	11.894564898253613	3.0	115.86	3.0	0.0
1119	Ladybug-Stream-20191021-095415_Cube_077519_Cam1_351040_057-7600.jpg	440672.2602255895	386721.75668538787	Sheffield_Buildings_Centroids.323855	E01007909	440666.966638042	386732.375	38.62	26.14	7.7	11.864681804582238	3.0	115.86	4.0	0.0
1120	Ladybug-Stream-20191021-095415_Cube_077521_Cam1_351048_058-0666.jpg	440671.508072669	386721.37660877255	Sheffield_Buildings_Centroids.323855	E01007909	440666.966638042	386732.375	38.62	26.14	7.7	11.899127617774123	3.0	115.86	4.0	0.0
1121	Ladybug-Stream-20191021-095415_Cube_077522_Cam1_351052_058-1200.jpg	440671.1062117199	386721.17053495283	Sheffield_Buildings_Centroids.323855	E01007909	440666.966638042	386732.375	38.62	26.14	7.7	11.944710428838574	3.0	115.86	11.0	0.0
1122	Ladybug-Stream-20191021-095415_Cube_077524_Cam1_351060_058-2266.jpg	440670.36440577323	386720.7797850629	Sheffield_Buildings_Centroids.323855	E01007909	440666.966638042	386732.375	38.62	26.14	7.7	12.08279086110598	3.0	115.86	3.0	0.0
1123	Ladybug-Stream-20191021-095415_Cube_077526_Cam1_351068_058-3333.jpg	440669.6247136897	386720.38579949713	Sheffield_Buildings_Centroids.323855	E01007909	440666.966638042	386732.375	38.62	26.14	7.7	12.28032144725984	3.0	115.86	4.0	0.0
1124	Ladybug-Stream-20191021-095415_Cube_077528_Cam1_351076_058-4400.jpg	440668.83269685187	386719.9614130297	Sheffield_Buildings_Centroids.323855	E01007909	440666.966638042	386732.375	38.62	26.14	7.7	12.553060063240435	3.0	115.86	2.0	0.0
1125	Ladybug-Stream-20191021-095415_Cube_077529_Cam1_351080_058-4933.jpg	440668.49265020096	386719.7782465808	Sheffield_Buildings_Centroids.323855	E01007909	440666.966638042	386732.375	38.62	26.14	7.7	12.68884982231558	3.0	115.86	3.0	0.0
1126	Ladybug-Stream-20191021-095415_Cube_077531_Cam1_351088_058-6000.jpg	440667.7012965643	386719.34673451417	Sheffield_Buildings_Centroids.323855	E01007909	440666.966638042	386732.375	38.62	26.14	7.7	13.048962591473815	3.0	115.86	4.0	0.0
1127	Ladybug-Stream-20191021-095415_Cube_077533_Cam1_351096_058-7066.jpg	440666.9734060616	386718.94047047	Sheffield_Buildings_Centroids.323855	E01007909	440666.966638042	386732.375	38.62	26.14	7.7	13.434531234790235	3.0	115.86	4.0	0.0
1128	Ladybug-Stream-20191021-095415_Cube_077535_Cam1_351104_059-0133.jpg	440666.24917530216	386718.53357683687	Sheffield_Buildings_Centroids.323855	E01007909	440666.966638042	386732.375	38.62	26.14	7.7	13.860005337804393	3.0	115.86	4.0	0.0
1129	Ladybug-Stream-20191021-095415_Cube_077536_Cam1_351108_059-0666.jpg	440665.8613798039	386718.31646912935	Sheffield_Buildings_Centroids.323855	E01007909	440666.966638042	386732.375	38.62	26.14	7.7	14.101910722098452	3.0	115.86	4.0	0.0
1130	Ladybug-Stream-20191021-095415_Cube_077538_Cam1_351116_059-1733.jpg	440665.1413493967	386717.909180606	Sheffield_Buildings_Centroids.323855	E01007909	440666.966638042	386732.375	38.62	26.14	7.7	14.580521574334044	3.0	115.86	5.0	0.0
1131	Ladybug-Stream-20191021-095415_Cube_077542_Cam1_351132_059-3866.jpg	440663.6593507826	386717.0448660789	Sheffield_Buildings_Centroids.323855	E01007909	440666.966638042	386732.375	38.62	26.14	7.7	15.682829944108233	3.0	115.86	5.0	0.0
1132	Ladybug-Stream-20191021-095415_Cube_077543_Cam1_351136_059-4400.jpg	440663.27585787757	386716.8203167421	Sheffield_Buildings_Centroids.323855	E01007909	440666.966638042	386732.375	38.62	26.14	7.7	15.986557774534106	3.0	115.86	7.0	0.0
1133	Ladybug-Stream-20191021-095415_Cube_077545_Cam1_351144_059-5466.jpg	440662.5631388394	386716.40516078076	Sheffield_Buildings_Centroids.323855	E01007909	440666.966638042	386732.375	38.62	26.14	7.7	16.565825361672964	3.0	115.86	11.0	2.0
1134	Ladybug-Stream-20191021-095415_Cube_077546_Cam1_351148_059-5999.jpg	440662.18025533616	386716.17913554475	Sheffield_Buildings_Centroids.323855	E01007909	440666.966638042	386732.375	38.62	26.14	7.7	16.888323920955447	3.0	115.86	6.0	1.0
1135	Ladybug-Stream-20191021-095415_Cube_077549_Cam1_351160_059-7600.jpg	440661.0853256543	386715.5193398299	Sheffield_Buildings_Centroids.323855	E01007909	440666.966638042	386732.375	38.62	26.14	7.7	17.852257985227435	3.0	115.86	9.0	2.0
1136	Ladybug-Stream-20191021-095415_Cube_077550_Cam1_351164_060-0133.jpg	440660.75727832544	386715.3202087569	Sheffield_Buildings_Centroids.323855	E01007909	440666.966638042	386732.375	38.62	26.14	7.7	18.14998767037964	3.0	115.86	8.0	1.0
1137	Ladybug-Stream-20191021-095415_Cube_077551_Cam1_351168_060-0666.jpg	440660.3761179491	386715.08765473694	Sheffield_Buildings_Centroids.323855	E01007909	440666.966638042	386732.375	38.62	26.14	7.7	18.50100703582063	3.0	115.86	11.0	1.0
1138	Ladybug-Stream-20191021-095415_Cube_004487_Cam3_58912_053-1200.jpg	440658.1009305168	386715.06354397826	Sheffield_Buildings_Centroids.323855	E01007909	440666.966638042	386732.375	38.62	26.14	7.7	19.449608723887675	3.0	115.86	11.0	2.0
1139	Ladybug-Stream-20191021-095415_Cube_004490_Cam3_58924_053-2800.jpg	440658.70464467065	386715.4185080848	Sheffield_Buildings_Centroids.323855	E01007909	440666.966638042	386732.375	38.62	26.14	7.7	18.86221494258232	3.0	115.86	11.0	0.0
1140	Ladybug-Stream-20191021-095415_Cube_004492_Cam3_58932_053-3866.jpg	440659.0906452118	386715.66712704906	Sheffield_Buildings_Centroids.323855	E01007909	440666.966638042	386732.375	38.62	26.14	7.7	18.47117434285453	3.0	115.86	10.0	0.0
1141	Ladybug-Stream-20191021-095415_Cube_004498_Cam3_58956_053-7066.jpg	440660.2921758815	386716.4516845556	Sheffield_Buildings_Centroids.323855	E01007909	440666.966638042	386732.375	38.62	26.14	7.7	17.265584840194848	3.0	115.86	11.0	3.0
1142	Ladybug-Stream-20191021-095415_Cube_004503_Cam3_58976_054-1733.jpg	440661.3319939705	386717.0902878485	Sheffield_Buildings_Centroids.323855	E01007909	440666.966638042	386732.375	38.62	26.14	7.7	16.29023140925542	3.0	115.86	10.0	5.0
1143	Ladybug-Stream-20191021-095415_Cube_004505_Cam3_58984_054-2800.jpg	440661.7832377253	386717.3650529071	Sheffield_Buildings_Centroids.323855	E01007909	440666.966638042	386732.375	38.62	26.14	7.7	15.879740255277321	3.0	115.86	9.0	9.0
1144	Ladybug-Stream-20191021-095415_Cube_004508_Cam3_58996_054-4399.jpg	440662.4409166564	386717.76442697016	Sheffield_Buildings_Centroids.323855	E01007909	440666.966638042	386732.375	38.62	26.14	7.7	15.295456786921056	3.0	115.86	9.0	6.0
1145	Ladybug-Stream-20191021-095415_Cube_004510_Cam3_59004_054-5466.jpg	440662.8770567066	386718.02546702843	Sheffield_Buildings_Centroids.323855	E01007909	440666.966638042	386732.375	38.62	26.14	7.7	14.920917264107675	3.0	115.86	10.0	5.0
1146	Ladybug-Stream-20191021-095415_Cube_004513_Cam3_59016_054-7066.jpg	440663.5572265183	386718.43073504884	Sheffield_Buildings_Centroids.323855	E01007909	440666.966638042	386732.375	38.62	26.14	7.7	14.35502044470614	3.0	115.86	11.0	5.0
1147	Ladybug-Stream-20191021-095415_Cube_004515_Cam3_59024_055-0133.jpg	440664.0086860183	386718.6918248349	Sheffield_Buildings_Centroids.323855	E01007909	440666.966638042	386732.375	38.62	26.14	7.7	13.999241507020676	3.0	115.86	6.0	2.0
1148	Ladybug-Stream-20191021-095415_Cube_004520_Cam3_59044_055-2800.jpg	440665.2254643189	386719.36432083655	Sheffield_Buildings_Centroids.323855	E01007909	440666.966638042	386732.375	38.62	26.14	7.7	13.126669730991766	3.0	115.86	8.0	2.0
1149	Ladybug-Stream-20191021-095415_Cube_004522_Cam3_59052_055-3866.jpg	440665.706179619	386719.6161867727	Sheffield_Buildings_Centroids.323855	E01007909	440666.966638042	386732.375	38.62	26.14	7.7	12.82092314948821	3.0	115.86	12.0	4.0
1150	Ladybug-Stream-20191021-095415_Cube_004527_Cam3_59072_055-6533.jpg	440666.9599184696	386720.2449753888	Sheffield_Buildings_Centroids.323855	E01007909	440666.966638042	386732.375	38.62	26.14	7.7	12.130026472445095	3.0	115.86	11.0	6.0
1151	Ladybug-Stream-20191021-095415_Cube_004529_Cam3_59080_055-7600.jpg	440667.4960651882	386720.5086021455	Sheffield_Buildings_Centroids.323855	E01007909	440666.966638042	386732.375	38.62	26.14	7.7	11.878202353258093	3.0	115.86	11.0	6.0
1152	Ladybug-Stream-20191021-095415_Cube_004532_Cam3_59092_056-1200.jpg	440668.2653486927	386720.8836005555	Sheffield_Buildings_Centroids.323855	E01007909	440666.966638042	386732.375	38.62	26.14	7.7	11.564554057457096	3.0	115.86	8.0	32.0
1153	Ladybug-Stream-20191021-095415_Cube_004534_Cam2_59100_056-2266.jpg	440668.76766903134	386721.1248360499	Sheffield_Buildings_Centroids.323855	E01007909	440666.966638042	386732.375	38.62	26.14	7.7	11.39341483174812	3.0	115.86	10.0	0.0
1154	Ladybug-Stream-20191021-095415_Cube_004538_Cam2_59116_056-4399.jpg	440669.80790186493	386721.64148667327	Sheffield_Buildings_Centroids.323855	E01007909	440666.966638042	386732.375	38.62	26.14	7.7	11.103201720450613	3.0	115.86	15.0	4.0
1155	Ladybug-Stream-20191021-095415_Cube_004541_Cam2_59128_056-6000.jpg	440670.57606118784	386722.0400363768	Sheffield_Buildings_Centroids.323855	E01007909	440666.966638042	386732.375	38.62	26.14	7.7	10.947118732255767	3.0	115.86	10.0	1.0
1156	Ladybug-Stream-20191021-095415_Cube_004548_Cam2_59156_057-1733.jpg	440672.34922270244	386722.95482839545	Sheffield_Buildings_Centroids.323855	E01007909	440666.966638042	386732.375	38.62	26.14	7.7	10.849509237047274	3.0	115.86	11.0	7.0
1157	Ladybug-Stream-20191021-095415_Cube_004550_Cam2_59164_057-2800.jpg	440672.8883618781	386723.2365124868	Sheffield_Buildings_Centroids.323855	E01007909	440666.966638042	386732.375	38.62	26.14	7.7	10.889387825828443	3.0	115.86	13.0	2.0
1158	Ladybug-Stream-20191021-095415_Cube_004552_Cam2_59172_057-3866.jpg	440673.3878078636	386723.5005537684	Sheffield_Buildings_Centroids.323855	E01007909	440666.966638042	386732.375	38.62	26.14	7.7	10.953867709436095	3.0	115.86	12.0	2.0
1159	Ladybug-Stream-20191021-095415_Cube_004553_Cam2_59176_057-4399.jpg	440673.6533349261	386723.6430668996	Sheffield_Buildings_Centroids.323855	E01007909	440666.966638042	386732.375	38.62	26.14	7.7	10.998116697392158	3.0	115.86	6.0	2.0
1160	Ladybug-Stream-20191021-095415_Cube_004558_Cam2_59196_057-7066.jpg	440674.87558720255	386724.313320004	Sheffield_Buildings_Centroids.323855	E01007909	440666.966638042	386732.375	38.62	26.14	7.7	11.293456564899484	3.0	115.86	8.0	2.0
1161	Ladybug-Stream-20191021-095415_Cube_004560_Cam2_59204_058-0133.jpg	440675.3440037304	386724.57444113726	Sheffield_Buildings_Centroids.323855	E01007909	440666.966638042	386732.375	38.62	26.14	7.7	11.446788826792874	3.0	115.86	5.0	2.0
1162	Ladybug-Stream-20191021-095415_Cube_004561_Cam2_59208_058-0666.jpg	440675.5946822368	386724.71296668897	Sheffield_Buildings_Centroids.323855	E01007909	440666.966638042	386732.375	38.62	26.14	7.7	11.539059800796904	3.0	115.86	4.0	4.0
1163	Ladybug-Stream-20191021-095415_Cube_004566_Cam2_59228_058-3333.jpg	440676.74233377865	386725.38102342695	Sheffield_Buildings_Centroids.323855	E01007909	440666.966638042	386732.375	38.62	26.14	7.7	12.019980675512599	3.0	115.86	8.0	8.0
1164	Ladybug-Stream-20191021-095415_Cube_004569_Cam2_59240_058-4933.jpg	440677.3993143175	386725.8043760067	Sheffield_Buildings_Centroids.323855	E01007909	440666.966638042	386732.375	38.62	26.14	7.7	12.329389033138044	3.0	115.86	11.0	1.0
1165	Ladybug-Stream-20191021-095415_Cube_004571_Cam2_59248_058-5999.jpg	440677.8398171432	386726.10426338407	Sheffield_Buildings_Centroids.323855	E01007909	440666.966638042	386732.375	38.62	26.14	7.7	12.5518190503251	3.0	115.86	10.0	0.0
1166	Ladybug-Stream-20191021-095415_Cube_004574_Cam2_59260_058-7600.jpg	440678.4513259533	386726.539529158	Sheffield_Buildings_Centroids.323855	E01007909	440666.966638042	386732.375	38.62	26.14	7.7	12.882188337641061	3.0	115.86	14.0	0.0
1167	Ladybug-Stream-20191021-095415_Cube_004577_Cam2_59272_059-1200.jpg	440679.0284647444	386726.9833562572	Sheffield_Buildings_Centroids.323855	E01007909	440666.966638042	386732.375	38.62	26.14	7.7	13.212020498301762	3.0	115.86	9.0	0.0
1168	Ladybug-Stream-20191021-095415_Cube_004580_Cam2_59284_059-2800.jpg	440679.5712461608	386727.45845272037	Sheffield_Buildings_Centroids.323855	E01007909	440666.966638042	386732.375	38.62	26.14	7.7	13.52954481796857	3.0	115.86	13.0	0.0
1169	Ladybug-Stream-20191021-095415_Cube_004582_Cam2_59292_059-3866.jpg	440679.90008385584	386727.7857878906	Sheffield_Buildings_Centroids.323855	E01007909	440666.966638042	386732.375	38.62	26.14	7.7	13.7235158907748	3.0	115.86	7.0	0.0
1170	Ladybug-Stream-20191021-095415_Cube_004586_Cam2_59308_059-5999.jpg	440680.5487023562	386728.48475932033	Sheffield_Buildings_Centroids.323855	E01007909	440666.966638042	386732.375	38.62	26.14	7.7	14.128214451297753	3.0	115.86	11.0	0.0
1171	Ladybug-Stream-20191021-095415_Cube_004590_Cam2_59324_060-0133.jpg	440681.1569034129	386729.1860413662	Sheffield_Buildings_Centroids.323855	E01007909	440666.966638042	386732.375	38.62	26.14	7.7	14.544177132591292	3.0	115.86	12.0	0.0
1172	Ladybug-Stream-20191021-095415_Cube_004592_Cam2_59332_060-1200.jpg	440681.44063290476	386729.57814413897	Sheffield_Buildings_Centroids.323855	E01007909	440666.966638042	386732.375	38.62	26.14	7.7	14.741741077501304	3.0	115.86	15.0	0.0
1173	Ladybug-Stream-20191021-095415_Cube_004594_Cam2_59340_060-2266.jpg	440681.67504745757	386729.9538630652	Sheffield_Buildings_Centroids.323855	E01007909	440666.966638042	386732.375	38.62	26.14	7.7	14.906348030047214	3.0	115.86	14.0	0.0
1174	Ladybug-Stream-20191021-095415_Cube_004600_Cam2_59364_060-5466.jpg	440682.29503997375	386731.13404905604	Sheffield_Buildings_Centroids.323855	E01007909	440666.966638042	386732.375	38.62	26.14	7.7	15.37855211085129	3.0	115.86	16.0	0.0
1175	Ladybug-Stream-20191021-095415_Cube_004602_Cam2_59372_060-6533.jpg	440682.4662216379	386731.5240847755	Sheffield_Buildings_Centroids.323855	E01007909	440666.966638042	386732.375	38.62	26.14	7.7	15.522923318935694	3.0	115.86	15.0	0.0
1176	Ladybug-Stream-20191021-095415_Cube_004603_Cam2_59376_060-7066.jpg	440682.5516025113	386731.7432795009	Sheffield_Buildings_Centroids.323855	E01007909	440666.966638042	386732.375	38.62	26.14	7.7	15.597762285029516	3.0	115.86	9.0	0.0
1177	Ladybug-Stream-20191021-095415_Cube_004610_Cam2_59404_061-2800.jpg	440682.9740465471	386733.2629317403	Sheffield_Buildings_Centroids.323855	E01007909	440666.966638042	386732.375	38.62	26.14	7.7	16.032016399185206	3.0	115.86	14.0	0.0
1178	Ladybug-Stream-20191021-095415_Cube_004614_Cam2_59420_061-4933.jpg	440683.05586225	386734.1492268872	Sheffield_Buildings_Centroids.323855	E01007909	440666.966638042	386732.375	38.62	26.14	7.7	16.186754358477216	3.0	115.86	20.0	0.0
1179	Ladybug-Stream-20191021-095415_Cube_004616_Cam2_59428_061-6000.jpg	440683.0863401362	386734.6326737977	Sheffield_Buildings_Centroids.323855	E01007909	440666.966638042	386732.375	38.62	26.14	7.7	16.277035558833322	3.0	115.86	27.0	0.0
1180	Ladybug-Stream-20191021-095415_Cube_004622_Cam2_59452_062-1200.jpg	440683.04871148727	386736.0352033196	Sheffield_Buildings_Centroids.323855	E01007909	440666.966638042	386732.375	38.62	26.14	7.7	16.49333728023661	3.0	115.86	18.0	0.0
1181	Ladybug-Stream-20191021-095415_Cube_004627_Cam2_59472_062-3866.jpg	440682.85223171226	386737.17673600005	Sheffield_Buildings_Centroids.323855	E01007909	440666.966638042	386732.375	38.62	26.14	7.7	16.595443798591152	3.0	115.86	20.0	0.0
1182	Ladybug-Stream-20191021-095415_Cube_004631_Cam2_59488_062-6000.jpg	440682.609109804	386738.1124976739	Sheffield_Buildings_Centroids.323855	E01007909	440666.966638042	386732.375	38.62	26.14	7.7	16.66150660605697	3.0	115.86	17.0	0.0
1183	Ladybug-Stream-20191021-095415_Cube_004634_Cam2_59500_062-7599.jpg	440682.398898904	386738.819921337	Sheffield_Buildings_Centroids.323855	E01007909	440666.966638042	386732.375	38.62	26.14	7.7	16.723985361045543	3.0	115.86	24.0	0.0
1184	Ladybug-Stream-20191021-095415_Cube_004640_Cam2_59524_063-2800.jpg	440681.8607026833	386740.1899397613	Sheffield_Buildings_Centroids.323855	E01007909	440666.966638042	386732.375	38.62	26.14	7.7	16.81982297804388	3.0	115.86	26.0	0.0
1185	Ladybug-Stream-20191021-095415_Cube_004643_Cam2_59536_063-4400.jpg	440681.55468283844	386740.85837016633	Sheffield_Buildings_Centroids.323855	E01007909	440666.966638042	386732.375	38.62	26.14	7.7	16.875385043359152	3.0	115.86	22.0	0.0
1186	Ladybug-Stream-20191021-095415_Cube_004645_Cam2_59544_063-5466.jpg	440681.341508342	386741.2880749756	Sheffield_Buildings_Centroids.323855	E01007909	440666.966638042	386732.375	38.62	26.14	7.7	16.913893746292704	3.0	115.86	18.0	1.0
1187	Ladybug-Stream-20191021-095415_Cube_004647_Cam2_59552_063-6533.jpg	440681.1085293177	386741.7158101387	Sheffield_Buildings_Centroids.323855	E01007909	440666.966638042	386732.375	38.62	26.14	7.7	16.948269023760645	3.0	115.86	18.0	0.0
1188	Ladybug-Stream-20191021-095415_Cube_004652_Cam2_59572_064-1200.jpg	440680.50470810564	386742.81237446616	Sheffield_Buildings_Centroids.323855	E01007909	440666.966638042	386732.375	38.62	26.14	7.7	17.094388751662983	3.0	115.86	15.0	0.0
1189	Ladybug-Stream-20191021-095415_Cube_004653_Cam2_59576_064-1733.jpg	440680.39734613383	386743.00828786346	Sheffield_Buildings_Centroids.323855	E01007909	440666.966638042	386732.375	38.62	26.14	7.7	17.130403691496635	3.0	115.86	17.0	0.0
1190	Ladybug-Stream-20191021-095415_Cube_004659_Cam2_59600_064-4933.jpg	440679.66353288025	386744.29393319134	Sheffield_Buildings_Centroids.323855	E01007909	440666.966638042	386732.375	38.62	26.14	7.7	17.414709499484683	3.0	115.86	18.0	0.0
1191	Ladybug-Stream-20191021-095415_Cube_004660_Cam2_59604_064-5466.jpg	440679.53317249217	386744.51999876776	Sheffield_Buildings_Centroids.323855	E01007909	440666.966638042	386732.375	38.62	26.14	7.7	17.47623481058284	3.0	115.86	23.0	0.0
1192	Ladybug-Stream-20191021-095415_Cube_004661_Cam2_59608_064-6000.jpg	440679.4038548344	386744.74651276815	Sheffield_Buildings_Centroids.323855	E01007909	440666.966638042	386732.375	38.62	26.14	7.7	17.54248242728251	3.0	115.86	22.0	0.0
1193	Ladybug-Stream-20191021-095415_Cube_004665_Cam2_59624_065-0133.jpg	440678.92895404866	386745.57452657603	Sheffield_Buildings_Centroids.323855	E01007909	440666.966638042	386732.375	38.62	26.14	7.7	17.813604522228566	3.0	115.86	19.0	0.0
1194	Ladybug-Stream-20191021-095415_Cube_004669_Cam2_59640_065-2266.jpg	440678.4177667482	386746.42195998866	Sheffield_Buildings_Centroids.323855	E01007909	440666.966638042	386732.375	38.62	26.14	7.7	18.123063581230465	3.0	115.86	17.0	0.0
1195	Ladybug-Stream-20191021-095415_Cube_004674_Cam2_59660_065-4933.jpg	440677.7943303587	386747.4637890593	Sheffield_Buildings_Centroids.323855	E01007909	440666.966638042	386732.375	38.62	26.14	7.7	18.571765564486455	3.0	115.86	12.0	0.0
1196	Ladybug-Stream-20191021-095415_Cube_004676_Cam2_59668_065-5999.jpg	440677.52507682506	386747.9091219438	Sheffield_Buildings_Centroids.323855	E01007909	440666.966638042	386732.375	38.62	26.14	7.7	18.782693472996872	3.0	115.86	18.0	0.0
1197	Ladybug-Stream-20191021-095415_Cube_004678_Cam2_59676_065-7066.jpg	440677.2697119978	386748.32501680654	Sheffield_Buildings_Centroids.323855	E01007909	440666.966638042	386732.375	38.62	26.14	7.7	18.988321912902247	3.0	115.86	18.0	0.0
1198	Ladybug-Stream-20191021-095415_Cube_004679_Cam2_59680_065-7600.jpg	440677.1306711198	386748.5479985794	Sheffield_Buildings_Centroids.323855	E01007909	440666.966638042	386732.375	38.62	26.14	7.7	19.101660960588266	3.0	115.86	20.0	3.0
1199	Ladybug-Stream-20191021-095415_Cube_004684_Cam2_59700_066-2266.jpg	440676.47606744326	386749.5976638213	Sheffield_Buildings_Centroids.323855	E01007909	440666.966638042	386732.375	38.62	26.14	7.7	19.6735710190128	3.0	115.86	16.0	0.0
1200	Ladybug-Stream-20191021-095415_Cube_046161_Cam0_225608_015-3333.jpg	440642.5287755925	387053.561024523	Sheffield_Buildings_Centroids.323856	E01007909	440646.370000124	387029.994999886	44.72	27.79	5.2	23.87702919317433	2.0	89.44	9.0	0.0
1201	Ladybug-Stream-20191021-095415_Cube_046162_Cam0_225612_015-3866.jpg	440642.7554847092	387053.3449513651	Sheffield_Buildings_Centroids.323856	E01007909	440646.370000124	387029.994999886	44.72	27.79	5.2	23.628054421775108	2.0	89.44	8.0	1.0
1202	Ladybug-Stream-20191021-095415_Cube_046167_Cam0_225632_015-6533.jpg	440643.82341561327	387052.3561532767	Sheffield_Buildings_Centroids.323856	E01007909	440646.370000124	387029.994999886	44.72	27.79	5.2	22.505694249035784	2.0	89.44	10.0	0.0
1203	Ladybug-Stream-20191021-095415_Cube_046172_Cam0_225652_016-1200.jpg	440644.87491815706	387051.402073586	Sheffield_Buildings_Centroids.323856	E01007909	440646.370000124	387029.994999886	44.72	27.79	5.2	21.459218869278725	2.0	89.44	9.0	0.0
1204	Ladybug-Stream-20191021-095415_Cube_046175_Cam0_225664_016-2800.jpg	440645.5166305868	387050.82788535935	Sheffield_Buildings_Centroids.323856	E01007909	440646.370000124	387029.994999886	44.72	27.79	5.2	20.850356273076148	2.0	89.44	6.0	0.0
1205	Ladybug-Stream-20191021-095415_Cube_046179_Cam0_225680_016-4933.jpg	440646.3847709275	387050.0631778328	Sheffield_Buildings_Centroids.323856	E01007909	440646.370000124	387029.994999886	44.72	27.79	5.2	20.0681833826698	2.0	89.44	10.0	0.0
1206	Ladybug-Stream-20191021-095415_Cube_046180_Cam0_225684_016-5466.jpg	440646.61073688406	387049.86484656436	Sheffield_Buildings_Centroids.323856	E01007909	440646.370000124	387029.994999886	44.72	27.79	5.2	19.871304969940454	2.0	89.44	11.0	0.0
1207	Ladybug-Stream-20191021-095415_Cube_046183_Cam0_225696_016-7066.jpg	440647.25768791407	387049.3021223472	Sheffield_Buildings_Centroids.323856	E01007909	440646.370000124	387029.994999886	44.72	27.79	5.2	19.32751839592487	2.0	89.44	8.0	0.0
1208	Ladybug-Stream-20191021-095415_Cube_046188_Cam0_225716_017-1733.jpg	440648.32245966094	387048.36794636096	Sheffield_Buildings_Centroids.323856	E01007909	440646.370000124	387029.994999886	44.72	27.79	5.2	18.476397387316133	2.0	89.44	7.0	0.0
1209	Ladybug-Stream-20191021-095415_Cube_046192_Cam0_225732_017-3866.jpg	440649.2010824148	387047.6016748551	Sheffield_Buildings_Centroids.323856	E01007909	440646.370000124	387029.994999886	44.72	27.79	5.2	17.832835736426183	2.0	89.44	18.0	0.0
1210	Ladybug-Stream-20191021-095415_Cube_046193_Cam0_225736_017-4400.jpg	440649.3963442553	387047.4328409278	Sheffield_Buildings_Centroids.323856	E01007909	440646.370000124	387029.994999886	44.72	27.79	5.2	17.698504428320454	2.0	89.44	14.0	0.0
1211	Ladybug-Stream-20191021-095415_Cube_046203_Cam0_225776_018-1733.jpg	440651.59009407455	387045.5177323031	Sheffield_Buildings_Centroids.323856	E01007909	440646.370000124	387029.994999886	44.72	27.79	5.2	16.376953396314047	2.0	89.44	11.0	1.0
1212	Ladybug-Stream-20191021-095415_Cube_046211_Cam0_225808_018-5999.jpg	440653.37316081603	387044.006696176	Sheffield_Buildings_Centroids.323856	E01007909	440646.370000124	387029.994999886	44.72	27.79	5.2	15.664351011187458	2.0	89.44	14.0	4.0
1213	Ladybug-Stream-20191021-095415_Cube_046212_Cam1_225812_018-6533.jpg	440653.6058011378	387043.8061867048	Sheffield_Buildings_Centroids.323856	E01007909	440646.370000124	387029.994999886	44.72	27.79	5.2	15.591847153455115	2.0	89.44	5.0	0.0
1214	Ladybug-Stream-20191021-095415_Cube_046216_Cam1_225828_019-0666.jpg	440654.49192501896	387043.03653059393	Sheffield_Buildings_Centroids.323856	E01007909	440646.370000124	387029.994999886	44.72	27.79	5.2	15.363827231633728	2.0	89.44	4.0	0.0
1215	Ladybug-Stream-20191021-095415_Cube_046217_Cam1_225832_019-1200.jpg	440654.6885561496	387042.8670295588	Sheffield_Buildings_Centroids.323856	E01007909	440646.370000124	387029.994999886	44.72	27.79	5.2	15.326040657816787	2.0	89.44	4.0	0.0
1216	Ladybug-Stream-20191021-095415_Cube_046219_Cam1_225840_019-2266.jpg	440655.1470169608	387042.47541154135	Sheffield_Buildings_Centroids.323856	E01007909	440646.370000124	387029.994999886	44.72	27.79	5.2	15.257676744413507	2.0	89.44	6.0	0.0
1217	Ladybug-Stream-20191021-095415_Cube_046221_Cam1_225848_019-3333.jpg	440655.56476752827	387042.11119349155	Sheffield_Buildings_Centroids.323856	E01007909	440646.370000124	387029.994999886	44.72	27.79	5.2	15.210059010671813	2.0	89.44	8.0	0.0
1218	Ladybug-Stream-20191021-095415_Cube_046225_Cam1_225864_019-5466.jpg	440656.4055715992	387041.379488969	Sheffield_Buildings_Centroids.323856	E01007909	440646.370000124	387029.994999886	44.72	27.79	5.2	15.176273801999473	2.0	89.44	7.0	2.0
1219	Ladybug-Stream-20191021-095415_Cube_046228_Cam1_225876_019-7066.jpg	440657.00890864	387040.8601844913	Sheffield_Buildings_Centroids.323856	E01007909	440646.370000124	387029.994999886	44.72	27.79	5.2	15.206531850481149	2.0	89.44	6.0	0.0
1220	Ladybug-Stream-20191021-095415_Cube_046231_Cam1_225888_020-0666.jpg	440657.5870900157	387040.35648803646	Sheffield_Buildings_Centroids.323856	E01007909	440646.370000124	387029.994999886	44.72	27.79	5.2	15.270348467883473	2.0	89.44	8.0	3.0
1221	Ladybug-Stream-20191021-095415_Cube_046236_Cam1_225908_020-3333.jpg	440658.50076590775	387039.5592228486	Sheffield_Buildings_Centroids.323856	E01007909	440646.370000124	387029.994999886	44.72	27.79	5.2	15.447648344528835	2.0	89.44	8.0	5.0
1222	Ladybug-Stream-20191021-095415_Cube_046241_Cam1_225928_020-6000.jpg	440659.3584712508	387038.81101165677	Sheffield_Buildings_Centroids.323856	E01007909	440646.370000124	387029.994999886	44.72	27.79	5.2	15.697848443505945	2.0	89.44	13.0	2.0
1223	Ladybug-Stream-20191021-095415_Cube_046242_Cam1_225932_020-6533.jpg	440659.5316212678	387038.658762636	Sheffield_Buildings_Centroids.323856	E01007909	440646.370000124	387029.994999886	44.72	27.79	5.2	15.75719061632516	2.0	89.44	20.0	3.0
1224	Ladybug-Stream-20191021-095415_Cube_046250_Cam1_225964_021-2799.jpg	440660.72999953397	387037.5954632125	Sheffield_Buildings_Centroids.323856	E01007909	440646.370000124	387029.994999886	44.72	27.79	5.2	16.247357503038412	2.0	89.44	9.0	1.0
1225	Ladybug-Stream-20191021-095415_Cube_046255_Cam1_225984_021-5466.jpg	440661.4248190537	387037.0022374221	Sheffield_Buildings_Centroids.323856	E01007909	440646.370000124	387029.994999886	44.72	27.79	5.2	16.60569031661501	2.0	89.44	16.0	3.0
1226	Ladybug-Stream-20191021-095415_Cube_046259_Cam1_226000_021-7600.jpg	440661.8954039839	387036.5931822724	Sheffield_Buildings_Centroids.323856	E01007909	440646.370000124	387029.994999886	44.72	27.79	5.2	16.8693264778729	2.0	89.44	16.0	7.0
1227	Ladybug-Stream-20191021-095415_Cube_046263_Cam1_226016_022-1733.jpg	440662.3250874287	387036.2132181057	Sheffield_Buildings_Centroids.323856	E01007909	440646.370000124	387029.994999886	44.72	27.79	5.2	17.12399044406169	2.0	89.44	8.0	2.0
1228	Ladybug-Stream-20191021-095415_Cube_046269_Cam1_226040_022-4933.jpg	440662.94504657615	387035.683849781	Sheffield_Buildings_Centroids.323856	E01007909	440646.370000124	387029.994999886	44.72	27.79	5.2	17.524131305690673	2.0	89.44	14.0	2.0
1229	Ladybug-Stream-20191021-095415_Cube_046272_Cam1_226052_022-6533.jpg	440663.2527337488	387035.42039912	Sheffield_Buildings_Centroids.323856	E01007909	440646.370000124	387029.994999886	44.72	27.79	5.2	17.733066612839288	2.0	89.44	13.0	2.0
1230	Ladybug-Stream-20191021-095415_Cube_046276_Cam1_226068_023-0666.jpg	440663.6820890776	387035.0505502952	Sheffield_Buildings_Centroids.323856	E01007909	440646.370000124	387029.994999886	44.72	27.79	5.2	18.035160489388108	2.0	89.44	9.0	1.0
1231	Ladybug-Stream-20191021-095415_Cube_046286_Cam1_226108_023-6000.jpg	440664.77763428155	387034.0691418155	Sheffield_Buildings_Centroids.323856	E01007909	440646.370000124	387029.994999886	44.72	27.79	5.2	18.853106580621606	2.0	89.44	9.0	1.0
1232	Ladybug-Stream-20191021-095415_Cube_046296_Cam1_226148_024-3333.jpg	440665.9983433308	387032.9737329162	Sheffield_Buildings_Centroids.323856	E01007909	440646.370000124	387029.994999886	44.72	27.79	5.2	19.853078036115146	2.0	89.44	10.0	7.0
1233	Ladybug-Stream-20191021-095415_Cube_046302_Cam1_226172_024-6533.jpg	440666.7768731485	387032.2559241765	Sheffield_Buildings_Centroids.323856	E01007909	440646.370000124	387029.994999886	44.72	27.79	5.2	20.5317375124928	2.0	89.44	12.0	3.0
1234	Ladybug-Stream-20191021-095415_Cube_046309_Cam1_226200_025-2266.jpg	440667.66671764414	387031.33658669493	Sheffield_Buildings_Centroids.323856	E01007909	440646.370000124	387029.994999886	44.72	27.79	5.2	21.338932313948874	2.0	89.44	12.0	3.0
1235	Ladybug-Stream-20191021-095415_Cube_046320_Cam1_226244_026-0133.jpg	440668.93726425705	387029.6693863528	Sheffield_Buildings_Centroids.323856	E01007909	440646.370000124	387029.994999886	44.72	27.79	5.2	22.56961308091795	2.0	89.44	11.0	12.0
1236	Ladybug-Stream-20191021-095415_Cube_046321_Cam1_226248_026-0666.jpg	440669.0411665573	387029.4889327496	Sheffield_Buildings_Centroids.323856	E01007909	440646.370000124	387029.994999886	44.72	27.79	5.2	22.676813960377594	2.0	89.44	9.0	7.0
1237	Ladybug-Stream-20191021-095415_Cube_046333_Cam1_226296_026-7066.jpg	440669.95645675366	387027.20444870455	Sheffield_Buildings_Centroids.323856	E01007909	440646.370000124	387029.994999886	44.72	27.79	5.2	23.750960238277322	2.0	89.44	12.0	4.0
1238	Ladybug-Stream-20191021-095415_Cube_046368_Cam1_226436_029-1733.jpg	440667.97343620093	387019.5253233892	Sheffield_Buildings_Centroids.323856	E01007909	440646.370000124	387029.994999886	44.72	27.79	5.2	24.00671939851341	2.0	89.44	26.0	4.0
1239	Ladybug-Stream-20191021-095415_Cube_046370_Cam1_226444_029-2800.jpg	440667.6684878493	387019.1480249685	Sheffield_Buildings_Centroids.323856	E01007909	440646.370000124	387029.994999886	44.72	27.79	5.2	23.901515521912252	2.0	89.44	31.0	5.0
1240	Ladybug-Stream-20191021-095415_Cube_046375_Cam1_226464_029-5466.jpg	440666.77724768274	387018.2039660607	Sheffield_Buildings_Centroids.323856	E01007909	440646.370000124	387029.994999886	44.72	27.79	5.2	23.5687129812638	2.0	89.44	27.0	10.0
1241	Ladybug-Stream-20191021-095415_Cube_046379_Cam0_226480_029-7600.jpg	440666.0181121304	387017.4898098415	Sheffield_Buildings_Centroids.323856	E01007909	440646.370000124	387029.994999886	44.72	27.79	5.2	23.29008551866653	2.0	89.44	2.0	0.0
1242	Ladybug-Stream-20191021-095415_Cube_046385_Cam1_226504_030-2800.jpg	440664.8129421471	387016.421631589	Sheffield_Buildings_Centroids.323856	E01007909	440646.370000124	387029.994999886	44.72	27.79	5.2	22.899310849761058	2.0	89.44	10.0	0.0
1243	Ladybug-Stream-20191021-095415_Cube_046391_Cam1_226528_030-6000.jpg	440663.5730183729	387015.3053586089	Sheffield_Buildings_Centroids.323856	E01007909	440646.370000124	387029.994999886	44.72	27.79	5.2	22.62143668568933	2.0	89.44	9.0	1.0
1244	Ladybug-Stream-20191021-095415_Cube_046392_Cam1_226532_030-6533.jpg	440663.3555654269	387015.098355424	Sheffield_Buildings_Centroids.323856	E01007909	440646.370000124	387029.994999886	44.72	27.79	5.2	22.59246433854259	2.0	89.44	17.0	4.0
1245	Ladybug-Stream-20191021-095415_Cube_046396_Cam1_226548_031-0666.jpg	440662.52693259827	387014.28088679904	Sheffield_Buildings_Centroids.323856	E01007909	440646.370000124	387029.994999886	44.72	27.79	5.2	22.538407598793555	2.0	89.44	12.0	1.0
1246	Ladybug-Stream-20191021-095415_Cube_046397_Cam1_226552_031-1200.jpg	440662.3399778811	387014.09847535146	Sheffield_Buildings_Centroids.323856	E01007909	440646.370000124	387029.994999886	44.72	27.79	5.2	22.533079723807955	2.0	89.44	10.0	1.0
1247	Ladybug-Stream-20191021-095415_Cube_046400_Cam1_226564_031-2800.jpg	440661.70956720406	387013.4900594034	Sheffield_Buildings_Centroids.323856	E01007909	440646.370000124	387029.994999886	44.72	27.79	5.2	22.53254043694077	2.0	89.44	11.0	2.0
1248	Ladybug-Stream-20191021-095415_Cube_046410_Cam1_226604_032-0133.jpg	440659.65996981174	387011.3824302692	Sheffield_Buildings_Centroids.323856	E01007909	440646.370000124	387029.994999886	44.72	27.79	5.2	22.870309181218357	2.0	89.44	16.0	4.0
1249	Ladybug-Stream-20191021-095415_Cube_049232_Cam3_237892_092-1200.jpg	440658.14294803905	387009.41674057185	Sheffield_Buildings_Centroids.323856	E01007909	440646.370000124	387029.994999886	44.72	27.79	5.2	23.707953496907574	2.0	89.44	16.0	1.0
1250	Ladybug-Stream-20191021-095415_Cube_049233_Cam3_237896_092-1733.jpg	440658.3247701096	387009.6270325929	Sheffield_Buildings_Centroids.323856	E01007909	440646.370000124	387029.994999886	44.72	27.79	5.2	23.61716784591497	2.0	89.44	10.0	5.0
1251	Ladybug-Stream-20191021-095415_Cube_049236_Cam2_237908_092-3333.jpg	440658.84211062704	387010.2158175019	Sheffield_Buildings_Centroids.323856	E01007909	440646.370000124	387029.994999886	44.72	27.79	5.2	23.38310493035965	2.0	89.44	15.0	9.0
1252	Ladybug-Stream-20191021-095415_Cube_049238_Cam2_237916_092-4400.jpg	440659.17626187095	387010.60208929155	Sheffield_Buildings_Centroids.323856	E01007909	440646.370000124	387029.994999886	44.72	27.79	5.2	23.2397358258866	2.0	89.44	23.0	6.0
1253	Ladybug-Stream-20191021-095415_Cube_049245_Cam2_237944_093-0133.jpg	440660.3804660933	387011.9975141778	Sheffield_Buildings_Centroids.323856	E01007909	440646.370000124	387029.994999886	44.72	27.79	5.2	22.807951431356354	2.0	89.44	19.0	11.0
1254	Ladybug-Stream-20191021-095415_Cube_049247_Cam2_237952_093-1200.jpg	440660.71035589743	387012.3870306764	Sheffield_Buildings_Centroids.323856	E01007909	440646.370000124	387029.994999886	44.72	27.79	5.2	22.7087292334452	2.0	89.44	18.0	8.0
1255	Ladybug-Stream-20191021-095415_Cube_049249_Cam2_237960_093-2266.jpg	440661.0684254112	387012.8013046891	Sheffield_Buildings_Centroids.323856	E01007909	440646.370000124	387029.994999886	44.72	27.79	5.2	22.62005438650785	2.0	89.44	15.0	5.0
1256	Ladybug-Stream-20191021-095415_Cube_049264_Cam2_238020_094-2266.jpg	440663.4232826599	387015.518484244	Sheffield_Buildings_Centroids.323856	E01007909	440646.370000124	387029.994999886	44.72	27.79	5.2	22.369263518983498	2.0	89.44	10.0	0.0
1257	Ladybug-Stream-20191021-095415_Cube_049265_Cam2_238024_094-2799.jpg	440663.5420627286	387015.6591489788	Sheffield_Buildings_Centroids.323856	E01007909	440646.370000124	387029.994999886	44.72	27.79	5.2	22.36954079391788	2.0	89.44	12.0	0.0
1258	Ladybug-Stream-20191021-095415_Cube_049271_Cam2_238048_094-5999.jpg	440664.30768041185	387016.5169904771	Sheffield_Buildings_Centroids.323856	E01007909	440646.370000124	387029.994999886	44.72	27.79	5.2	22.436958611558342	2.0	89.44	12.0	0.0
1259	Ladybug-Stream-20191021-095415_Cube_049273_Cam2_238056_094-7066.jpg	440664.55438688037	387016.7856002649	Sheffield_Buildings_Centroids.323856	E01007909	440646.370000124	387029.994999886	44.72	27.79	5.2	22.475768286264067	2.0	89.44	6.0	0.0
1260	Ladybug-Stream-20191021-095415_Cube_049279_Cam2_238080_095-2266.jpg	440665.25291860185	387017.51763429365	Sheffield_Buildings_Centroids.323856	E01007909	440646.370000124	387029.994999886	44.72	27.79	5.2	22.63292429996337	2.0	89.44	8.0	0.0
1261	Ladybug-Stream-20191021-095415_Cube_049283_Cam2_238096_095-4400.jpg	440665.6778039937	387017.95868395607	Sheffield_Buildings_Centroids.323856	E01007909	440646.370000124	387029.994999886	44.72	27.79	5.2	22.7522348668676	2.0	89.44	5.0	0.0
1262	Ladybug-Stream-20191021-095415_Cube_049290_Cam2_238124_096-0133.jpg	440666.33853635046	387018.66217921826	Sheffield_Buildings_Centroids.323856	E01007909	440646.370000124	387029.994999886	44.72	27.79	5.2	22.96029754420943	2.0	89.44	6.0	0.0
1263	Ladybug-Stream-20191021-095415_Cube_049292_Cam2_238132_096-1200.jpg	440666.50976322655	387018.8286356603	Sheffield_Buildings_Centroids.323856	E01007909	440646.370000124	387029.994999886	44.72	27.79	5.2	23.02819462858423	2.0	89.44	6.0	0.0
1264	Ladybug-Stream-20191021-095415_Cube_049305_Cam2_238184_097-0133.jpg	440667.3699864286	387019.6431738439	Sheffield_Buildings_Centroids.323856	E01007909	440646.370000124	387029.994999886	44.72	27.79	5.2	23.41281117684027	2.0	89.44	4.0	0.0
1265	Ladybug-Stream-20191021-095415_Cube_049320_Cam2_238244_098-0133.jpg	440668.2095458742	387020.52759087563	Sheffield_Buildings_Centroids.323856	E01007909	440646.370000124	387029.994999886	44.72	27.79	5.2	23.80331052496178	2.0	89.44	5.0	0.0
1266	Ladybug-Stream-20191021-095415_Cube_055809_Cam0_264200_018-4933.jpg	440643.67940733576	387053.5473004961	Sheffield_Buildings_Centroids.323856	E01007909	440646.370000124	387029.994999886	44.72	27.79	5.2	23.705487836746308	2.0	89.44	8.0	0.0
1267	Ladybug-Stream-20191021-095415_Cube_055810_Cam0_264204_018-5466.jpg	440643.91883758217	387053.3174077485	Sheffield_Buildings_Centroids.323856	E01007909	440646.370000124	387029.994999886	44.72	27.79	5.2	23.450861526004815	2.0	89.44	8.0	0.0
1268	Ladybug-Stream-20191021-095415_Cube_055813_Cam0_264216_018-7066.jpg	440644.71266063617	387052.5474796825	Sheffield_Buildings_Centroids.323856	E01007909	440646.370000124	387029.994999886	44.72	27.79	5.2	22.61329518551918	2.0	89.44	8.0	0.0
1269	Ladybug-Stream-20191021-095415_Cube_055814_Cam0_264220_018-7600.jpg	440644.99020184594	387052.27677252656	Sheffield_Buildings_Centroids.323856	E01007909	440646.370000124	387029.994999886	44.72	27.79	5.2	22.324453751329933	2.0	89.44	11.0	0.0
1270	Ladybug-Stream-20191021-095415_Cube_055816_Cam0_264228_019-0666.jpg	440645.5042281225	387051.7742605072	Sheffield_Buildings_Centroids.323856	E01007909	440646.370000124	387029.994999886	44.72	27.79	5.2	21.796461968940672	2.0	89.44	10.0	0.0
1271	Ladybug-Stream-20191021-095415_Cube_055820_Cam0_264244_019-2800.jpg	440646.5723531225	387050.72859883524	Sheffield_Buildings_Centroids.323856	E01007909	440646.370000124	387029.994999886	44.72	27.79	5.2	20.734586374529602	2.0	89.44	8.0	0.0
1272	Ladybug-Stream-20191021-095415_Cube_055824_Cam0_264260_019-4933.jpg	440647.6323637396	387049.680653962	Sheffield_Buildings_Centroids.323856	E01007909	440646.370000124	387029.994999886	44.72	27.79	5.2	19.726087759495734	2.0	89.44	11.0	0.0
1273	Ladybug-Stream-20191021-095415_Cube_055827_Cam0_264272_019-6533.jpg	440648.4111665168	387048.9037030781	Sheffield_Buildings_Centroids.323856	E01007909	440646.370000124	387029.994999886	44.72	27.79	5.2	19.018554536222013	2.0	89.44	11.0	0.0
1274	Ladybug-Stream-20191021-095415_Cube_055828_Cam0_264276_019-7066.jpg	440648.6439416732	387048.6702001666	Sheffield_Buildings_Centroids.323856	E01007909	440646.370000124	387029.994999886	44.72	27.79	5.2	18.813131469490703	2.0	89.44	9.0	0.0
1275	Ladybug-Stream-20191021-095415_Cube_055832_Cam0_264292_020-1200.jpg	440649.6776748303	387047.6324095605	Sheffield_Buildings_Centroids.323856	E01007909	440646.370000124	387029.994999886	44.72	27.79	5.2	17.944885956325624	2.0	89.44	12.0	0.0
1276	Ladybug-Stream-20191021-095415_Cube_055835_Cam0_264304_020-2800.jpg	440650.43229022843	387046.8967727432	Sheffield_Buildings_Centroids.323856	E01007909	440646.370000124	387029.994999886	44.72	27.79	5.2	17.383098878061396	2.0	89.44	12.0	1.0
1277	Ladybug-Stream-20191021-095415_Cube_055836_Cam0_264308_020-3333.jpg	440650.6935837949	387046.6460250329	Sheffield_Buildings_Centroids.323856	E01007909	440646.370000124	387029.994999886	44.72	27.79	5.2	17.203197789931437	2.0	89.44	12.0	0.0
1278	Ladybug-Stream-20191021-095415_Cube_055838_Cam0_264316_020-4400.jpg	440651.1659288953	387046.1727924057	Sheffield_Buildings_Centroids.323856	E01007909	440646.370000124	387029.994999886	44.72	27.79	5.2	16.87370450097295	2.0	89.44	10.0	3.0
1279	Ladybug-Stream-20191021-095415_Cube_055842_Cam0_264332_020-6533.jpg	440652.119161113	387045.2099045799	Sheffield_Buildings_Centroids.323856	E01007909	440646.370000124	387029.994999886	44.72	27.79	5.2	16.26487555808134	2.0	89.44	12.0	3.0
1280	Ladybug-Stream-20191021-095415_Cube_055844_Cam0_264340_020-7600.jpg	440652.57045045093	387044.76252286026	Sheffield_Buildings_Centroids.323856	E01007909	440646.370000124	387029.994999886	44.72	27.79	5.2	16.016407807278352	2.0	89.44	15.0	3.0
1281	Ladybug-Stream-20191021-095415_Cube_055867_Cam1_264432_022-3866.jpg	440657.3018414425	387040.0099649857	Sheffield_Buildings_Centroids.323856	E01007909	440646.370000124	387029.994999886	44.72	27.79	5.2	14.825811295196498	2.0	89.44	21.0	0.0
1282	Ladybug-Stream-20191021-095415_Cube_055873_Cam1_264456_022-7066.jpg	440658.3899877641	387038.93072341155	Sheffield_Buildings_Centroids.323856	E01007909	440646.370000124	387029.994999886	44.72	27.79	5.2	14.977558472440307	2.0	89.44	19.0	2.0
1283	Ladybug-Stream-20191021-095415_Cube_055876_Cam1_264468_023-0666.jpg	440658.9173515998	387038.4283013967	Sheffield_Buildings_Centroids.323856	E01007909	440646.370000124	387029.994999886	44.72	27.79	5.2	15.118088616843258	2.0	89.44	25.0	6.0
1284	Ladybug-Stream-20191021-095415_Cube_055880_Cam1_264484_023-2800.jpg	440659.60016945546	387037.76604968257	Sheffield_Buildings_Centroids.323856	E01007909	440646.370000124	387029.994999886	44.72	27.79	5.2	15.343617418357857	2.0	89.44	25.0	2.0
1285	Ladybug-Stream-20191021-095415_Cube_055885_Cam1_264504_023-5466.jpg	440660.3996554981	387036.99270818353	Sheffield_Buildings_Centroids.323856	E01007909	440646.370000124	387029.994999886	44.72	27.79	5.2	15.677983012211161	2.0	89.44	21.0	6.0
1286	Ladybug-Stream-20191021-095415_Cube_055890_Cam1_264524_024-0133.jpg	440661.2045434407	387036.2350637334	Sheffield_Buildings_Centroids.323856	E01007909	440646.370000124	387029.994999886	44.72	27.79	5.2	16.093541320482547	2.0	89.44	13.0	4.0
1287	Ladybug-Stream-20191021-095415_Cube_055898_Cam1_264556_024-4400.jpg	440662.3517153079	387035.1205198881	Sheffield_Buildings_Centroids.323856	E01007909	440646.370000124	387029.994999886	44.72	27.79	5.2	16.78350903457321	2.0	89.44	19.0	21.0
1288	Ladybug-Stream-20191021-095415_Cube_055903_Cam1_264576_024-7066.jpg	440663.11684829096	387034.4117319794	Sheffield_Buildings_Centroids.323856	E01007909	440646.370000124	387029.994999886	44.72	27.79	5.2	17.31948168716334	2.0	89.44	19.0	3.0
1289	Ladybug-Stream-20191021-095415_Cube_055908_Cam1_264596_025-1733.jpg	440663.93429337867	387033.61629171495	Sheffield_Buildings_Centroids.323856	E01007909	440646.370000124	387029.994999886	44.72	27.79	5.2	17.933715511476773	2.0	89.44	17.0	5.0
1290	Ladybug-Stream-20191021-095415_Cube_055910_Cam1_264604_025-2800.jpg	440664.2511098717	387033.314199846	Sheffield_Buildings_Centroids.323856	E01007909	440646.370000124	387029.994999886	44.72	27.79	5.2	18.186565761098308	2.0	89.44	18.0	1.0
1291	Ladybug-Stream-20191021-095415_Cube_055914_Cam1_264620_025-4933.jpg	440664.9229374221	387032.6944848326	Sheffield_Buildings_Centroids.323856	E01007909	440646.370000124	387029.994999886	44.72	27.79	5.2	18.748298625770687	2.0	89.44	13.0	8.0
1292	Ladybug-Stream-20191021-095415_Cube_055917_Cam1_264632_025-6533.jpg	440665.4554817528	387032.19300459954	Sheffield_Buildings_Centroids.323856	E01007909	440646.370000124	387029.994999886	44.72	27.79	5.2	19.21163277092632	2.0	89.44	15.0	2.0
1293	Ladybug-Stream-20191021-095415_Cube_055921_Cam1_264648_026-0666.jpg	440666.16198144906	387031.5267646145	Sheffield_Buildings_Centroids.323856	E01007909	440646.370000124	387029.994999886	44.72	27.79	5.2	19.851166916786465	2.0	89.44	12.0	1.0
1294	Ladybug-Stream-20191021-095415_Cube_055922_Cam1_264652_026-1199.jpg	440666.36111310695	387031.3412463298	Sheffield_Buildings_Centroids.323856	E01007909	440646.370000124	387029.994999886	44.72	27.79	5.2	20.036391336399788	2.0	89.44	16.0	1.0
1295	Ladybug-Stream-20191021-095415_Cube_055926_Cam1_264668_026-3333.jpg	440667.1457359241	387030.5962146643	Sheffield_Buildings_Centroids.323856	E01007909	440646.370000124	387029.994999886	44.72	27.79	5.2	20.78443305090183	2.0	89.44	15.0	1.0
1296	Ladybug-Stream-20191021-095415_Cube_055927_Cam1_264672_026-3866.jpg	440667.3216756111	387030.42754152353	Sheffield_Buildings_Centroids.323856	E01007909	440646.370000124	387029.994999886	44.72	27.79	5.2	20.95613986365166	2.0	89.44	20.0	1.0
1297	Ladybug-Stream-20191021-095415_Cube_055931_Cam1_264688_026-6000.jpg	440668.1434109228	387029.6497676542	Sheffield_Buildings_Centroids.323856	E01007909	440646.370000124	387029.994999886	44.72	27.79	5.2	21.776147572688547	2.0	89.44	17.0	3.0
1298	Ladybug-Stream-20191021-095415_Cube_055932_Cam1_264692_026-6533.jpg	440668.36521679664	387029.4425867124	Sheffield_Buildings_Centroids.323856	E01007909	440646.370000124	387029.994999886	44.72	27.79	5.2	22.002152549048596	2.0	89.44	17.0	3.0
1299	Ladybug-Stream-20191021-095415_Cube_055937_Cam1_264712_027-1200.jpg	440669.422909881	387028.434135236	Sheffield_Buildings_Centroids.323856	E01007909	440646.370000124	387029.994999886	44.72	27.79	5.2	23.10569078654378	2.0	89.44	15.0	4.0
1300	Ladybug-Stream-20191021-095415_Cube_077526_Cam0_351068_058-3333.jpg	440669.6247136897	386720.38579949713	Sheffield_Buildings_Centroids.323857	E01007909	440653.199999815	386738.200000048	15.38	15.69	3.2	24.230496634026657	1.0	15.38	14.0	0.0
1301	Ladybug-Stream-20191021-095415_Cube_077528_Cam1_351076_058-4400.jpg	440668.83269685187	386719.9614130297	Sheffield_Buildings_Centroids.323857	E01007909	440653.199999815	386738.200000048	15.38	15.69	3.2	24.021391988614674	1.0	15.38	2.0	0.0
1302	Ladybug-Stream-20191021-095415_Cube_077529_Cam1_351080_058-4933.jpg	440668.49265020096	386719.7782465808	Sheffield_Buildings_Centroids.323857	E01007909	440653.199999815	386738.200000048	15.38	15.69	3.2	23.942141855525133	1.0	15.38	3.0	0.0
1303	Ladybug-Stream-20191021-095415_Cube_077531_Cam1_351088_058-6000.jpg	440667.7012965643	386719.34673451417	Sheffield_Buildings_Centroids.323857	E01007909	440653.199999815	386738.200000048	15.38	15.69	3.2	23.78514722886697	1.0	15.38	4.0	0.0
1304	Ladybug-Stream-20191021-095415_Cube_077533_Cam1_351096_058-7066.jpg	440666.9734060616	386718.94047047	Sheffield_Buildings_Centroids.323857	E01007909	440653.199999815	386738.200000048	15.38	15.69	3.2	23.677757478226557	1.0	15.38	4.0	0.0
1305	Ladybug-Stream-20191021-095415_Cube_077535_Cam1_351104_059-0133.jpg	440666.24917530216	386718.53357683687	Sheffield_Buildings_Centroids.323857	E01007909	440653.199999815	386738.200000048	15.38	15.69	3.2	23.60188939073216	1.0	15.38	4.0	0.0
1306	Ladybug-Stream-20191021-095415_Cube_077536_Cam1_351108_059-0666.jpg	440665.8613798039	386718.31646912935	Sheffield_Buildings_Centroids.323857	E01007909	440653.199999815	386738.200000048	15.38	15.69	3.2	23.57255491060413	1.0	15.38	4.0	0.0
1307	Ladybug-Stream-20191021-095415_Cube_077538_Cam1_351116_059-1733.jpg	440665.1413493967	386717.909180606	Sheffield_Buildings_Centroids.323857	E01007909	440653.199999815	386738.200000048	15.38	15.69	3.2	23.543856597015658	1.0	15.38	5.0	0.0
1308	Ladybug-Stream-20191021-095415_Cube_077542_Cam1_351132_059-3866.jpg	440663.6593507826	386717.0448660789	Sheffield_Buildings_Centroids.323857	E01007909	440653.199999815	386738.200000048	15.38	15.69	3.2	23.599527874781018	1.0	15.38	5.0	0.0
1309	Ladybug-Stream-20191021-095415_Cube_077543_Cam1_351136_059-4400.jpg	440663.27585787757	386716.8203167421	Sheffield_Buildings_Centroids.323857	E01007909	440653.199999815	386738.200000048	15.38	15.69	3.2	23.635011613312702	1.0	15.38	7.0	0.0
1310	Ladybug-Stream-20191021-095415_Cube_077545_Cam1_351144_059-5466.jpg	440662.5631388394	386716.40516078076	Sheffield_Buildings_Centroids.323857	E01007909	440653.199999815	386738.200000048	15.38	15.69	3.2	23.72094835944613	1.0	15.38	11.0	2.0
1311	Ladybug-Stream-20191021-095415_Cube_077546_Cam1_351148_059-5999.jpg	440662.18025533616	386716.17913554475	Sheffield_Buildings_Centroids.323857	E01007909	440653.199999815	386738.200000048	15.38	15.69	3.2	23.781578221290044	1.0	15.38	6.0	1.0
1312	Ladybug-Stream-20191021-095415_Cube_077549_Cam1_351160_059-7600.jpg	440661.0853256543	386715.5193398299	Sheffield_Buildings_Centroids.323857	E01007909	440653.199999815	386738.200000048	15.38	15.69	3.2	24.012303336385745	1.0	15.38	9.0	2.0
1313	Ladybug-Stream-20191021-095415_Cube_077550_Cam1_351164_060-0133.jpg	440660.75727832544	386715.3202087569	Sheffield_Buildings_Centroids.323857	E01007909	440653.199999815	386738.200000048	15.38	15.69	3.2	24.09558689902191	1.0	15.38	8.0	1.0
1314	Ladybug-Stream-20191021-095415_Cube_077551_Cam1_351168_060-0666.jpg	440660.3761179491	386715.08765473694	Sheffield_Buildings_Centroids.323857	E01007909	440653.199999815	386738.200000048	15.38	15.69	3.2	24.20076811281809	1.0	15.38	11.0	1.0
1315	Ladybug-Stream-20191021-095415_Cube_004232_Cam3_57892_036-1200.jpg	440629.0498762335	386738.5374708236	Sheffield_Buildings_Centroids.323857	E01007909	440653.199999815	386738.200000048	15.38	15.69	3.2	24.15248135353456	1.0	15.38	18.0	1.0
1316	Ladybug-Stream-20191021-095415_Cube_004236_Cam3_57908_036-3333.jpg	440629.53337748686	386737.98996528797	Sheffield_Buildings_Centroids.323857	E01007909	440653.199999815	386738.200000048	15.38	15.69	3.2	23.667554310101558	1.0	15.38	19.0	4.0
1317	Ladybug-Stream-20191021-095415_Cube_004245_Cam3_57944_037-0133.jpg	440630.7044093441	386736.5728760275	Sheffield_Buildings_Centroids.323857	E01007909	440653.199999815	386738.200000048	15.38	15.69	3.2	22.554359295047984	1.0	15.38	14.0	4.0
1318	Ladybug-Stream-20191021-095415_Cube_004246_Cam3_57948_037-0666.jpg	440630.8502760791	386736.4003511448	Sheffield_Buildings_Centroids.323857	E01007909	440653.199999815	386738.200000048	15.38	15.69	3.2	22.422062511009887	1.0	15.38	16.0	1.0
1319	Ladybug-Stream-20191021-095415_Cube_004251_Cam3_57968_037-3333.jpg	440631.53382978187	386735.5753272119	Sheffield_Buildings_Centroids.323857	E01007909	440653.199999815	386738.200000048	15.38	15.69	3.2	21.82456944368165	1.0	15.38	16.0	2.0
1320	Ladybug-Stream-20191021-095415_Cube_004257_Cam3_57992_037-6533.jpg	440632.3931699579	386734.5500822089	Sheffield_Buildings_Centroids.323857	E01007909	440653.199999815	386738.200000048	15.38	15.69	3.2	21.12453712948811	1.0	15.38	19.0	5.0
1321	Ladybug-Stream-20191021-095415_Cube_004260_Cam3_58004_038-0133.jpg	440632.8369192823	386734.0205066775	Sheffield_Buildings_Centroids.323857	E01007909	440653.199999815	386738.200000048	15.38	15.69	3.2	20.787573538480856	1.0	15.38	20.0	1.0
1322	Ladybug-Stream-20191021-095415_Cube_004265_Cam3_58024_038-2799.jpg	440633.609813046	386733.0921740509	Sheffield_Buildings_Centroids.323857	E01007909	440653.199999815	386738.200000048	15.38	15.69	3.2	20.24513037898488	1.0	15.38	19.0	2.0
1323	Ladybug-Stream-20191021-095415_Cube_004271_Cam3_58048_038-6000.jpg	440634.56576777186	386731.97533259116	Sheffield_Buildings_Centroids.323857	E01007909	440653.199999815	386738.200000048	15.38	15.69	3.2	19.646401420714085	1.0	15.38	22.0	1.0
1324	Ladybug-Stream-20191021-095415_Cube_004278_Cam2_58076_039-1733.jpg	440635.6919938775	386730.6407361373	Sheffield_Buildings_Centroids.323857	E01007909	440653.199999815	386738.200000048	15.38	15.69	3.2	19.070205630203336	1.0	15.38	17.0	3.0
1325	Ladybug-Stream-20191021-095415_Cube_004280_Cam2_58084_039-2800.jpg	440636.03220557724	386730.2325953196	Sheffield_Buildings_Centroids.323857	E01007909	440653.199999815	386738.200000048	15.38	15.69	3.2	18.926507789267443	1.0	15.38	17.0	2.0
1326	Ladybug-Stream-20191021-095415_Cube_004283_Cam2_58096_039-4400.jpg	440636.5181848199	386729.6553551621	Sheffield_Buildings_Centroids.323857	E01007909	440653.199999815	386738.200000048	15.38	15.69	3.2	18.74283617167736	1.0	15.38	19.0	2.0
1327	Ladybug-Stream-20191021-095415_Cube_004287_Cam2_58112_039-6533.jpg	440637.13894505217	386728.9082817285	Sheffield_Buildings_Centroids.323857	E01007909	440653.199999815	386738.200000048	15.38	15.69	3.2	18.555147787634123	1.0	15.38	22.0	1.0
1328	Ladybug-Stream-20191021-095415_Cube_004293_Cam2_58136_040-1733.jpg	440638.0732782185	386727.7384583804	Sheffield_Buildings_Centroids.323857	E01007909	440653.199999815	386738.200000048	15.38	15.69	3.2	18.39188843824009	1.0	15.38	18.0	2.0
1329	Ladybug-Stream-20191021-095415_Cube_004298_Cam2_58156_040-4399.jpg	440638.8657174191	386726.74999564624	Sheffield_Buildings_Centroids.323857	E01007909	440653.199999815	386738.200000048	15.38	15.69	3.2	18.34596011673934	1.0	15.38	15.0	5.0
1330	Ladybug-Stream-20191021-095415_Cube_004303_Cam2_58176_040-7066.jpg	440639.62948223646	386725.8039521621	Sheffield_Buildings_Centroids.323857	E01007909	440653.199999815	386738.200000048	15.38	15.69	3.2	18.3799061624138	1.0	15.38	21.0	2.0
1331	Ladybug-Stream-20191021-095415_Cube_004309_Cam2_58200_041-2266.jpg	440640.54881783936	386724.6684663468	Sheffield_Buildings_Centroids.323857	E01007909	440653.199999815	386738.200000048	15.38	15.69	3.2	18.524438174722857	1.0	15.38	14.0	6.0
1332	Ladybug-Stream-20191021-095415_Cube_004314_Cam2_58220_041-4933.jpg	440641.3066652861	386723.74700844794	Sheffield_Buildings_Centroids.323857	E01007909	440653.199999815	386738.200000048	15.38	15.69	3.2	18.717381558546904	1.0	15.38	12.0	0.0
1333	Ladybug-Stream-20191021-095415_Cube_004318_Cam2_58236_041-7066.jpg	440641.91140656854	386723.0062966929	Sheffield_Buildings_Centroids.323857	E01007909	440653.199999815	386738.200000048	15.38	15.69	3.2	18.9283110479638	1.0	15.38	9.0	0.0
1334	Ladybug-Stream-20191021-095415_Cube_004325_Cam2_58264_042-2800.jpg	440642.9198017336	386721.76328353357	Sheffield_Buildings_Centroids.323857	E01007909	440653.199999815	386738.200000048	15.38	15.69	3.2	19.386802788725017	1.0	15.38	6.0	0.0
1335	Ladybug-Stream-20191021-095415_Cube_004331_Cam2_58288_042-6000.jpg	440643.72745005705	386720.7666698584	Sheffield_Buildings_Centroids.323857	E01007909	440653.199999815	386738.200000048	15.38	15.69	3.2	19.84061996053784	1.0	15.38	3.0	0.0
1336	Ladybug-Stream-20191021-095415_Cube_004336_Cam2_58308_043-0666.jpg	440644.34708781727	386720.0005444696	Sheffield_Buildings_Centroids.323857	E01007909	440653.199999815	386738.200000048	15.38	15.69	3.2	20.23843457852837	1.0	15.38	6.0	0.0
1337	Ladybug-Stream-20191021-095415_Cube_004339_Cam2_58320_043-2266.jpg	440644.70438276045	386719.5683177432	Sheffield_Buildings_Centroids.323857	E01007909	440653.199999815	386738.200000048	15.38	15.69	3.2	20.477184734341506	1.0	15.38	2.0	0.0
1338	Ladybug-Stream-20191021-095415_Cube_004342_Cam2_58332_043-3866.jpg	440645.04394789226	386719.15450711903	Sheffield_Buildings_Centroids.323857	E01007909	440653.199999815	386738.200000048	15.38	15.69	3.2	20.718397232246488	1.0	15.38	1.0	0.0
1339	Ladybug-Stream-20191021-095415_Cube_004347_Cam2_58352_043-6533.jpg	440645.5758554831	386718.51346938923	Sheffield_Buildings_Centroids.323857	E01007909	440653.199999815	386738.200000048	15.38	15.69	3.2	21.111301858750167	1.0	15.38	2.0	0.0
1340	Ladybug-Stream-20191021-095415_Cube_004352_Cam2_58372_044-1200.jpg	440646.0704845454	386717.90399712435	Sheffield_Buildings_Centroids.323857	E01007909	440653.199999815	386738.200000048	15.38	15.69	3.2	21.511804263096334	1.0	15.38	2.0	0.0
1341	Ladybug-Stream-20191021-095415_Cube_004366_Cam2_58428_045-0666.jpg	440647.0857209268	386716.68561769306	Sheffield_Buildings_Centroids.323857	E01007909	440653.199999815	386738.200000048	15.38	15.69	3.2	22.36633752844521	1.0	15.38	5.0	0.0
1342	Ladybug-Stream-20191021-095415_Cube_004388_Cam2_58516_046-4400.jpg	440647.6354097278	386715.9710991032	Sheffield_Buildings_Centroids.323857	E01007909	440653.199999815	386738.200000048	15.38	15.69	3.2	22.91481398687602	1.0	15.38	3.0	2.0
1343	Ladybug-Stream-20191021-095415_Cube_004423_Cam2_58656_048-7066.jpg	440648.3732379341	386715.06615215	Sheffield_Buildings_Centroids.323857	E01007909	440653.199999815	386738.200000048	15.38	15.69	3.2	23.632023798695002	1.0	15.38	2.0	1.0
1344	Ladybug-Stream-20191021-095415_Cube_004427_Cam2_58672_049-1200.jpg	440648.61872250953	386714.81428903673	Sheffield_Buildings_Centroids.323857	E01007909	440653.199999815	386738.200000048	15.38	15.69	3.2	23.83022411248465	1.0	15.38	1.0	1.0
1345	Ladybug-Stream-20191021-095415_Cube_004433_Cam2_58696_049-4400.jpg	440649.1131874762	386714.4499106049	Sheffield_Buildings_Centroids.323857	E01007909	440653.199999815	386738.200000048	15.38	15.69	3.2	24.09914487380043	1.0	15.38	2.0	0.0
1346	Ladybug-Stream-20191021-095415_Cube_004438_Cam2_58716_049-7066.jpg	440649.5941575416	386714.1421383304	Sheffield_Buildings_Centroids.323857	E01007909	440653.199999815	386738.200000048	15.38	15.69	3.2	24.32658646250589	1.0	15.38	2.0	2.0
1347	Ladybug-Stream-20191021-095415_Cube_004479_Cam2_58880_052-4933.jpg	440656.48162624944	386714.19395189063	Sheffield_Buildings_Centroids.323857	E01007909	440653.199999815	386738.200000048	15.38	15.69	3.2	24.22930911495085	1.0	15.38	4.0	0.0
1348	Ladybug-Stream-20191021-095415_Cube_004481_Cam2_58888_052-6000.jpg	440656.9003123468	386714.4074273357	Sheffield_Buildings_Centroids.323857	E01007909	440653.199999815	386738.200000048	15.38	15.69	3.2	24.078596908919053	1.0	15.38	5.0	0.0
1349	Ladybug-Stream-20191021-095415_Cube_004483_Cam2_58896_052-7066.jpg	440657.2901131045	386714.6155102828	Sheffield_Buildings_Centroids.323857	E01007909	440653.199999815	386738.200000048	15.38	15.69	3.2	23.936524062756305	1.0	15.38	0.0	0.0
1350	Ladybug-Stream-20191021-095415_Cube_004487_Cam2_58912_053-1200.jpg	440658.1009305168	386715.06354397826	Sheffield_Buildings_Centroids.323857	E01007909	440653.199999815	386738.200000048	15.38	15.69	3.2	23.64983554291561	1.0	15.38	4.0	0.0
1351	Ladybug-Stream-20191021-095415_Cube_004490_Cam2_58924_053-2800.jpg	440658.70464467065	386715.4185080848	Sheffield_Buildings_Centroids.323857	E01007909	440653.199999815	386738.200000048	15.38	15.69	3.2	23.43709647236464	1.0	15.38	6.0	0.0
1352	Ladybug-Stream-20191021-095415_Cube_004492_Cam2_58932_053-3866.jpg	440659.0906452118	386715.66712704906	Sheffield_Buildings_Centroids.323857	E01007909	440653.199999815	386738.200000048	15.38	15.69	3.2	23.29012813990269	1.0	15.38	6.0	0.0
1353	Ladybug-Stream-20191021-095415_Cube_004498_Cam2_58956_053-7066.jpg	440660.2921758815	386716.4516845556	Sheffield_Buildings_Centroids.323857	E01007909	440653.199999815	386738.200000048	15.38	15.69	3.2	22.875493177461053	1.0	15.38	12.0	0.0
1354	Ladybug-Stream-20191021-095415_Cube_004503_Cam2_58976_054-1733.jpg	440661.3319939705	386717.0902878485	Sheffield_Buildings_Centroids.323857	E01007909	440653.199999815	386738.200000048	15.38	15.69	3.2	22.621876095707822	1.0	15.38	8.0	0.0
1355	Ladybug-Stream-20191021-095415_Cube_004505_Cam2_58984_054-2800.jpg	440661.7832377253	386717.3650529071	Sheffield_Buildings_Centroids.323857	E01007909	440653.199999815	386738.200000048	15.38	15.69	3.2	22.533685792348283	1.0	15.38	9.0	0.0
1356	Ladybug-Stream-20191021-095415_Cube_004508_Cam2_58996_054-4399.jpg	440662.4409166564	386717.76442697016	Sheffield_Buildings_Centroids.323857	E01007909	440653.199999815	386738.200000048	15.38	15.69	3.2	22.427821808816706	1.0	15.38	9.0	0.0
1357	Ladybug-Stream-20191021-095415_Cube_004510_Cam2_59004_054-5466.jpg	440662.8770567066	386718.02546702843	Sheffield_Buildings_Centroids.323857	E01007909	440653.199999815	386738.200000048	15.38	15.69	3.2	22.375370670502086	1.0	15.38	8.0	0.0
1358	Ladybug-Stream-20191021-095415_Cube_004513_Cam2_59016_054-7066.jpg	440663.5572265183	386718.43073504884	Sheffield_Buildings_Centroids.323857	E01007909	440653.199999815	386738.200000048	15.38	15.69	3.2	22.31806406458841	1.0	15.38	9.0	0.0
1359	Ladybug-Stream-20191021-095415_Cube_004515_Cam2_59024_055-0133.jpg	440664.0086860183	386718.6918248349	Sheffield_Buildings_Centroids.323857	E01007909	440653.199999815	386738.200000048	15.38	15.69	3.2	22.302389952216988	1.0	15.38	7.0	0.0
1360	Ladybug-Stream-20191021-095415_Cube_004520_Cam2_59044_055-2800.jpg	440665.2254643189	386719.36432083655	Sheffield_Buildings_Centroids.323857	E01007909	440653.199999815	386738.200000048	15.38	15.69	3.2	22.34713869577375	1.0	15.38	10.0	0.0
1361	Ladybug-Stream-20191021-095415_Cube_004522_Cam2_59052_055-3866.jpg	440665.706179619	386719.6161867727	Sheffield_Buildings_Centroids.323857	E01007909	440653.199999815	386738.200000048	15.38	15.69	3.2	22.400059132502136	1.0	15.38	14.0	0.0
1362	Ladybug-Stream-20191021-095415_Cube_004527_Cam2_59072_055-6533.jpg	440666.9599184696	386720.2449753888	Sheffield_Buildings_Centroids.323857	E01007909	440653.199999815	386738.200000048	15.38	15.69	3.2	22.62119077090801	1.0	15.38	10.0	0.0
1363	Ladybug-Stream-20191021-095415_Cube_004529_Cam2_59080_055-7600.jpg	440667.4960651882	386720.5086021455	Sheffield_Buildings_Centroids.323857	E01007909	440653.199999815	386738.200000048	15.38	15.69	3.2	22.74561594897994	1.0	15.38	10.0	0.0
1364	Ladybug-Stream-20191021-095415_Cube_004532_Cam2_59092_056-1200.jpg	440668.2653486927	386720.8836005555	Sheffield_Buildings_Centroids.323857	E01007909	440653.199999815	386738.200000048	15.38	15.69	3.2	22.952612665887056	1.0	15.38	7.0	0.0
1365	Ladybug-Stream-20191021-095415_Cube_004534_Cam2_59100_056-2266.jpg	440668.76766903134	386721.1248360499	Sheffield_Buildings_Centroids.323857	E01007909	440653.199999815	386738.200000048	15.38	15.69	3.2	23.106569420601467	1.0	15.38	10.0	0.0
1366	Ladybug-Stream-20191021-095415_Cube_004538_Cam2_59116_056-4399.jpg	440669.80790186493	386721.64148667327	Sheffield_Buildings_Centroids.323857	E01007909	440653.199999815	386738.200000048	15.38	15.69	3.2	23.452223256562746	1.0	15.38	15.0	4.0
1367	Ladybug-Stream-20191021-095415_Cube_004541_Cam2_59128_056-6000.jpg	440670.57606118784	386722.0400363768	Sheffield_Buildings_Centroids.323857	E01007909	440653.199999815	386738.200000048	15.38	15.69	3.2	23.72913682971441	1.0	15.38	10.0	1.0
1368	Ladybug-Stream-20191021-095415_Cube_010143_Cam3_81536_046-1733.jpg	440629.0352956306	386737.8255885623	Sheffield_Buildings_Centroids.323857	E01007909	440653.199999815	386738.200000048	15.38	15.69	3.2	24.167604603743573	1.0	15.38	17.0	1.0
1369	Ladybug-Stream-20191021-095415_Cube_010146_Cam3_81548_046-3333.jpg	440629.4704686788	386737.3045029201	Sheffield_Buildings_Centroids.323857	E01007909	440653.199999815	386738.200000048	15.38	15.69	3.2	23.74642211052113	1.0	15.38	14.0	1.0
1370	Ladybug-Stream-20191021-095415_Cube_010150_Cam3_81564_046-5466.jpg	440630.03402603226	386736.603771499	Sheffield_Buildings_Centroids.323857	E01007909	440653.199999815	386738.200000048	15.38	15.69	3.2	23.22090193945803	1.0	15.38	16.0	1.0
1371	Ladybug-Stream-20191021-095415_Cube_010152_Cam3_81572_046-6533.jpg	440630.31953221397	386736.260354751	Sheffield_Buildings_Centroids.323857	E01007909	440653.199999815	386738.200000048	15.38	15.69	3.2	22.962535171910982	1.0	15.38	14.0	4.0
1372	Ladybug-Stream-20191021-095415_Cube_010158_Cam3_81596_047-1733.jpg	440631.22347353405	386735.1644112586	Sheffield_Buildings_Centroids.323857	E01007909	440653.199999815	386738.200000048	15.38	15.69	3.2	22.185186649584264	1.0	15.38	24.0	6.0
1373	Ladybug-Stream-20191021-095415_Cube_010166_Cam3_81628_047-6000.jpg	440632.462809159	386733.66295645	Sheffield_Buildings_Centroids.323857	E01007909	440653.199999815	386738.200000048	15.38	15.69	3.2	21.22771398235349	1.0	15.38	18.0	2.0
1374	Ladybug-Stream-20191021-095415_Cube_010167_Cam3_81632_047-6533.jpg	440632.63040916674	386733.46049221844	Sheffield_Buildings_Centroids.323857	E01007909	440653.199999815	386738.200000048	15.38	15.69	3.2	21.108552624629144	1.0	15.38	21.0	1.0
1375	Ladybug-Stream-20191021-095415_Cube_010172_Cam3_81652_048-1200.jpg	440633.4162756602	386732.4852935231	Sheffield_Buildings_Centroids.323857	E01007909	440653.199999815	386738.200000048	15.38	15.69	3.2	20.59256205766813	1.0	15.38	14.0	2.0
1376	Ladybug-Stream-20191021-095415_Cube_010174_Cam3_81660_048-2266.jpg	440633.76078996545	386732.0690631519	Sheffield_Buildings_Centroids.323857	E01007909	440653.199999815	386738.200000048	15.38	15.69	3.2	20.38311229418129	1.0	15.38	15.0	9.0
1377	Ladybug-Stream-20191021-095415_Cube_010177_Cam3_81672_048-3866.jpg	440634.264752715	386731.4716861557	Sheffield_Buildings_Centroids.323857	E01007909	440653.199999815	386738.200000048	15.38	15.69	3.2	20.09511857572165	1.0	15.38	16.0	2.0
1378	Ladybug-Stream-20191021-095415_Cube_010181_Cam2_81688_048-6000.jpg	440634.9208862096	386730.6750156716	Sheffield_Buildings_Centroids.323857	E01007909	440653.199999815	386738.200000048	15.38	15.69	3.2	19.76743240948321	1.0	15.38	16.0	4.0
1379	Ladybug-Stream-20191021-095415_Cube_010184_Cam2_81700_048-7600.jpg	440635.42406830005	386730.04792236007	Sheffield_Buildings_Centroids.323857	E01007909	440653.199999815	386738.200000048	15.38	15.69	3.2	19.55607608531629	1.0	15.38	15.0	3.0
1380	Ladybug-Stream-20191021-095415_Cube_010190_Cam2_81724_049-2800.jpg	440636.4537801405	386728.7811256125	Sheffield_Buildings_Centroids.323857	E01007909	440653.199999815	386738.200000048	15.38	15.69	3.2	19.21330447950113	1.0	15.38	20.0	4.0
1381	Ladybug-Stream-20191021-095415_Cube_010193_Cam2_81736_049-4399.jpg	440636.9714713626	386728.132514326	Sheffield_Buildings_Centroids.323857	E01007909	440653.199999815	386738.200000048	15.38	15.69	3.2	19.097628242636336	1.0	15.38	18.0	4.0
1382	Ladybug-Stream-20191021-095415_Cube_010196_Cam2_81748_049-6000.jpg	440637.48948821216	386727.4799907848	Sheffield_Buildings_Centroids.323857	E01007909	440653.199999815	386738.200000048	15.38	15.69	3.2	19.019431469554625	1.0	15.38	17.0	4.0
1383	Ladybug-Stream-20191021-095415_Cube_010198_Cam2_81756_049-7066.jpg	440637.8490770104	386727.02566416544	Sheffield_Buildings_Centroids.323857	E01007909	440653.199999815	386738.200000048	15.38	15.69	3.2	18.98727503805549	1.0	15.38	18.0	3.0
1384	Ladybug-Stream-20191021-095415_Cube_010201_Cam2_81768_050-0666.jpg	440638.363334608	386726.37830170005	Sheffield_Buildings_Centroids.323857	E01007909	440653.199999815	386738.200000048	15.38	15.69	3.2	18.970481973153525	1.0	15.38	14.0	5.0
1385	Ladybug-Stream-20191021-095415_Cube_010202_Cam2_81772_050-1200.jpg	440638.516123416	386726.1873540085	Sheffield_Buildings_Centroids.323857	E01007909	440653.199999815	386738.200000048	15.38	15.69	3.2	18.97155478538016	1.0	15.38	16.0	2.0
1386	Ladybug-Stream-20191021-095415_Cube_010207_Cam2_81792_050-3866.jpg	440639.3807483592	386725.128043718	Sheffield_Buildings_Centroids.323857	E01007909	440653.199999815	386738.200000048	15.38	15.69	3.2	19.022296209816766	1.0	15.38	18.0	4.0
1387	Ladybug-Stream-20191021-095415_Cube_010209_Cam2_81800_050-4933.jpg	440639.7096848295	386724.723516252	Sheffield_Buildings_Centroids.323857	E01007909	440653.199999815	386738.200000048	15.38	15.69	3.2	19.06840879341445	1.0	15.38	13.0	2.0
1388	Ladybug-Stream-20191021-095415_Cube_010213_Cam2_81816_050-7066.jpg	440640.38198987313	386723.88569568796	Sheffield_Buildings_Centroids.323857	E01007909	440653.199999815	386738.200000048	15.38	15.69	3.2	19.21459570695364	1.0	15.38	11.0	3.0
1389	Ladybug-Stream-20191021-095415_Cube_010217_Cam2_81832_051-1200.jpg	440641.0322173049	386723.10400262655	Sheffield_Buildings_Centroids.323857	E01007909	440653.199999815	386738.200000048	15.38	15.69	3.2	19.389277174788862	1.0	15.38	11.0	4.0
1390	Ladybug-Stream-20191021-095415_Cube_010225_Cam2_81864_051-5466.jpg	440642.31142596545	386721.5379810285	Sheffield_Buildings_Centroids.323857	E01007909	440653.199999815	386738.200000048	15.38	15.69	3.2	19.90436932650147	1.0	15.38	11.0	3.0
1391	Ladybug-Stream-20191021-095415_Cube_010226_Cam2_81868_051-6000.jpg	440642.44782197115	386721.37653589726	Sheffield_Buildings_Centroids.323857	E01007909	440653.199999815	386738.200000048	15.38	15.69	3.2	19.965927837535123	1.0	15.38	5.0	0.0
1392	Ladybug-Stream-20191021-095415_Cube_010227_Cam2_81872_051-6533.jpg	440642.60035811306	386721.19218121096	Sheffield_Buildings_Centroids.323857	E01007909	440653.199999815	386738.200000048	15.38	15.69	3.2	20.04041680715561	1.0	15.38	5.0	0.0
1393	Ladybug-Stream-20191021-095415_Cube_010232_Cam2_81892_052-1200.jpg	440643.2888648571	386720.35498570243	Sheffield_Buildings_Centroids.323857	E01007909	440653.199999815	386738.200000048	15.38	15.69	3.2	20.41262190774889	1.0	15.38	5.0	0.0
1394	Ladybug-Stream-20191021-095415_Cube_010240_Cam2_81924_052-5466.jpg	440644.3132696665	386719.1157972023	Sheffield_Buildings_Centroids.323857	E01007909	440653.199999815	386738.200000048	15.38	15.69	3.2	21.05185908627192	1.0	15.38	4.0	0.0
1395	Ladybug-Stream-20191021-095415_Cube_010251_Cam2_81968_053-3333.jpg	440645.492041916	386717.67770292907	Sheffield_Buildings_Centroids.323857	E01007909	440653.199999815	386738.200000048	15.38	15.69	3.2	21.9220732142107	1.0	15.38	1.0	0.0
1396	Ladybug-Stream-20191021-095415_Cube_010259_Cam2_82000_053-7600.jpg	440646.1843233261	386716.8339955153	Sheffield_Buildings_Centroids.323857	E01007909	440653.199999815	386738.200000048	15.38	15.69	3.2	22.488349567974087	1.0	15.38	3.0	0.0
1397	Ladybug-Stream-20191021-095415_Cube_010263_Cam2_82016_054-1733.jpg	440646.47665061435	386716.469360284	Sheffield_Buildings_Centroids.323857	E01007909	440653.199999815	386738.200000048	15.38	15.69	3.2	22.746958676344136	1.0	15.38	4.0	0.0
1398	Ladybug-Stream-20191021-095415_Cube_010271_Cam2_82048_054-6000.jpg	440646.94664598646	386715.8856444332	Sheffield_Buildings_Centroids.323857	E01007909	440653.199999815	386738.200000048	15.38	15.69	3.2	23.17401347651061	1.0	15.38	5.0	0.0
1399	Ladybug-Stream-20191021-095415_Cube_010278_Cam2_82076_055-1733.jpg	440647.2312644884	386715.47986378544	Sheffield_Buildings_Centroids.323857	E01007909	440653.199999815	386738.200000048	15.38	15.69	3.2	23.491070498920628	1.0	15.38	4.0	5.0
1400	Ladybug-Stream-20191021-095415_Cube_077703_Cam1_351776_070-1733.jpg	440621.39775282313	386683.4449008422	Sheffield_Buildings_Centroids.323858	E01007909	440593.73314856703	386707.400000095	34.81	26.37	6.4	36.5947688729085	2.0	69.62	14.0	1.0
1401	Ladybug-Stream-20191021-095415_Cube_077707_Cam1_351792_070-3866.jpg	440620.31981039024	386682.50756202545	Sheffield_Buildings_Centroids.323858	E01007909	440593.73314856703	386707.400000095	34.81	26.37	6.4	36.42092887268291	2.0	69.62	23.0	1.0
1402	Ladybug-Stream-20191021-095415_Cube_077711_Cam1_351808_070-6000.jpg	440619.21467306186	386681.5487186188	Sheffield_Buildings_Centroids.323858	E01007909	440593.73314856703	386707.400000095	34.81	26.37	6.4	36.29871684442082	2.0	69.62	27.0	2.0
1403	Ladybug-Stream-20191021-095415_Cube_077717_Cam1_351832_071-1200.jpg	440617.5311947083	386680.07045107405	Sheffield_Buildings_Centroids.323858	E01007909	440593.73314856703	386707.400000095	34.81	26.37	6.4	36.23880861496686	2.0	69.62	15.0	0.0
1404	Ladybug-Stream-20191021-095415_Cube_077724_Cam1_351860_071-4933.jpg	440615.55616558687	386678.3078373132	Sheffield_Buildings_Centroids.323858	E01007909	440593.73314856703	386707.400000095	34.81	26.37	6.4	36.367540570899976	2.0	69.62	22.0	0.0
1405	Ladybug-Stream-20191021-095415_Cube_077727_Cam1_351872_071-6533.jpg	440614.70031651814	386677.5039971632	Sheffield_Buildings_Centroids.323858	E01007909	440593.73314856703	386707.400000095	34.81	26.37	6.4	36.515655864181106	2.0	69.62	15.0	0.0
1406	Ladybug-Stream-20191021-095415_Cube_001312_Cam3_46212_097-3866.jpg	440603.541313157	386672.1860947339	Sheffield_Buildings_Centroids.323858	E01007909	440593.73314856703	386707.400000095	34.81	26.37	6.4	36.55433248474206	2.0	69.62	20.0	2.0
1407	Ladybug-Stream-20191021-095415_Cube_001314_Cam3_46220_097-4933.jpg	440603.5864510007	386672.6473812228	Sheffield_Buildings_Centroids.323858	E01007909	440593.73314856703	386707.400000095	34.81	26.37	6.4	36.122459596931144	2.0	69.62	13.0	2.0
1408	Ladybug-Stream-20191021-095415_Cube_001319_Cam3_46240_097-7600.jpg	440603.66246285476	386673.8968112713	Sheffield_Buildings_Centroids.323858	E01007909	440593.73314856703	386707.400000095	34.81	26.37	6.4	34.9435966033017	2.0	69.62	13.0	3.0
1409	Ladybug-Stream-20191021-095415_Cube_001325_Cam3_46264_098-2800.jpg	440603.5377611969	386675.3967768321	Sheffield_Buildings_Centroids.323858	E01007909	440593.73314856703	386707.400000095	34.81	26.37	6.4	33.471431520654484	2.0	69.62	11.0	0.0
1410	Ladybug-Stream-20191021-095415_Cube_001326_Cam3_46268_098-3333.jpg	440603.4999801634	386675.6262696364	Sheffield_Buildings_Centroids.323858	E01007909	440593.73314856703	386707.400000095	34.81	26.37	6.4	33.24095285475815	2.0	69.62	8.0	0.0
1411	Ladybug-Stream-20191021-095415_Cube_001332_Cam3_46292_098-6533.jpg	440603.1754155128	386677.1722451357	Sheffield_Buildings_Centroids.323858	E01007909	440593.73314856703	386707.400000095	34.81	26.37	6.4	31.668179217636503	2.0	69.62	13.0	1.0
1412	Ladybug-Stream-20191021-095415_Cube_001335_Cam0_46304_099-0133.jpg	440602.92955551296	386677.9599281394	Sheffield_Buildings_Centroids.323858	E01007909	440593.73314856703	386707.400000095	34.81	26.37	6.4	30.843017645313765	2.0	69.62	7.0	3.0
1413	Ladybug-Stream-20191021-095415_Cube_001337_Cam0_46312_099-1199.jpg	440602.7141125818	386678.50461266225	Sheffield_Buildings_Centroids.323858	E01007909	440593.73314856703	386707.400000095	34.81	26.37	6.4	30.25890165762151	2.0	69.62	8.0	3.0
1414	Ladybug-Stream-20191021-095415_Cube_001339_Cam0_46320_099-2266.jpg	440602.49193016	386679.00329302944	Sheffield_Buildings_Centroids.323858	E01007909	440593.73314856703	386707.400000095	34.81	26.37	6.4	29.716817244839344	2.0	69.62	7.0	6.0
1415	Ladybug-Stream-20191021-095415_Cube_001341_Cam0_46328_099-3333.jpg	440602.24707383686	386679.50149035134	Sheffield_Buildings_Centroids.323858	E01007909	440593.73314856703	386707.400000095	34.81	26.37	6.4	29.16871216595791	2.0	69.62	15.0	3.0
1416	Ladybug-Stream-20191021-095415_Cube_001345_Cam0_46344_099-5466.jpg	440601.6810934885	386680.5429922039	Sheffield_Buildings_Centroids.323858	E01007909	440593.73314856703	386707.400000095	34.81	26.37	6.4	28.00836841627329	2.0	69.62	8.0	4.0
1417	Ladybug-Stream-20191021-095415_Cube_001348_Cam0_46356_099-7066.jpg	440601.2137485807	386681.31439693284	Sheffield_Buildings_Centroids.323858	E01007909	440593.73314856703	386707.400000095	34.81	26.37	6.4	27.137023950676078	2.0	69.62	17.0	1.0
1418	Ladybug-Stream-20191021-095415_Cube_001352_Cam0_46372_100-1200.jpg	440600.5165164947	386682.33003230474	Sheffield_Buildings_Centroids.323858	E01007909	440593.73314856703	386707.400000095	34.81	26.37	6.4	25.97147214629794	2.0	69.62	15.0	4.0
1419	Ladybug-Stream-20191021-095415_Cube_001355_Cam0_46384_100-2800.jpg	440599.9841655364	386683.08416102367	Sheffield_Buildings_Centroids.323858	E01007909	440593.73314856703	386707.400000095	34.81	26.37	6.4	25.1064781061654	2.0	69.62	13.0	5.0
1420	Ladybug-Stream-20191021-095415_Cube_001357_Cam0_46392_100-3866.jpg	440599.6426072017	386683.5797194229	Sheffield_Buildings_Centroids.323858	E01007909	440593.73314856703	386707.400000095	34.81	26.37	6.4	24.54236077997363	2.0	69.62	12.0	2.0
1421	Ladybug-Stream-20191021-095415_Cube_001360_Cam0_46404_100-5466.jpg	440599.1110588968	386684.3435291523	Sheffield_Buildings_Centroids.323858	E01007909	440593.73314856703	386707.400000095	34.81	26.37	6.4	23.675362127100293	2.0	69.62	12.0	4.0
1422	Ladybug-Stream-20191021-095415_Cube_001362_Cam0_46412_100-6533.jpg	440598.7600354029	386684.8335958883	Sheffield_Buildings_Centroids.323858	E01007909	440593.73314856703	386707.400000095	34.81	26.37	6.4	23.11951967665492	2.0	69.62	17.0	1.0
1423	Ladybug-Stream-20191021-095415_Cube_001364_Cam0_46420_100-7600.jpg	440598.3777130078	386685.35529683385	Sheffield_Buildings_Centroids.323858	E01007909	440593.73314856703	386707.400000095	34.81	26.37	6.4	22.52866886254049	2.0	69.62	12.0	2.0
1424	Ladybug-Stream-20191021-095415_Cube_001366_Cam0_46428_101-0666.jpg	440598.0196126114	386685.84205533547	Sheffield_Buildings_Centroids.323858	E01007909	440593.73314856703	386707.400000095	34.81	26.37	6.4	21.979962608247753	2.0	69.62	15.0	4.0
1425	Ladybug-Stream-20191021-095415_Cube_001370_Cam0_46444_101-2800.jpg	440597.2740867182	386686.8505604249	Sheffield_Buildings_Centroids.323858	E01007909	440593.73314856703	386707.400000095	34.81	26.37	6.4	20.852283178262454	2.0	69.62	11.0	5.0
1426	Ladybug-Stream-20191021-095415_Cube_001373_Cam0_46456_101-4400.jpg	440596.7216977343	386687.5944366919	Sheffield_Buildings_Centroids.323858	E01007909	440593.73314856703	386707.400000095	34.81	26.37	6.4	20.02977203666136	2.0	69.62	11.0	6.0
1427	Ladybug-Stream-20191021-095415_Cube_001376_Cam0_46468_101-6000.jpg	440596.14660856756	386688.3210139477	Sheffield_Buildings_Centroids.323858	E01007909	440593.73314856703	386707.400000095	34.81	26.37	6.4	19.231029654855003	2.0	69.62	10.0	1.0
1428	Ladybug-Stream-20191021-095415_Cube_001379_Cam0_46480_101-7600.jpg	440595.5679865317	386689.04874762037	Sheffield_Buildings_Centroids.323858	E01007909	440593.73314856703	386707.400000095	34.81	26.37	6.4	18.442751902720627	2.0	69.62	15.0	0.0
1429	Ladybug-Stream-20191021-095415_Cube_001380_Cam0_46484_102-0133.jpg	440595.3957316625	386689.2708610856	Sheffield_Buildings_Centroids.323858	E01007909	440593.73314856703	386707.400000095	34.81	26.37	6.4	18.20521529044513	2.0	69.62	13.0	2.0
1430	Ladybug-Stream-20191021-095415_Cube_001381_Cam0_46488_102-0666.jpg	440595.1946036922	386689.529714956	Sheffield_Buildings_Centroids.323858	E01007909	440593.73314856703	386707.400000095	34.81	26.37	6.4	17.929945399654677	2.0	69.62	17.0	0.0
1431	Ladybug-Stream-20191021-095415_Cube_001385_Cam0_46504_102-2800.jpg	440594.40836697037	386690.50813627633	Sheffield_Buildings_Centroids.323858	E01007909	440593.73314856703	386707.400000095	34.81	26.37	6.4	16.905353683476356	2.0	69.62	15.0	5.0
1432	Ladybug-Stream-20191021-095415_Cube_001391_Cam0_46528_102-6000.jpg	440593.2625630259	386691.9269185296	Sheffield_Buildings_Centroids.323858	E01007909	440593.73314856703	386707.400000095	34.81	26.37	6.4	15.480235911790285	2.0	69.62	12.0	3.0
1433	Ladybug-Stream-20191021-095415_Cube_001395_Cam0_46544_103-0133.jpg	440592.5521364219	386692.79831902037	Sheffield_Buildings_Centroids.323858	E01007909	440593.73314856703	386707.400000095	34.81	26.37	6.4	14.649364487612903	2.0	69.62	18.0	1.0
1434	Ladybug-Stream-20191021-095415_Cube_001397_Cam0_46552_103-1200.jpg	440592.1812379789	386693.25483983906	Sheffield_Buildings_Centroids.323858	E01007909	440593.73314856703	386707.400000095	34.81	26.37	6.4	14.230038128496124	2.0	69.62	19.0	1.0
1435	Ladybug-Stream-20191021-095415_Cube_001399_Cam0_46560_103-2266.jpg	440591.8482220518	386693.6663411578	Sheffield_Buildings_Centroids.323858	E01007909	440593.73314856703	386707.400000095	34.81	26.37	6.4	13.862407286242876	2.0	69.62	14.0	2.0
1436	Ladybug-Stream-20191021-095415_Cube_001402_Cam0_46572_103-3866.jpg	440591.3483977707	386694.2806592333	Sheffield_Buildings_Centroids.323858	E01007909	440593.73314856703	386707.400000095	34.81	26.37	6.4	13.334321917713174	2.0	69.62	12.0	3.0
1437	Ladybug-Stream-20191021-095415_Cube_001405_Cam0_46584_103-5466.jpg	440590.8670015554	386694.87616771844	Sheffield_Buildings_Centroids.323858	E01007909	440593.73314856703	386707.400000095	34.81	26.37	6.4	12.847613634061327	2.0	69.62	15.0	2.0
1438	Ladybug-Stream-20191021-095415_Cube_001408_Cam0_46596_103-7066.jpg	440590.40226997656	386695.45078803273	Sheffield_Buildings_Centroids.323858	E01007909	440593.73314856703	386707.400000095	34.81	26.37	6.4	12.404774125093795	2.0	69.62	14.0	2.0
1439	Ladybug-Stream-20191021-095415_Cube_001412_Cam0_46612_104-1200.jpg	440589.8033994052	386696.1965279785	Sheffield_Buildings_Centroids.323858	E01007909	440593.73314856703	386707.400000095	34.81	26.37	6.4	11.872687814618573	2.0	69.62	12.0	3.0
1440	Ladybug-Stream-20191021-095415_Cube_001414_Cam0_46620_104-2266.jpg	440589.53066682327	386696.5467021119	Sheffield_Buildings_Centroids.323858	E01007909	440593.73314856703	386707.400000095	34.81	26.37	6.4	11.638510639966135	2.0	69.62	11.0	2.0
1441	Ladybug-Stream-20191021-095415_Cube_001418_Cam0_46636_104-4399.jpg	440588.9765622724	386697.24834870227	Sheffield_Buildings_Centroids.323858	E01007909	440593.73314856703	386707.400000095	34.81	26.37	6.4	11.2107599732368	2.0	69.62	15.0	2.0
1442	Ladybug-Stream-20191021-095415_Cube_001421_Cam0_46648_104-6000.jpg	440588.5882300977	386697.73668370076	Sheffield_Buildings_Centroids.323858	E01007909	440593.73314856703	386707.400000095	34.81	26.37	6.4	10.94759653035215	2.0	69.62	13.0	2.0
1443	Ladybug-Stream-20191021-095415_Cube_001423_Cam0_46656_104-7066.jpg	440588.3479158591	386698.04256657156	Sheffield_Buildings_Centroids.323858	E01007909	440593.73314856703	386707.400000095	34.81	26.37	6.4	10.796401875815523	2.0	69.62	11.0	2.0
1444	Ladybug-Stream-20191021-095415_Cube_001429_Cam0_46680_105-2266.jpg	440587.6377348308	386698.9146666197	Sheffield_Buildings_Centroids.323858	E01007909	440593.73314856703	386707.400000095	34.81	26.37	6.4	10.447724766810714	2.0	69.62	14.0	2.0
1445	Ladybug-Stream-20191021-095415_Cube_001431_Cam0_46688_105-3333.jpg	440587.4269054111	386699.1953694008	Sheffield_Buildings_Centroids.323858	E01007909	440593.73314856703	386707.400000095	34.81	26.37	6.4	10.34817218491001	2.0	69.62	10.0	3.0
1446	Ladybug-Stream-20191021-095415_Cube_001437_Cam1_46712_105-6533.jpg	440586.78787134157	386700.01746802	Sheffield_Buildings_Centroids.323858	E01007909	440593.73314856703	386707.400000095	34.81	26.37	6.4	10.136007871697217	2.0	69.62	11.0	3.0
1447	Ladybug-Stream-20191021-095415_Cube_001440_Cam1_46724_106-0133.jpg	440586.4901932639	386700.41032612	Sheffield_Buildings_Centroids.323858	E01007909	440593.73314856703	386707.400000095	34.81	26.37	6.4	10.065582139119913	2.0	69.62	10.0	2.0
1448	Ladybug-Stream-20191021-095415_Cube_001446_Cam1_46748_106-3333.jpg	440585.9273088174	386701.1537142476	Sheffield_Buildings_Centroids.323858	E01007909	440593.73314856703	386707.400000095	34.81	26.37	6.4	9.997360705874245	2.0	69.62	11.0	2.0
1449	Ladybug-Stream-20191021-095415_Cube_001450_Cam1_46764_106-5466.jpg	440585.55816055404	386701.6599743732	Sheffield_Buildings_Centroids.323858	E01007909	440593.73314856703	386707.400000095	34.81	26.37	6.4	9.988910065571117	2.0	69.62	9.0	2.0
1450	Ladybug-Stream-20191021-095415_Cube_001455_Cam1_46784_107-0133.jpg	440585.13509111706	386702.26828479924	Sheffield_Buildings_Centroids.323858	E01007909	440593.73314856703	386707.400000095	34.81	26.37	6.4	10.013046179305556	2.0	69.62	10.0	7.0
1451	Ladybug-Stream-20191021-095415_Cube_001460_Cam1_46804_107-2800.jpg	440584.6994545239	386702.873275493	Sheffield_Buildings_Centroids.323858	E01007909	440593.73314856703	386707.400000095	34.81	26.37	6.4	10.104398234741963	2.0	69.62	13.0	9.0
1452	Ladybug-Stream-20191021-095415_Cube_001464_Cam1_46820_107-4933.jpg	440584.3349967399	386703.33242763573	Sheffield_Buildings_Centroids.323858	E01007909	440593.73314856703	386707.400000095	34.81	26.37	6.4	10.240625150684565	2.0	69.62	12.0	4.0
1453	Ladybug-Stream-20191021-095415_Cube_001466_Cam1_46828_107-6000.jpg	440584.14488834696	386703.5819105224	Sheffield_Buildings_Centroids.323858	E01007909	440593.73314856703	386707.400000095	34.81	26.37	6.4	10.320491365798716	2.0	69.62	10.0	5.0
1454	Ladybug-Stream-20191021-095415_Cube_001477_Cam1_46872_108-3866.jpg	440583.1298885582	386704.96425658755	Sheffield_Buildings_Centroids.323858	E01007909	440593.73314856703	386707.400000095	34.81	26.37	6.4	10.879428718835213	2.0	69.62	14.0	5.0
1455	Ladybug-Stream-20191021-095415_Cube_001482_Cam1_46892_108-6533.jpg	440582.5854269664	386705.5518191509	Sheffield_Buildings_Centroids.323858	E01007909	440593.73314856703	386707.400000095	34.81	26.37	6.4	11.29988803862116	2.0	69.62	12.0	5.0
1456	Ladybug-Stream-20191021-095415_Cube_001487_Cam1_46912_109-1200.jpg	440582.0376522608	386706.1660437185	Sheffield_Buildings_Centroids.323858	E01007909	440593.73314856703	386707.400000095	34.81	26.37	6.4	11.76041165040324	2.0	69.62	12.0	5.0
1457	Ladybug-Stream-20191021-095415_Cube_001492_Cam1_46932_109-3866.jpg	440581.5685553731	386706.8028593597	Sheffield_Buildings_Centroids.323858	E01007909	440593.73314856703	386707.400000095	34.81	26.37	6.4	12.179240724684243	2.0	69.62	10.0	3.0
1458	Ladybug-Stream-20191021-095415_Cube_001495_Cam1_46944_109-5466.jpg	440581.2442577427	386707.16339799983	Sheffield_Buildings_Centroids.323858	E01007909	440593.73314856703	386707.400000095	34.81	26.37	6.4	12.491131837094194	2.0	69.62	13.0	1.0
1459	Ladybug-Stream-20191021-095415_Cube_001500_Cam1_46964_110-0133.jpg	440580.7185842564	386707.75171950075	Sheffield_Buildings_Centroids.323858	E01007909	440593.73314856703	386707.400000095	34.81	26.37	6.4	13.019316062501945	2.0	69.62	17.0	8.0
1460	Ladybug-Stream-20191021-095415_Cube_001505_Cam1_46984_110-2800.jpg	440580.14518443093	386708.4423546715	Sheffield_Buildings_Centroids.323858	E01007909	440593.73314856703	386707.400000095	34.81	26.37	6.4	13.62788583849782	2.0	69.62	17.0	4.0
1461	Ladybug-Stream-20191021-095415_Cube_001508_Cam1_46996_110-4400.jpg	440579.82868231396	386708.84712065826	Sheffield_Buildings_Centroids.323858	E01007909	440593.73314856703	386707.400000095	34.81	26.37	6.4	13.979568652348915	2.0	69.62	16.0	17.0
1462	Ladybug-Stream-20191021-095415_Cube_001511_Cam1_47008_110-6000.jpg	440579.4877346725	386709.2551274976	Sheffield_Buildings_Centroids.323858	E01007909	440593.73314856703	386707.400000095	34.81	26.37	6.4	14.365699241809445	2.0	69.62	14.0	4.0
1463	Ladybug-Stream-20191021-095415_Cube_001516_Cam1_47028_111-0666.jpg	440578.91142990213	386709.9594714546	Sheffield_Buildings_Centroids.323858	E01007909	440593.73314856703	386707.400000095	34.81	26.37	6.4	15.04108499483877	2.0	69.62	15.0	9.0
1464	Ladybug-Stream-20191021-095415_Cube_001526_Cam1_47068_111-5999.jpg	440577.63251587545	386711.49427808594	Sheffield_Buildings_Centroids.323858	E01007909	440593.73314856703	386707.400000095	34.81	26.37	6.4	16.613051656282284	2.0	69.62	19.0	4.0
1465	Ladybug-Stream-20191021-095415_Cube_001527_Cam2_47072_111-6533.jpg	440577.5061950225	386711.64132896	Sheffield_Buildings_Centroids.323858	E01007909	440593.73314856703	386707.400000095	34.81	26.37	6.4	16.7720866881781	2.0	69.62	16.0	3.0
1466	Ladybug-Stream-20191021-095415_Cube_001530_Cam2_47084_112-0133.jpg	440577.0802402237	386712.1442273145	Sheffield_Buildings_Centroids.323858	E01007909	440593.73314856703	386707.400000095	34.81	26.37	6.4	17.315514667444514	2.0	69.62	19.0	7.0
1467	Ladybug-Stream-20191021-095415_Cube_001532_Cam2_47092_112-1200.jpg	440576.76791795547	386712.50567480345	Sheffield_Buildings_Centroids.323858	E01007909	440593.73314856703	386707.400000095	34.81	26.37	6.4	17.71685536231605	2.0	69.62	20.0	2.0
1468	Ladybug-Stream-20191021-095415_Cube_001537_Cam2_47112_112-3866.jpg	440576.0214133625	386713.3679128762	Sheffield_Buildings_Centroids.323858	E01007909	440593.73314856703	386707.400000095	34.81	26.37	6.4	18.69014571682059	2.0	69.62	17.0	4.0
1469	Ladybug-Stream-20191021-095415_Cube_001540_Cam2_47124_112-5466.jpg	440575.5743852303	386713.91348283476	Sheffield_Buildings_Centroids.323858	E01007909	440593.73314856703	386707.400000095	34.81	26.37	6.4	19.291608106076158	2.0	69.62	18.0	4.0
1470	Ladybug-Stream-20191021-095415_Cube_001542_Cam2_47132_112-6533.jpg	440575.2772131251	386714.2684100259	Sheffield_Buildings_Centroids.323858	E01007909	440593.73314856703	386707.400000095	34.81	26.37	6.4	19.692552094995122	2.0	69.62	20.0	3.0
1471	Ladybug-Stream-20191021-095415_Cube_001545_Cam2_47144_113-0133.jpg	440574.81100467796	386714.8119709768	Sheffield_Buildings_Centroids.323858	E01007909	440593.73314856703	386707.400000095	34.81	26.37	6.4	20.322028484112085	2.0	69.62	17.0	3.0
1472	Ladybug-Stream-20191021-095415_Cube_001547_Cam2_47152_113-1200.jpg	440574.4773960264	386715.1981223754	Sheffield_Buildings_Centroids.323858	E01007909	440593.73314856703	386707.400000095	34.81	26.37	6.4	20.774857809443397	2.0	69.62	27.0	2.0
1473	Ladybug-Stream-20191021-095415_Cube_001553_Cam2_47176_113-4400.jpg	440573.5198130247	386716.332702181	Sheffield_Buildings_Centroids.323858	E01007909	440593.73314856703	386707.400000095	34.81	26.37	6.4	22.09914252414968	2.0	69.62	23.0	3.0
1474	Ladybug-Stream-20191021-095415_Cube_001556_Cam2_47188_113-5999.jpg	440573.03160823975	386716.9151105996	Sheffield_Buildings_Centroids.323858	E01007909	440593.73314856703	386707.400000095	34.81	26.37	6.4	22.783570831501397	2.0	69.62	17.0	3.0
1475	Ladybug-Stream-20191021-095415_Cube_001561_Cam2_47208_114-0666.jpg	440572.2204119581	386717.8711769515	Sheffield_Buildings_Centroids.323858	E01007909	440593.73314856703	386707.400000095	34.81	26.37	6.4	23.925789039510764	2.0	69.62	23.0	1.0
1476	Ladybug-Stream-20191021-095415_Cube_001565_Cam2_47224_114-2800.jpg	440571.5655548588	386718.6636860283	Sheffield_Buildings_Centroids.323858	E01007909	440593.73314856703	386707.400000095	34.81	26.37	6.4	24.865092632317914	2.0	69.62	17.0	3.0
1477	Ladybug-Stream-20191021-095415_Cube_001567_Cam2_47232_114-3866.jpg	440571.2489405567	386719.04327720654	Sheffield_Buildings_Centroids.323858	E01007909	440593.73314856703	386707.400000095	34.81	26.37	6.4	25.320061448293966	2.0	69.62	22.0	9.0
1478	Ladybug-Stream-20191021-095415_Cube_001570_Cam2_47244_114-5466.jpg	440570.76041989005	386719.63152828935	Sheffield_Buildings_Centroids.323858	E01007909	440593.73314856703	386707.400000095	34.81	26.37	6.4	26.026074326183863	2.0	69.62	24.0	11.0
1479	Ladybug-Stream-20191021-095415_Cube_001574_Cam2_47260_114-7599.jpg	440570.09850857616	386720.4366708425	Sheffield_Buildings_Centroids.323858	E01007909	440593.73314856703	386707.400000095	34.81	26.37	6.4	26.991683750205976	2.0	69.62	23.0	4.0
1480	Ladybug-Stream-20191021-095415_Cube_001577_Cam2_47272_115-1200.jpg	440569.61334414326	386721.0385638724	Sheffield_Buildings_Centroids.323858	E01007909	440593.73314856703	386707.400000095	34.81	26.37	6.4	27.708760119276885	2.0	69.62	23.0	4.0
1481	Ladybug-Stream-20191021-095415_Cube_001579_Cam2_47280_115-2266.jpg	440569.296513673	386721.4335905365	Sheffield_Buildings_Centroids.323858	E01007909	440593.73314856703	386707.400000095	34.81	26.37	6.4	28.17961649170621	2.0	69.62	21.0	4.0
1482	Ladybug-Stream-20191021-095415_Cube_001582_Cam2_47292_115-3866.jpg	440568.8112461164	386722.03742764	Sheffield_Buildings_Centroids.323858	E01007909	440593.73314856703	386707.400000095	34.81	26.37	6.4	28.90251731065173	2.0	69.62	26.0	15.0
1483	Ladybug-Stream-20191021-095415_Cube_001584_Cam2_47300_115-4933.jpg	440568.4938325313	386722.4310513188	Sheffield_Buildings_Centroids.323858	E01007909	440593.73314856703	386707.400000095	34.81	26.37	6.4	29.376105508406138	2.0	69.62	30.0	5.0
1484	Ladybug-Stream-20191021-095415_Cube_001586_Cam2_47308_115-6000.jpg	440568.152325805	386722.8572464743	Sheffield_Buildings_Centroids.323858	E01007909	440593.73314856703	386707.400000095	34.81	26.37	6.4	29.888207688121422	2.0	69.62	25.0	4.0
1485	Ladybug-Stream-20191021-095415_Cube_001590_Cam2_47324_116-0133.jpg	440567.5273931816	386723.65831423935	Sheffield_Buildings_Centroids.323858	E01007909	440593.73314856703	386707.400000095	34.81	26.37	6.4	30.83949406421688	2.0	69.62	25.0	2.0
1486	Ladybug-Stream-20191021-095415_Cube_001594_Cam2_47340_116-2266.jpg	440566.8731933439	386724.4969464913	Sheffield_Buildings_Centroids.323858	E01007909	440593.73314856703	386707.400000095	34.81	26.37	6.4	31.839641497060214	2.0	69.62	27.0	2.0
1487	Ladybug-Stream-20191021-095415_Cube_001596_Cam2_47348_116-3333.jpg	440566.5594234668	386724.9034370864	Sheffield_Buildings_Centroids.323858	E01007909	440593.73314856703	386707.400000095	34.81	26.37	6.4	32.32308219109957	2.0	69.62	32.0	2.0
1488	Ladybug-Stream-20191021-095415_Cube_001598_Cam2_47356_116-4400.jpg	440566.2213879265	386725.34234187216	Sheffield_Buildings_Centroids.323858	E01007909	440593.73314856703	386707.400000095	34.81	26.37	6.4	32.84546547073443	2.0	69.62	22.0	8.0
1489	Ladybug-Stream-20191021-095415_Cube_001600_Cam2_47364_116-5466.jpg	440565.9041580725	386725.75289270794	Sheffield_Buildings_Centroids.323858	E01007909	440593.73314856703	386707.400000095	34.81	26.37	6.4	33.33588725691304	2.0	69.62	25.0	7.0
1490	Ladybug-Stream-20191021-095415_Cube_001603_Cam2_47376_116-7066.jpg	440565.418703075	386726.3811596965	Sheffield_Buildings_Centroids.323858	E01007909	440593.73314856703	386707.400000095	34.81	26.37	6.4	34.088007324186286	2.0	69.62	26.0	9.0
1491	Ladybug-Stream-20191021-095415_Cube_001604_Cam2_47380_116-7600.jpg	440565.2491514849	386726.60152751295	Sheffield_Buildings_Centroids.323858	E01007909	440593.73314856703	386707.400000095	34.81	26.37	6.4	34.35166291385478	2.0	69.62	29.0	9.0
1492	Ladybug-Stream-20191021-095415_Cube_001612_Cam2_47412_117-3866.jpg	440563.9635863406	386728.30643138936	Sheffield_Buildings_Centroids.323858	E01007909	440593.73314856703	386707.400000095	34.81	26.37	6.4	36.37726906482424	2.0	69.62	24.0	4.0
1493	Ladybug-Stream-20191021-095415_Cube_010466_Cam1_82828_067-6000.jpg	440619.8391018153	386681.96422300773	Sheffield_Buildings_Centroids.323858	E01007909	440593.73314856703	386707.400000095	34.81	26.37	6.4	36.44858777829885	2.0	69.62	22.0	3.0
1494	Ladybug-Stream-20191021-095415_Cube_010469_Cam1_82840_067-7600.jpg	440619.1428689868	386681.3341591684	Sheffield_Buildings_Centroids.323858	E01007909	440593.73314856703	386707.400000095	34.81	26.37	6.4	36.40167516781157	2.0	69.62	20.0	0.0
1495	Ladybug-Stream-20191021-095415_Cube_010472_Cam1_82852_068-1199.jpg	440618.4479989546	386680.7145879985	Sheffield_Buildings_Centroids.323858	E01007909	440593.73314856703	386707.400000095	34.81	26.37	6.4	36.37217409573258	2.0	69.62	16.0	0.0
1496	Ladybug-Stream-20191021-095415_Cube_010478_Cam1_82876_068-4400.jpg	440617.0999687513	386679.5015411994	Sheffield_Buildings_Centroids.323858	E01007909	440593.73314856703	386707.400000095	34.81	26.37	6.4	36.39137664719485	2.0	69.62	18.0	0.0
1497	Ladybug-Stream-20191021-095415_Cube_010479_Cam1_82880_068-4933.jpg	440616.86822835385	386679.2985906411	Sheffield_Buildings_Centroids.323858	E01007909	440593.73314856703	386707.400000095	34.81	26.37	6.4	36.39946606803832	2.0	69.62	15.0	0.0
1498	Ladybug-Stream-20191021-095415_Cube_010483_Cam1_82896_068-7066.jpg	440616.0025499467	386678.5274011021	Sheffield_Buildings_Centroids.323858	E01007909	440593.73314856703	386707.400000095	34.81	26.37	6.4	36.46303896299101	2.0	69.62	13.0	0.0
1499	Ladybug-Stream-20191021-095415_Cube_010489_Cam1_82920_069-2266.jpg	440614.7963194037	386677.4159881433	Sheffield_Buildings_Centroids.323858	E01007909	440593.73314856703	386707.400000095	34.81	26.37	6.4	36.642845664841104	2.0	69.62	16.0	2.0
1500	Ladybug-Stream-20191021-095415_Cube_042608_Cam0_211396_034-4400.jpg	440516.4446905653	387044.23998894944	Sheffield_Buildings_Centroids.323859	E01007909	440524.978848725	387014.074999809	44.73	28.0	8.4	31.34897805891045	3.0	134.19	15.0	0.0
1501	Ladybug-Stream-20191021-095415_Cube_042609_Cam0_211400_034-4933.jpg	440516.7520276551	387044.1126166653	Sheffield_Buildings_Centroids.323859	E01007909	440524.978848725	387014.074999809	44.73	28.0	8.4	31.143843875279003	3.0	134.19	22.0	0.0
1502	Ladybug-Stream-20191021-095415_Cube_042613_Cam0_211416_034-7066.jpg	440517.9286253375	387043.55795141344	Sheffield_Buildings_Centroids.323859	E01007909	440524.978848725	387014.074999809	44.73	28.0	8.4	30.31418950137038	3.0	134.19	21.0	0.0
1503	Ladybug-Stream-20191021-095415_Cube_042614_Cam0_211420_034-7600.jpg	440518.18718568416	387043.4236445837	Sheffield_Buildings_Centroids.323859	E01007909	440524.978848725	387014.074999809	44.73	28.0	8.4	30.12423670354793	3.0	134.19	26.0	0.0
1504	Ladybug-Stream-20191021-095415_Cube_042618_Cam0_211436_035-1733.jpg	440519.3436409103	387042.7992052593	Sheffield_Buildings_Centroids.323859	E01007909	440524.978848725	387014.074999809	44.73	28.0	8.4	29.271753378711658	3.0	134.19	26.0	0.0
1505	Ladybug-Stream-20191021-095415_Cube_042619_Cam0_211440_035-2266.jpg	440519.6397347843	387042.63138290116	Sheffield_Buildings_Centroids.323859	E01007909	440524.978848725	387014.074999809	44.73	28.0	8.4	29.051216032710467	3.0	134.19	25.0	0.0
1506	Ladybug-Stream-20191021-095415_Cube_042620_Cam0_211444_035-2800.jpg	440519.891748026	387042.48386507406	Sheffield_Buildings_Centroids.323859	E01007909	440524.978848725	387014.074999809	44.73	28.0	8.4	28.86073836850826	3.0	134.19	20.0	0.0
1507	Ladybug-Stream-20191021-095415_Cube_042625_Cam0_211464_035-5466.jpg	440521.28652612533	387041.5892508013	Sheffield_Buildings_Centroids.323859	E01007909	440524.978848725	387014.074999809	44.73	28.0	8.4	27.76089432731759	3.0	134.19	18.0	0.0
1508	Ladybug-Stream-20191021-095415_Cube_042626_Cam0_211468_035-6000.jpg	440521.53037653107	387041.41987434396	Sheffield_Buildings_Centroids.323859	E01007909	440524.978848725	387014.074999809	44.73	28.0	8.4	27.561460843170448	3.0	134.19	17.0	0.0
1509	Ladybug-Stream-20191021-095415_Cube_042630_Cam0_211484_036-0133.jpg	440522.6208742226	387040.63671553397	Sheffield_Buildings_Centroids.323859	E01007909	440524.978848725	387014.074999809	44.73	28.0	8.4	26.66617306650189	3.0	134.19	19.0	0.0
1510	Ladybug-Stream-20191021-095415_Cube_042631_Cam0_211488_036-0666.jpg	440522.8985430356	387040.4244483128	Sheffield_Buildings_Centroids.323859	E01007909	440524.978848725	387014.074999809	44.73	28.0	8.4	26.431441659818244	3.0	134.19	21.0	0.0
1511	Ladybug-Stream-20191021-095415_Cube_042635_Cam0_211504_036-2800.jpg	440523.94360219094	387039.6326343041	Sheffield_Buildings_Centroids.323859	E01007909	440524.978848725	387014.074999809	44.73	28.0	8.4	25.57859293191113	3.0	134.19	21.0	0.0
1512	Ladybug-Stream-20191021-095415_Cube_042636_Cam0_211508_036-3333.jpg	440524.2259908617	387039.417971508	Sheffield_Buildings_Centroids.323859	E01007909	440524.978848725	387014.074999809	44.73	28.0	8.4	25.35415172110493	3.0	134.19	18.0	0.0
1513	Ladybug-Stream-20191021-095415_Cube_042638_Cam0_211516_036-4400.jpg	440524.75476361724	387039.0155048672	Sheffield_Buildings_Centroids.323859	E01007909	440524.978848725	387014.074999809	44.73	28.0	8.4	24.941511716299143	3.0	134.19	16.0	0.0
1514	Ladybug-Stream-20191021-095415_Cube_042643_Cam0_211536_036-7066.jpg	440526.11719644495	387037.91230469156	Sheffield_Buildings_Centroids.323859	E01007909	440524.978848725	387014.074999809	44.73	28.0	8.4	23.86447023505229	3.0	134.19	15.0	0.0
1515	Ladybug-Stream-20191021-095415_Cube_042648_Cam0_211556_037-1733.jpg	440527.4590182185	387036.8421391256	Sheffield_Buildings_Centroids.323859	E01007909	440524.978848725	387014.074999809	44.73	28.0	8.4	22.901831223229586	3.0	134.19	15.0	8.0
1516	Ladybug-Stream-20191021-095415_Cube_042649_Cam0_211560_037-2266.jpg	440527.7486708099	387036.608596806	Sheffield_Buildings_Centroids.323859	E01007909	440524.978848725	387014.074999809	44.73	28.0	8.4	22.703191581836943	3.0	134.19	20.0	0.0
1517	Ladybug-Stream-20191021-095415_Cube_042650_Cam0_211564_037-2800.jpg	440527.9989545745	387036.4068199058	Sheffield_Buildings_Centroids.323859	E01007909	440524.978848725	387014.074999809	44.73	28.0	8.4	22.535111008798214	3.0	134.19	22.0	6.0
1518	Ladybug-Stream-20191021-095415_Cube_042653_Cam0_211576_037-4400.jpg	440528.8413083582	387035.7350332185	Sheffield_Buildings_Centroids.323859	E01007909	440524.978848725	387014.074999809	44.73	28.0	8.4	22.00171906267945	3.0	134.19	22.0	0.0
1519	Ladybug-Stream-20191021-095415_Cube_042655_Cam0_211584_037-5466.jpg	440529.44169676624	387035.2705327185	Sheffield_Buildings_Centroids.323859	E01007909	440524.978848725	387014.074999809	44.73	28.0	8.4	21.66027765181511	3.0	134.19	18.0	0.0
1520	Ladybug-Stream-20191021-095415_Cube_042657_Cam0_211592_037-6533.jpg	440530.00326479523	387034.83252535906	Sheffield_Buildings_Centroids.323859	E01007909	440524.978848725	387014.074999809	44.73	28.0	8.4	21.35695726951544	3.0	134.19	15.0	0.0
1521	Ladybug-Stream-20191021-095415_Cube_042659_Cam0_211600_037-7600.jpg	440530.5705144446	387034.39327531983	Sheffield_Buildings_Centroids.323859	E01007909	440524.978848725	387014.074999809	44.73	28.0	8.4	21.073657614549386	3.0	134.19	14.0	0.0
1522	Ladybug-Stream-20191021-095415_Cube_042665_Cam0_211624_038-2800.jpg	440532.3510690997	387033.0286963975	Sheffield_Buildings_Centroids.323859	E01007909	440524.978848725	387014.074999809	44.73	28.0	8.4	20.3369675129726	3.0	134.19	24.0	0.0
1523	Ladybug-Stream-20191021-095415_Cube_042666_Cam0_211628_038-3333.jpg	440532.6688608647	387032.7844782469	Sheffield_Buildings_Centroids.323859	E01007909	440524.978848725	387014.074999809	44.73	28.0	8.4	20.228219648026432	3.0	134.19	19.0	0.0
1524	Ladybug-Stream-20191021-095415_Cube_042668_Cam1_211636_038-4400.jpg	440533.2656083885	387032.32784188737	Sheffield_Buildings_Centroids.323859	E01007909	440524.978848725	387014.074999809	44.73	28.0	8.4	20.04586315570518	3.0	134.19	4.0	1.0
1525	Ladybug-Stream-20191021-095415_Cube_042669_Cam1_211640_038-4933.jpg	440533.5913433121	387032.0816223081	Sheffield_Buildings_Centroids.323859	E01007909	440524.978848725	387014.074999809	44.73	28.0	8.4	19.960298515840872	3.0	134.19	6.0	0.0
1526	Ladybug-Stream-20191021-095415_Cube_042674_Cam1_211660_038-7600.jpg	440535.12927917467	387030.9257912784	Sheffield_Buildings_Centroids.323859	E01007909	440524.978848725	387014.074999809	44.73	28.0	8.4	19.671817695884567	3.0	134.19	7.0	0.0
1527	Ladybug-Stream-20191021-095415_Cube_042677_Cam1_211672_039-1200.jpg	440536.0813984575	387030.21894958336	Sheffield_Buildings_Centroids.323859	E01007909	440524.978848725	387014.074999809	44.73	28.0	8.4	19.59320608990598	3.0	134.19	12.0	0.0
1528	Ladybug-Stream-20191021-095415_Cube_042679_Cam1_211680_039-2266.jpg	440536.75232722994	387029.7093195804	Sheffield_Buildings_Centroids.323859	E01007909	440524.978848725	387014.074999809	44.73	28.0	8.4	19.571580182047228	3.0	134.19	7.0	1.0
1529	Ladybug-Stream-20191021-095415_Cube_042680_Cam1_211684_039-2799.jpg	440537.0415779786	387029.4878305269	Sheffield_Buildings_Centroids.323859	E01007909	440524.978848725	387014.074999809	44.73	28.0	8.4	19.572040971373188	3.0	134.19	14.0	1.0
1530	Ladybug-Stream-20191021-095415_Cube_042682_Cam1_211692_039-3866.jpg	440537.7216345711	387028.9724021502	Sheffield_Buildings_Centroids.323859	E01007909	440524.978848725	387014.074999809	44.73	28.0	8.4	19.60385644807927	3.0	134.19	6.0	3.0
1531	Ladybug-Stream-20191021-095415_Cube_042684_Cam1_211700_039-4933.jpg	440538.3538268197	387028.49945596827	Sheffield_Buildings_Centroids.323859	E01007909	440524.978848725	387014.074999809	44.73	28.0	8.4	19.671171152988396	3.0	134.19	6.0	0.0
1532	Ladybug-Stream-20191021-095415_Cube_042687_Cam1_211712_039-6533.jpg	440539.32103531	387027.75461101107	Sheffield_Buildings_Centroids.323859	E01007909	440524.978848725	387014.074999809	44.73	28.0	8.4	19.819941439907765	3.0	134.19	16.0	0.0
1533	Ladybug-Stream-20191021-095415_Cube_042689_Cam1_211720_039-7600.jpg	440539.9479866589	387027.2636674322	Sheffield_Buildings_Centroids.323859	E01007909	440524.978848725	387014.074999809	44.73	28.0	8.4	19.95033944973904	3.0	134.19	17.0	0.0
1534	Ladybug-Stream-20191021-095415_Cube_042692_Cam1_211732_040-1199.jpg	440540.91490150907	387026.50737784134	Sheffield_Buildings_Centroids.323859	E01007909	440524.978848725	387014.074999809	44.73	28.0	8.4	20.21192227071127	3.0	134.19	16.0	0.0
1535	Ladybug-Stream-20191021-095415_Cube_042693_Cam1_211736_040-1733.jpg	440541.25094735104	387026.2397289423	Sheffield_Buildings_Centroids.323859	E01007909	440524.978848725	387014.074999809	44.73	28.0	8.4	20.316540763210934	3.0	134.19	13.0	1.0
1536	Ladybug-Stream-20191021-095415_Cube_042694_Cam1_211740_040-2266.jpg	440541.58408979216	387025.97093237436	Sheffield_Buildings_Centroids.323859	E01007909	440524.978848725	387014.074999809	44.73	28.0	8.4	20.42663071824305	3.0	134.19	12.0	0.0
1537	Ladybug-Stream-20191021-095415_Cube_042696_Cam1_211748_040-3333.jpg	440542.19675461104	387025.4698114965	Sheffield_Buildings_Centroids.323859	E01007909	440524.978848725	387014.074999809	44.73	28.0	8.4	20.646985651506398	3.0	134.19	15.0	0.0
1538	Ladybug-Stream-20191021-095415_Cube_042699_Cam1_211760_040-4933.jpg	440543.13234958134	387024.6879990012	Sheffield_Buildings_Centroids.323859	E01007909	440524.978848725	387014.074999809	44.73	28.0	8.4	21.02820356558901	3.0	134.19	21.0	1.0
1539	Ladybug-Stream-20191021-095415_Cube_042700_Cam1_211764_040-5466.jpg	440543.4600088367	387024.41175657406	Sheffield_Buildings_Centroids.323859	E01007909	440524.978848725	387014.074999809	44.73	28.0	8.4	21.17550045443491	3.0	134.19	16.0	0.0
1540	Ladybug-Stream-20191021-095415_Cube_042703_Cam1_211776_040-7066.jpg	440544.3923802794	387023.6268681667	Sheffield_Buildings_Centroids.323859	E01007909	440524.978848725	387014.074999809	44.73	28.0	8.4	21.63615946829369	3.0	134.19	16.0	3.0
1541	Ladybug-Stream-20191021-095415_Cube_042705_Cam1_211784_041-0133.jpg	440544.9917773088	387023.1055822043	Sheffield_Buildings_Centroids.323859	E01007909	440524.978848725	387014.074999809	44.73	28.0	8.4	21.956063602067665	3.0	134.19	15.0	1.0
1542	Ladybug-Stream-20191021-095415_Cube_042707_Cam1_211792_041-1200.jpg	440545.58892847534	387022.58891298575	Sheffield_Buildings_Centroids.323859	E01007909	440524.978848725	387014.074999809	44.73	28.0	8.4	22.299374540478567	3.0	134.19	18.0	0.0
1543	Ladybug-Stream-20191021-095415_Cube_042708_Cam1_211796_041-1733.jpg	440545.9105631784	387022.3144043751	Sheffield_Buildings_Centroids.323859	E01007909	440524.978848725	387014.074999809	44.73	28.0	8.4	22.494987387520293	3.0	134.19	17.0	1.0
1544	Ladybug-Stream-20191021-095415_Cube_042710_Cam1_211804_041-2800.jpg	440546.5059954254	387021.8119359117	Sheffield_Buildings_Centroids.323859	E01007909	440524.978848725	387014.074999809	44.73	28.0	8.4	22.87527541519596	3.0	134.19	20.0	0.0
1545	Ladybug-Stream-20191021-095415_Cube_042713_Cam1_211816_041-4400.jpg	440547.39500598476	387021.03286474757	Sheffield_Buildings_Centroids.323859	E01007909	440524.978848725	387014.074999809	44.73	28.0	8.4	23.471173613582586	3.0	134.19	17.0	2.0
1546	Ladybug-Stream-20191021-095415_Cube_042714_Cam1_211820_041-4933.jpg	440547.7026831113	387020.7600486609	Sheffield_Buildings_Centroids.323859	E01007909	440524.978848725	387014.074999809	44.73	28.0	8.4	23.686758481671266	3.0	134.19	17.0	2.0
1547	Ladybug-Stream-20191021-095415_Cube_042715_Cam1_211824_041-5466.jpg	440548.0096201001	387020.4913982792	Sheffield_Buildings_Centroids.323859	E01007909	440524.978848725	387014.074999809	44.73	28.0	8.4	23.907877351630944	3.0	134.19	16.0	3.0
1548	Ladybug-Stream-20191021-095415_Cube_042719_Cam1_211840_041-7600.jpg	440549.13293733174	387019.5068091307	Sheffield_Buildings_Centroids.323859	E01007909	440524.978848725	387014.074999809	44.73	28.0	8.4	24.75731303940989	3.0	134.19	19.0	0.0
1549	Ladybug-Stream-20191021-095415_Cube_042720_Cam1_211844_042-0133.jpg	440549.4289405809	387019.2405195164	Sheffield_Buildings_Centroids.323859	E01007909	440524.978848725	387014.074999809	44.73	28.0	8.4	24.989789627266976	3.0	134.19	15.0	2.0
1550	Ladybug-Stream-20191021-095415_Cube_042721_Cam1_211848_042-0666.jpg	440549.7219115928	387018.9761971532	Sheffield_Buildings_Centroids.323859	E01007909	440524.978848725	387014.074999809	44.73	28.0	8.4	25.223816037284884	3.0	134.19	16.0	0.0
1551	Ladybug-Stream-20191021-095415_Cube_042723_Cam1_211856_042-1733.jpg	440550.25686595385	387018.488430256	Sheffield_Buildings_Centroids.323859	E01007909	440524.978848725	387014.074999809	44.73	28.0	8.4	25.66040770001284	3.0	134.19	18.0	0.0
1552	Ladybug-Stream-20191021-095415_Cube_042726_Cam1_211868_042-3333.jpg	440551.0594967596	387017.74382294476	Sheffield_Buildings_Centroids.323859	E01007909	440524.978848725	387014.074999809	44.73	28.0	8.4	26.33743467207157	3.0	134.19	23.0	4.0
1553	Ladybug-Stream-20191021-095415_Cube_042727_Cam1_211872_042-3866.jpg	440551.3348141349	387017.4870694577	Sheffield_Buildings_Centroids.323859	E01007909	440524.978848725	387014.074999809	44.73	28.0	8.4	26.575912627377612	3.0	134.19	24.0	0.0
1554	Ladybug-Stream-20191021-095415_Cube_042729_Cam1_211880_042-4933.jpg	440551.83303771814	387017.0224342018	Sheffield_Buildings_Centroids.323859	E01007909	440524.978848725	387014.074999809	44.73	28.0	8.4	27.015455501943546	3.0	134.19	23.0	0.0
1555	Ladybug-Stream-20191021-095415_Cube_042734_Cam1_211900_042-7600.jpg	440553.0363991839	387015.8922039985	Sheffield_Buildings_Centroids.323859	E01007909	440524.978848725	387014.074999809	44.73	28.0	8.4	28.11633633350481	3.0	134.19	20.0	0.0
1556	Ladybug-Stream-20191021-095415_Cube_042737_Cam1_211912_043-1200.jpg	440553.72357234656	387015.2445125295	Sheffield_Buildings_Centroids.323859	E01007909	440524.978848725	387014.074999809	44.73	28.0	8.4	28.7685052807398	3.0	134.19	22.0	0.0
1557	Ladybug-Stream-20191021-095415_Cube_042745_Cam1_211944_043-5466.jpg	440555.409597704	387013.68092242436	Sheffield_Buildings_Centroids.323859	E01007909	440524.978848725	387014.074999809	44.73	28.0	8.4	30.43330051785688	3.0	134.19	26.0	0.0
1558	Ladybug-Stream-20191021-095415_Cube_042746_Cam1_211948_043-6000.jpg	440555.5795786607	387013.5230914579	Sheffield_Buildings_Centroids.323859	E01007909	440524.978848725	387014.074999809	44.73	28.0	8.4	30.605706582674745	3.0	134.19	26.0	0.0
1559	Ladybug-Stream-20191021-095415_Cube_042747_Cam1_211952_043-6533.jpg	440555.7751839496	387013.34301740257	Sheffield_Buildings_Centroids.323859	E01007909	440524.978848725	387014.074999809	44.73	28.0	8.4	30.805033054816953	3.0	134.19	22.0	0.0
1560	Ladybug-Stream-20191021-095415_Cube_053899_Cam0_256560_019-2266.jpg	440536.5459624703	386987.11752214655	Sheffield_Buildings_Centroids.323859	E01007909	440524.978848725	387014.074999809	44.73	28.0	8.4	29.334343734161052	3.0	134.19	3.0	0.0
1561	Ladybug-Stream-20191021-095415_Cube_053902_Cam0_256572_019-3866.jpg	440536.16900805896	386987.4355319318	Sheffield_Buildings_Centroids.323859	E01007909	440524.978848725	387014.074999809	44.73	28.0	8.4	28.894305921726236	3.0	134.19	7.0	0.0
1562	Ladybug-Stream-20191021-095415_Cube_053903_Cam0_256576_019-4400.jpg	440536.052395305	386987.52957795776	Sheffield_Buildings_Centroids.323859	E01007909	440524.978848725	387014.074999809	44.73	28.0	8.4	28.76252518676605	3.0	134.19	6.0	0.0
1563	Ladybug-Stream-20191021-095415_Cube_053913_Cam0_256616_020-1733.jpg	440534.6319574175	386988.5346096304	Sheffield_Buildings_Centroids.323859	E01007909	440524.978848725	387014.074999809	44.73	28.0	8.4	27.30373670223995	3.0	134.19	12.0	0.0
1564	Ladybug-Stream-20191021-095415_Cube_053915_Cam0_256624_020-2800.jpg	440534.3491281768	386988.71591978974	Sheffield_Buildings_Centroids.323859	E01007909	440524.978848725	387014.074999809	44.73	28.0	8.4	27.03488628469088	3.0	134.19	9.0	0.0
1565	Ladybug-Stream-20191021-095415_Cube_053922_Cam0_256652_020-6533.jpg	440533.3112536864	386989.3283333625	Sheffield_Buildings_Centroids.323859	E01007909	440524.978848725	387014.074999809	44.73	28.0	8.4	26.111807150315446	3.0	134.19	10.0	0.0
1566	Ladybug-Stream-20191021-095415_Cube_053925_Cam0_256664_021-0133.jpg	440532.8387788545	386989.5734123746	Sheffield_Buildings_Centroids.323859	E01007909	440524.978848725	387014.074999809	44.73	28.0	8.4	25.73142608651859	3.0	134.19	13.0	1.0
1567	Ladybug-Stream-20191021-095415_Cube_053930_Cam0_256684_021-2799.jpg	440531.9961361433	386989.8873456352	Sheffield_Buildings_Centroids.323859	E01007909	440524.978848725	387014.074999809	44.73	28.0	8.4	25.18501413823784	3.0	134.19	17.0	0.0
1568	Ladybug-Stream-20191021-095415_Cube_053937_Cam0_256712_021-6533.jpg	440530.71968953294	386990.26892436616	Sheffield_Buildings_Centroids.323859	E01007909	440524.978848725	387014.074999809	44.73	28.0	8.4	24.488496915328806	3.0	134.19	12.0	0.0
1569	Ladybug-Stream-20191021-095415_Cube_053943_Cam0_256736_022-1733.jpg	440529.5818789982	386990.5135278924	Sheffield_Buildings_Centroids.323859	E01007909	440524.978848725	387014.074999809	44.73	28.0	8.4	24.0068916474228	3.0	134.19	9.0	0.0
1570	Ladybug-Stream-20191021-095415_Cube_053946_Cam1_256748_022-3333.jpg	440528.9989963736	386990.5533375469	Sheffield_Buildings_Centroids.323859	E01007909	440524.978848725	387014.074999809	44.73	28.0	8.4	23.86273627825745	3.0	134.19	22.0	2.0
1571	Ladybug-Stream-20191021-095415_Cube_053950_Cam1_256764_022-5466.jpg	440528.1999905947	386990.57683836727	Sheffield_Buildings_Centroids.323859	E01007909	440524.978848725	387014.074999809	44.73	28.0	8.4	23.717911925011144	3.0	134.19	20.0	1.0
1572	Ladybug-Stream-20191021-095415_Cube_053955_Cam1_256784_023-0133.jpg	440527.2312101689	386990.50753681344	Sheffield_Buildings_Centroids.323859	E01007909	440524.978848725	387014.074999809	44.73	28.0	8.4	23.67484834417447	3.0	134.19	31.0	0.0
1573	Ladybug-Stream-20191021-095415_Cube_053970_Cam1_256844_024-0133.jpg	440524.4080678783	386989.5906686464	Sheffield_Buildings_Centroids.323859	E01007909	440524.978848725	387014.074999809	44.73	28.0	8.4	24.490983305172637	3.0	134.19	14.0	0.0
1574	Ladybug-Stream-20191021-095415_Cube_053986_Cam1_256908_025-0666.jpg	440521.7428626469	386987.63792322506	Sheffield_Buildings_Centroids.323859	E01007909	440524.978848725	387014.074999809	44.73	28.0	8.4	26.63438800125302	3.0	134.19	11.0	0.0
1575	Ladybug-Stream-20191021-095415_Cube_053989_Cam1_256920_025-2266.jpg	440521.2870816625	386987.20742033096	Sheffield_Buildings_Centroids.323859	E01007909	440524.978848725	387014.074999809	44.73	28.0	8.4	27.12002896486099	3.0	134.19	8.0	0.0
1576	Ladybug-Stream-20191021-095415_Cube_053996_Cam2_256948_025-6000.jpg	440520.2528761854	386986.1762543346	Sheffield_Buildings_Centroids.323859	E01007909	440524.978848725	387014.074999809	44.73	28.0	8.4	28.296197898078013	3.0	134.19	2.0	0.0
1577	Ladybug-Stream-20191021-095415_Cube_054003_Cam2_256976_026-1733.jpg	440519.2336140165	386985.09225626296	Sheffield_Buildings_Centroids.323859	E01007909	440524.978848725	387014.074999809	44.73	28.0	8.4	29.546694321141786	3.0	134.19	2.0	0.0
1578	Ladybug-Stream-20191021-095415_Cube_054293_Cam3_258136_045-4400.jpg	440517.42487550905	386983.59687924094	Sheffield_Buildings_Centroids.323859	E01007909	440524.978848725	387014.074999809	44.73	28.0	8.4	31.40029211185839	3.0	134.19	14.0	0.0
1579	Ladybug-Stream-20191021-095415_Cube_054294_Cam3_258140_045-4933.jpg	440517.57860727335	386983.6884071335	Sheffield_Buildings_Centroids.323859	E01007909	440524.978848725	387014.074999809	44.73	28.0	8.4	31.274727624243738	3.0	134.19	6.0	0.0
1580	Ladybug-Stream-20191021-095415_Cube_054301_Cam3_258168_046-0666.jpg	440518.5474059917	386984.3891326445	Sheffield_Buildings_Centroids.323859	E01007909	440524.978848725	387014.074999809	44.73	28.0	8.4	30.374564440276174	3.0	134.19	6.0	0.0
1581	Ladybug-Stream-20191021-095415_Cube_054310_Cam3_258204_046-5466.jpg	440519.7663489093	386985.4222770842	Sheffield_Buildings_Centroids.323859	E01007909	440524.978848725	387014.074999809	44.73	28.0	8.4	29.12299218604389	3.0	134.19	15.0	0.0
1582	Ladybug-Stream-20191021-095415_Cube_054317_Cam3_258232_047-1199.jpg	440520.7214866637	386986.29620783037	Sheffield_Buildings_Centroids.323859	E01007909	440524.978848725	387014.074999809	44.73	28.0	8.4	28.1031388907207	3.0	134.19	13.0	0.0
1583	Ladybug-Stream-20191021-095415_Cube_054325_Cam3_258264_047-5466.jpg	440521.81309109577	386987.3063510519	Sheffield_Buildings_Centroids.323859	E01007909	440524.978848725	387014.074999809	44.73	28.0	8.4	26.95519574496345	3.0	134.19	7.0	0.0
1584	Ladybug-Stream-20191021-095415_Cube_054333_Cam3_258296_048-1733.jpg	440522.9997732154	386988.3152462167	Sheffield_Buildings_Centroids.323859	E01007909	440524.978848725	387014.074999809	44.73	28.0	8.4	25.83566614216293	3.0	134.19	6.0	0.0
1585	Ladybug-Stream-20191021-095415_Cube_054336_Cam3_258308_048-3333.jpg	440523.4646358317	386988.6601465953	Sheffield_Buildings_Centroids.323859	E01007909	440524.978848725	387014.074999809	44.73	28.0	8.4	25.459921534834013	3.0	134.19	13.0	0.0
1586	Ladybug-Stream-20191021-095415_Cube_054339_Cam3_258320_048-4933.jpg	440523.93925281963	386988.9967490798	Sheffield_Buildings_Centroids.323859	E01007909	440524.978848725	387014.074999809	44.73	28.0	8.4	25.09978922784841	3.0	134.19	9.0	0.0
1587	Ladybug-Stream-20191021-095415_Cube_054344_Cam3_258340_048-7600.jpg	440524.74977603584	386989.47011113743	Sheffield_Buildings_Centroids.323859	E01007909	440524.978848725	387014.074999809	44.73	28.0	8.4	24.60595498727809	3.0	134.19	6.0	0.0
1588	Ladybug-Stream-20191021-095415_Cube_054347_Cam3_258352_049-1200.jpg	440525.2592302946	386989.71083570976	Sheffield_Buildings_Centroids.323859	E01007909	440524.978848725	387014.074999809	44.73	28.0	8.4	24.365777354273053	3.0	134.19	8.0	0.0
1589	Ladybug-Stream-20191021-095415_Cube_054351_Cam2_258368_049-3333.jpg	440525.96807298716	386989.97756783006	Sheffield_Buildings_Centroids.323859	E01007909	440524.978848725	387014.074999809	44.73	28.0	8.4	24.117727766445338	3.0	134.19	21.0	11.0
1590	Ladybug-Stream-20191021-095415_Cube_054355_Cam2_258384_049-5466.jpg	440526.66042955796	386990.1748003901	Sheffield_Buildings_Centroids.323859	E01007909	440524.978848725	387014.074999809	44.73	28.0	8.4	23.959283093566672	3.0	134.19	13.0	4.0
1591	Ladybug-Stream-20191021-095415_Cube_054360_Cam2_258404_050-0133.jpg	440527.5877553687	386990.3119140809	Sheffield_Buildings_Centroids.323859	E01007909	440524.978848725	387014.074999809	44.73	28.0	8.4	23.90587035006836	3.0	134.19	18.0	0.0
1592	Ladybug-Stream-20191021-095415_Cube_054369_Cam2_258440_050-4933.jpg	440529.21184068685	386990.25618671015	Sheffield_Buildings_Centroids.323859	E01007909	440524.978848725	387014.074999809	44.73	28.0	8.4	24.192025098918304	3.0	134.19	14.0	0.0
1593	Ladybug-Stream-20191021-095415_Cube_054376_Cam2_258468_051-0666.jpg	440530.44323085283	386990.0146503668	Sheffield_Buildings_Centroids.323859	E01007909	440524.978848725	387014.074999809	44.73	28.0	8.4	24.673059950462765	3.0	134.19	8.0	0.0
1594	Ladybug-Stream-20191021-095415_Cube_054387_Cam2_258512_051-6533.jpg	440532.3125358431	386989.2388769142	Sheffield_Buildings_Centroids.323859	E01007909	440524.978848725	387014.074999809	44.73	28.0	8.4	25.896253921953875	3.0	134.19	8.0	2.0
1595	Ladybug-Stream-20191021-095415_Cube_054401_Cam2_258568_052-6000.jpg	440534.3836898406	386988.0490941657	Sheffield_Buildings_Centroids.323859	E01007909	440524.978848725	387014.074999809	44.73	28.0	8.4	27.67306995910091	3.0	134.19	3.0	0.0
1596	Ladybug-Stream-20191021-095415_Cube_054406_Cam2_258588_053-0666.jpg	440535.0173608725	386987.6197790616	Sheffield_Buildings_Centroids.323859	E01007909	440524.978848725	387014.074999809	44.73	28.0	8.4	28.295767014263767	3.0	134.19	4.0	0.0
1597	Ladybug-Stream-20191021-095415_Cube_054408_Cam2_258596_053-1733.jpg	440535.2813563801	386987.4419352194	Sheffield_Buildings_Centroids.323859	E01007909	440524.978848725	387014.074999809	44.73	28.0	8.4	28.55629166079483	3.0	134.19	1.0	0.0
1598	Ladybug-Stream-20191021-095415_Cube_054423_Cam2_258656_054-1733.jpg	440537.2133036982	386986.2331612519	Sheffield_Buildings_Centroids.323859	E01007909	440524.978848725	387014.074999809	44.73	28.0	8.4	30.41134430984691	3.0	134.19	15.0	0.0
1599	Ladybug-Stream-20191021-095415_Cube_054426_Cam2_258668_054-3333.jpg	440537.5819649544	386985.9975015252	Sheffield_Buildings_Centroids.323859	E01007909	440524.978848725	387014.074999809	44.73	28.0	8.4	30.77636184749711	3.0	134.19	11.0	0.0
1600	Ladybug-Stream-20191021-095415_Cube_046428_Cam3_226676_033-1733.jpg	440656.34457310603	387007.5316067417	Sheffield_Buildings_Centroids.323860	E01007909	440654.948004245	386987.920000076	44.81	27.82	7.1	19.661269556972574	3.0	134.43	21.0	0.0
1601	Ladybug-Stream-20191021-095415_Cube_046433_Cam3_226696_033-4399.jpg	440655.48276086344	387006.5133238232	Sheffield_Buildings_Centroids.323860	E01007909	440654.948004245	386987.920000076	44.81	27.82	7.1	18.60101213933614	3.0	134.43	19.0	0.0
1602	Ladybug-Stream-20191021-095415_Cube_046463_Cam3_226816_035-4400.jpg	440650.27607281867	387000.9484804553	Sheffield_Buildings_Centroids.323860	E01007909	440654.948004245	386987.920000076	44.81	27.82	7.1	13.84081804824303	3.0	134.43	16.0	0.0
1603	Ladybug-Stream-20191021-095415_Cube_046469_Cam2_226840_035-7600.jpg	440649.3094981325	387000.068354278	Sheffield_Buildings_Centroids.323860	E01007909	440654.948004245	386987.920000076	44.81	27.82	7.1	13.393104979762676	3.0	134.43	16.0	1.0
1604	Ladybug-Stream-20191021-095415_Cube_046473_Cam2_226856_036-1733.jpg	440648.70987458335	386999.4809712079	Sheffield_Buildings_Centroids.323860	E01007909	440654.948004245	386987.920000076	44.81	27.82	7.1	13.136602117295865	3.0	134.43	9.0	1.0
1605	Ladybug-Stream-20191021-095415_Cube_046478_Cam2_226876_036-4400.jpg	440648.00987530884	386998.829923409	Sheffield_Buildings_Centroids.323860	E01007909	440654.948004245	386987.920000076	44.81	27.82	7.1	12.929194107506616	3.0	134.43	9.0	2.0
1606	Ladybug-Stream-20191021-095415_Cube_046489_Cam2_226920_037-2266.jpg	440646.6675069729	386997.50510494015	Sheffield_Buildings_Centroids.323860	E01007909	440654.948004245	386987.920000076	44.81	27.82	7.1	12.666525582409909	3.0	134.43	9.0	0.0
1607	Ladybug-Stream-20191021-095415_Cube_046494_Cam2_226940_037-4933.jpg	440646.15099899814	386996.9062322962	Sheffield_Buildings_Centroids.323860	E01007909	440654.948004245	386987.920000076	44.81	27.82	7.1	12.575359669947435	3.0	134.43	9.0	2.0
1608	Ladybug-Stream-20191021-095415_Cube_046501_Cam2_226968_038-0666.jpg	440645.5150372478	386996.03655602736	Sheffield_Buildings_Centroids.323860	E01007909	440654.948004245	386987.920000076	44.81	27.82	7.1	12.44424955077506	3.0	134.43	15.0	3.0
1609	Ladybug-Stream-20191021-095415_Cube_046510_Cam2_227004_038-5466.jpg	440644.95213109115	386994.8807244895	Sheffield_Buildings_Centroids.323860	E01007909	440654.948004245	386987.920000076	44.81	27.82	7.1	12.180688177106454	3.0	134.43	10.0	5.0
1610	Ladybug-Stream-20191021-095415_Cube_046518_Cam2_227036_039-1733.jpg	440644.6528192629	386993.9184007215	Sheffield_Buildings_Centroids.323860	E01007909	440654.948004245	386987.920000076	44.81	27.82	7.1	11.9151854420938	3.0	134.43	9.0	3.0
1611	Ladybug-Stream-20191021-095415_Cube_046523_Cam3_227056_039-4399.jpg	440644.6048265867	386993.3702062066	Sheffield_Buildings_Centroids.323860	E01007909	440654.948004245	386987.920000076	44.81	27.82	7.1	11.691281834637113	3.0	134.43	24.0	2.0
1612	Ladybug-Stream-20191021-095415_Cube_046536_Cam3_227108_040-3333.jpg	440644.5879545828	386991.89817350585	Sheffield_Buildings_Centroids.323860	E01007909	440654.948004245	386987.920000076	44.81	27.82	7.1	11.097589505868605	3.0	134.43	33.0	2.0
1613	Ladybug-Stream-20191021-095415_Cube_046541_Cam3_227128_040-5999.jpg	440644.7368312087	386991.36016958073	Sheffield_Buildings_Centroids.323860	E01007909	440654.948004245	386987.920000076	44.81	27.82	7.1	10.775101902066432	3.0	134.43	32.0	0.0
1614	Ladybug-Stream-20191021-095415_Cube_046554_Cam3_227180_041-4933.jpg	440645.39235503494	386989.8862486519	Sheffield_Buildings_Centroids.323860	E01007909	440654.948004245	386987.920000076	44.81	27.82	7.1	9.75584774835032	3.0	134.43	32.0	3.0
1615	Ladybug-Stream-20191021-095415_Cube_046559_Cam3_227200_041-7600.jpg	440645.7945553236	386989.32444113615	Sheffield_Buildings_Centroids.323860	E01007909	440654.948004245	386987.920000076	44.81	27.82	7.1	9.26056595728672	3.0	134.43	32.0	3.0
1616	Ladybug-Stream-20191021-095415_Cube_046566_Cam3_227228_042-3333.jpg	440646.49309703405	386988.49807026476	Sheffield_Buildings_Centroids.323860	E01007909	440654.948004245	386987.920000076	44.81	27.82	7.1	8.474645779500534	3.0	134.43	29.0	1.0
1617	Ladybug-Stream-20191021-095415_Cube_046571_Cam3_227248_042-6000.jpg	440647.0685822439	386987.89883122686	Sheffield_Buildings_Centroids.323860	E01007909	440654.948004245	386987.920000076	44.81	27.82	7.1	7.879450437188718	3.0	134.43	35.0	0.0
1618	Ladybug-Stream-20191021-095415_Cube_046587_Cam3_227312_043-6533.jpg	440649.25462082704	386985.8289628925	Sheffield_Buildings_Centroids.323860	E01007909	440654.948004245	386987.920000076	44.81	27.82	7.1	6.0652329919503485	3.0	134.43	24.0	6.0
1619	Ladybug-Stream-20191021-095415_Cube_046608_Cam2_227396_045-1733.jpg	440652.22581949993	386982.8668117929	Sheffield_Buildings_Centroids.323860	E01007909	440654.948004245	386987.920000076	44.81	27.82	7.1	5.739773655049727	3.0	134.43	0.0	0.0
1620	Ladybug-Stream-20191021-095415_Cube_046618_Cam2_227436_045-7066.jpg	440653.48604375677	386981.4384902572	Sheffield_Buildings_Centroids.323860	E01007909	440654.948004245	386987.920000076	44.81	27.82	7.1	6.644343308434327	3.0	134.43	0.0	0.0
1621	Ladybug-Stream-20191021-095415_Cube_046621_Cam2_227448_046-0666.jpg	440653.872138352	386981.03950803116	Sheffield_Buildings_Centroids.323860	E01007909	440654.948004245	386987.920000076	44.81	27.82	7.1	6.964097802227937	3.0	134.43	0.0	0.0
1622	Ladybug-Stream-20191021-095415_Cube_046630_Cam2_227484_046-5466.jpg	440655.0677834147	386980.0035581049	Sheffield_Buildings_Centroids.323860	E01007909	440654.948004245	386987.920000076	44.81	27.82	7.1	7.917348074392611	3.0	134.43	1.0	0.0
1623	Ladybug-Stream-20191021-095415_Cube_046634_Cam2_227500_046-7600.jpg	440655.61389081506	386979.62816966226	Sheffield_Buildings_Centroids.323860	E01007909	440654.948004245	386987.920000076	44.81	27.82	7.1	8.31852490135838	3.0	134.43	2.0	0.0
1624	Ladybug-Stream-20191021-095415_Cube_046638_Cam2_227516_047-1733.jpg	440656.2014185622	386979.26734723937	Sheffield_Buildings_Centroids.323860	E01007909	440654.948004245	386987.920000076	44.81	27.82	7.1	8.742965661659031	3.0	134.43	0.0	0.0
1625	Ladybug-Stream-20191021-095415_Cube_046642_Cam2_227532_047-3866.jpg	440656.7813371513	386978.9320087185	Sheffield_Buildings_Centroids.323860	E01007909	440654.948004245	386987.920000076	44.81	27.82	7.1	9.173063729653126	3.0	134.43	3.0	0.0
1626	Ladybug-Stream-20191021-095415_Cube_046648_Cam2_227556_047-7066.jpg	440657.68747575104	386978.5386650834	Sheffield_Buildings_Centroids.323860	E01007909	440654.948004245	386987.920000076	44.81	27.82	7.1	9.773134112156237	3.0	134.43	3.0	0.0
1627	Ladybug-Stream-20191021-095415_Cube_046663_Cam2_227616_048-7066.jpg	440659.8306484017	386977.86579340056	Sheffield_Buildings_Centroids.323860	E01007909	440654.948004245	386987.920000076	44.81	27.82	7.1	11.177087538082668	3.0	134.43	1.0	3.0
1628	Ladybug-Stream-20191021-095415_Cube_046685_Cam2_227704_050-2800.jpg	440662.19368667185	386977.4484898054	Sheffield_Buildings_Centroids.323860	E01007909	440654.948004245	386987.920000076	44.81	27.82	7.1	12.733909108289827	3.0	134.43	9.0	7.0
[truncated: 149,871 more rows]
