# Supplementary material for: A scalable data collection, characterization, and accounting framework for urban material stocks
Source: J Ind Ecol. 2021 Sep 25;26(1):58–71. doi: 10.1111/jiec.13198 (PMC13090203; doi:10.1111/jiec.13198)
Supplement: Supplementary file 1 — Supporting Information S1: This Supporting Information S1 is a zip archive that includes this summary file and four additional files: File S1, provided as a docx file, outlines a brief demonstration of the use of the models by Dai et al. (2019) using Google Street View images from different cities and a comparison of the manual components counts performed by two of the authors across 1366 images. This details the extent of disagreement between the manually counted total number of windows and doors and per building count of these components. File S2, provided as a xlsx file, contains human readable numerical approximation of the values embedded within the figures throughout the manuscript and the supporting information. File S3, provided as csv file, contains the underlying data used in the case study analysis and creating the figures in the form of a image-by-building schedule of structures and modelled component counts accompanied (100x1515 rows). File S4, provided as csv file, contains the underlying data used in the case study analysis and creating the figures in the form of an image-wise schedule of manual component counts (1366 rows). (ZIP 6.01 MB) [file 44498_2022_2601005_MOESM1_ESM.zip › S4_arbabi_et_al._(2021)_jie_si_image_subset_catalogue_v0.1]

S4	provided as csv file	contains the underlying data used in the case study analysis and creating the figures in the form of an image-wise schedule of manual component counts (1366 rows).
	image_id	material_x	window_x	door_x	building_x	building_window_x	building_door_x	material_y	window_y	door_y	building_y	building_window_y	building_door_y
0	Ladybug-Stream-20191021-095415_Cube_028482_Cam1_154892_116-6533.jpg	Stone	18.0	2.0	3.0	7.0	2.0	Stone	15	2	3	6	3
1	Ladybug-Stream-20191021-095415_Cube_028743_Cam2_155936_006-1733.jpg	Stone	6.0	2.0	3.0	4.0	2.0	Stone	9	1	2	4	2
2	Ladybug-Stream-20191021-095415_Cube_071200_Cam2_325764_020-5466.jpg	Brick	12.0	0.0	1.0	6.0	1.0	Brick	5	0	2	12	2
3	Ladybug-Stream-20191021-095415_Cube_001477_Cam1_46872_108-3866.jpg	Stone	11.0	6.0	3.0	6.0	3.0	Stone	11	3	4	8	4
4	Ladybug-Stream-20191021-095415_Cube_050379_Cam1_242480_040-4933.jpg	Brick	5.0	2.0	1.0	0.0	0.0	Brick	3	0	1	0	0
5	Ladybug-Stream-20191021-095415_Cube_044902_Cam2_220572_059-3866.jpg	Brick	7.0	1.0	1.0	6.0	1.0	Brick	8	0	0	2	0
6	Ladybug-Stream-20191021-095415_Cube_022843_Cam2_132336_124-7066.jpg	Brick	8.0	0.0	1.0	7.0	0.0	Brick	8	0	1	4	0
7	Ladybug-Stream-20191021-095415_Cube_016601_Cam2_107368_092-5999.jpg	Stone	9.0	2.0	2.0	4.0	2.0	Stone	7	2	2	4	2
8	Ladybug-Stream-20191021-095415_Cube_056742_Cam2_267932_080-6533.jpg	Brick	8.0	2.0	2.0	5.0	1.0	Brick	8	2	1	8	1
9	Ladybug-Stream-20191021-095415_Cube_001715_Cam1_47824_124-2800.jpg	Stone	14.0	4.0	3.0	6.0	3.0	Stone	14	4	5	10	5
10	Ladybug-Stream-20191021-095415_Cube_082799_Cam2_372160_025-7600.jpg	Brick	10.0	1.0	2.0	5.0	1.0	Brick	12	0	2	8	2
11	Ladybug-Stream-20191021-095415_Cube_017226_Cam2_109868_006-3333.jpg	Stone	7.0	2.0	3.0	7.0	3.0	Stone	5	2	1	3	0
12	Ladybug-Stream-20191021-095415_Cube_072041_Cam1_329128_076-6000.jpg	Brick	12.0	0.0	2.0	8.0	0.0	Brick	3	1	0	0	0
13	Ladybug-Stream-20191021-095415_Cube_010658_Cam2_83596_080-4400.jpg	Stone	10.0	4.0	2.0	4.0	2.0	Stone	9	4	1	2	1
14	Ladybug-Stream-20191021-095415_Cube_049718_Cam1_239836_124-4399.jpg	Brick	12.0	3.0	1.0	2.0	0.0	Brick	15	1	1	5	1
15	Ladybug-Stream-20191021-095415_Cube_023230_Cam2_133884_022-5466.jpg	Stone	11.0	1.0	0.0	7.0	1.0	Stone	19	1	1	13	1
16	Ladybug-Stream-20191021-095415_Cube_003587_Cam2_55312_121-1199.jpg	Brick	16.0	1.0	3.0	10.0	1.0	Brick	14	1	2	6	1
17	Ladybug-Stream-20191021-095415_Cube_010599_Cam2_83360_076-4933.jpg	Stone	4.0	1.0	1.0	1.0	1.0	Stone	3	1	1	2	1
18	Ladybug-Stream-20191021-095415_Cube_039616_Cam2_199428_091-0666.jpg		0.0	0.0	0.0	0.0	0.0		0	0	0	0	0
19	Ladybug-Stream-20191021-095415_Cube_082880_Cam2_372484_031-2800.jpg	Brick	10.0	1.0	2.0	6.0	1.0	Brick	9	1	1	4	1
20	Ladybug-Stream-20191021-095415_Cube_004071_Cam2_57248_025-3333.jpg	Concrete	14.0	3.0	1.0	5.0	1.0	Brick	9	1	1	5	1
21	Ladybug-Stream-20191021-095415_Cube_081005_Cam2_364984_034-2799.jpg	Brick	8.0	2.0	2.0	4.0	1.0	Brick	7	1	2	5	2
22	Ladybug-Stream-20191021-095415_Cube_031081_Cam1_165288_034-0666.jpg	Stone	10.0	4.0	1.0	4.0	1.0	Stone	13	3	3	0	3
23	Ladybug-Stream-20191021-095415_Cube_028499_Cam1_154960_117-7600.jpg	Stone	12.0	4.0	3.0	6.0	3.0	Stone	13	4	2	4	2
24	Ladybug-Stream-20191021-095415_Cube_081014_Cam2_365020_034-7600.jpg	Brick	9.0	3.0	2.0	5.0	2.0	Brick	7	2	2	5	2
25	Ladybug-Stream-20191021-095415_Cube_069891_Cam1_320528_061-3333.jpg	Stone	4.0	2.0	1.0	0.0	1.0	Brick	4	2	0	0	0
26	Ladybug-Stream-20191021-095415_Cube_023612_Cam2_135412_048-1200.jpg	Stone	8.0	2.0	1.0	2.0	0.0	Stone	7	3	1	6	1
27	Ladybug-Stream-20191021-095415_Cube_090309_Cam2_402200_014-4933.jpg	Brick	8.0	2.0	2.0	0.0	0.0	Brick	5	0	2	0	2
28	Ladybug-Stream-20191021-095415_Cube_039498_Cam2_198956_083-1733.jpg	Brick	13.0	1.0	1.0	13.0	1.0	Brick	10	0	1	9	1
29	Ladybug-Stream-20191021-095415_Cube_001168_Cam2_45636_087-7066.jpg	Stone	18.0	1.0	1.0	10.0	1.0	Stone	14	2	1	5	0
30	Ladybug-Stream-20191021-095415_Cube_019293_Cam1_118136_016-1733.jpg	Stone	10.0	1.0	1.0	2.0	0.0	Stone	16	1	1	2	1
31	Ladybug-Stream-20191021-095415_Cube_051359_Cam3_246400_105-7599.jpg	Brick	18.0	0.0	1.0	14.0	0.0	Brick	10	0	0	0	0
32	Ladybug-Stream-20191021-095415_Cube_024725_Cam2_139864_122-2800.jpg	Brick	4.0	2.0	2.0	1.0	0.0	Stone	9	0	0	0	0
33	Ladybug-Stream-20191021-095415_Cube_082109_Cam2_369400_107-7599.jpg	Brick	14.0	0.0	1.0	2.0	0.0	Brick	14	0	3	9	3
34	Ladybug-Stream-20191021-095415_Cube_083990_Cam2_376924_105-2799.jpg	Brick	11.0	0.0	2.0	9.0	0.0	Brick	8	0	0	0	0
35	Ladybug-Stream-20191021-095415_Cube_071935_Cam2_328704_069-5466.jpg	Brick	14.0	2.0	1.0	5.0	1.0	Brick	12	1	2	9	2
36	Ladybug-Stream-20191021-095415_Cube_050039_Cam2_241120_017-7600.jpg		40.0	2.0	0.0	0.0	0.0	Brick	36	0	0	0	0
37	Ladybug-Stream-20191021-095415_Cube_012599_Cam2_91360_081-7599.jpg	Brick	18.0	2.0	2.0	8.0	2.0	Brick	12	0	2	10	2
38	Ladybug-Stream-20191021-095415_Cube_028721_Cam2_155848_004-5999.jpg	Stone	10.0	3.0	1.0	2.0	1.0	Stone	16	2	1	2	1
39	Ladybug-Stream-20191021-095415_Cube_056726_Cam2_267868_079-5999.jpg		14.0	3.0	2.0	8.0	2.0	Brick	10	3	1	8	1
40	Ladybug-Stream-20191021-095415_Cube_015528_Cam1_103076_021-1733.jpg	Brick	5.0	1.0	1.0	6.0	1.0	Brick	5	1	2	6	1
41	Ladybug-Stream-20191021-095415_Cube_030156_Cam1_161588_100-3333.jpg	Stone	11.0	5.0	2.0	5.0	2.0	Stone	11	2	2	4	2
42	Ladybug-Stream-20191021-095415_Cube_022800_Cam2_132164_122-0133.jpg	Brick	5.0	0.0	1.0	0.0	0.0	Brick	9	0	1	4	1
43	Ladybug-Stream-20191021-095415_Cube_084463_Cam2_378816_008-7066.jpg	Brick	6.0	0.0	2.0	4.0	0.0	Brick	5	0	0	0	0
44	Ladybug-Stream-20191021-095415_Cube_043283_Cam2_214096_079-4399.jpg	Brick	24.0	2.0	1.0	2.0	0.0	Brick	28	2	1	4	1
45	Ladybug-Stream-20191021-095415_Cube_080996_Cam2_364948_033-6000.jpg	Brick	12.0	1.0	2.0	6.0	1.0	Brick	7	0	2	4	2
46	Ladybug-Stream-20191021-095415_Cube_058560_Cam2_275204_074-0133.jpg	Brick	7.0	0.0	1.0	2.0	1.0	Brick	9	1	0	0	0
47	Ladybug-Stream-20191021-095415_Cube_073728_Cam2_335876_061-1733.jpg	Concrete	1.0	0.0	1.0	1.0	0.0	Brick	1	0	0	0	0
48	Ladybug-Stream-20191021-095415_Cube_060268_Cam2_282036_059-7066.jpg	Brick	16.0	3.0	1.0	0.0	0.0	Brick	13	1	1	0	1
49	Ladybug-Stream-20191021-095415_Cube_067965_Cam1_312824_061-0133.jpg		14.0	0.0	0.0	0.0	0.0	Brick	11	0	0	0	0
50	Ladybug-Stream-20191021-095415_Cube_082371_Cam2_370448_125-3333.jpg	Brick	11.0	4.0	1.0	3.0	0.0	Brick	12	2	1	0	0
51	Ladybug-Stream-20191021-095415_Cube_088400_Cam2_394564_015-2799.jpg	Brick	14.0	1.0	2.0	3.0	1.0	Brick	14	1	1	4	1
52	Ladybug-Stream-20191021-095415_Cube_082604_Cam2_371380_012-7600.jpg	Brick	12.0	1.0	3.0	8.0	2.0	Brick	15	1	2	10	2
53	Ladybug-Stream-20191021-095415_Cube_013862_Cam1_96412_038-1200.jpg	Stone	3.0	0.0	1.0	0.0	0.0	Brick	3	0	0	0	0
54	Ladybug-Stream-20191021-095415_Cube_067896_Cam2_312548_056-3333.jpg	Brick	23.0	2.0	1.0	6.0	1.0	Brick	21	2	3	12	3
55	Ladybug-Stream-20191021-095415_Cube_009928_Cam1_80676_031-7066.jpg	Stone	12.0	4.0	2.0	4.0	2.0	Stone	12	3	1	2	1
56	Ladybug-Stream-20191021-095415_Cube_001798_Cam1_48156_001-7066.jpg	Stone	9.0	3.0	3.0	4.0	3.0	Stone	14	5	3	6	3
57	Ladybug-Stream-20191021-095415_Cube_081033_Cam2_365096_036-1733.jpg	Brick	14.0	2.0	2.0	5.0	1.0	Brick	12	2	2	6	2
58	Ladybug-Stream-20191021-095415_Cube_071397_Cam2_326552_033-6533.jpg	Brick	13.0	1.0	2.0	7.0	2.0	Brick	7	0	2	7	2
59	Ladybug-Stream-20191021-095415_Cube_024762_Cam2_140012_124-6533.jpg	Stone	10.0	2.0	3.0	6.0	2.0	Stone	13	2	2	4	2
60	Ladybug-Stream-20191021-095415_Cube_041031_Cam1_205088_057-3333.jpg	Brick	6.0	1.0	1.0	4.0	1.0	Brick	8	0	0	0	0
61	Ladybug-Stream-20191021-095415_Cube_031000_Cam1_164964_028-5466.jpg	Stone	8.0	1.0	2.0	4.0	1.0	Stone	9	1	2	0	2
62	Ladybug-Stream-20191021-095415_Cube_030350_Cam1_162364_113-2800.jpg	Brick	8.0	0.0	1.0	2.0	0.0	Brick	12	0	1	3	0
63	Ladybug-Stream-20191021-095415_Cube_023619_Cam2_135440_048-4933.jpg	Stone	11.0	2.0	1.0	5.0	0.0	Stone	8	3	1	6	1
64	Ladybug-Stream-20191021-095415_Cube_076405_Cam1_346584_111-5466.jpg	Brick	5.0	0.0	1.0	2.0	1.0	Brick	4	0	0	0	0
65	Ladybug-Stream-20191021-095415_Cube_072770_Cam2_332044_125-2800.jpg	Brick	18.0	0.0	1.0	3.0	1.0	Brick	16	0	1	5	1
66	Ladybug-Stream-20191021-095415_Cube_026633_Cam1_147496_121-4400.jpg	Stone	14.0	2.0	3.0	6.0	2.0	BC	14	2	2	4	2
67	Ladybug-Stream-20191021-095415_Cube_016587_Cam1_107312_091-6533.jpg	Stone	13.0	4.0	2.0	5.0	2.0	Stone	9	2	1	6	0
68	Ladybug-Stream-20191021-095415_Cube_071461_Cam2_326808_038-0666.jpg	Brick	10.0	2.0	2.0	5.0	0.0	Brick	9	2	2	6	2
69	Ladybug-Stream-20191021-095415_Cube_081238_Cam2_365916_049-7066.jpg		0.0	0.0	0.0	0.0	0.0		0	0	0	0	0
70	Ladybug-Stream-20191021-095415_Cube_065598_Cam1_303356_031-1733.jpg	Brick	15.0	1.0	1.0	1.0	1.0	Brick	8	0	1	1	1
71	Ladybug-Stream-20191021-095415_Cube_077818_Cam2_352236_077-7066.jpg	Stone	9.0	0.0	1.0	3.0	1.0	Stone	7	0	1	5	1
72	Ladybug-Stream-20191021-095415_Cube_029973_Cam2_160856_088-1733.jpg	Brick	0.0	1.0	1.0	0.0	1.0	Brick	1	1	0	0	0
73	Ladybug-Stream-20191021-095415_Cube_005773_Cam1_64056_010-7066.jpg	Brick	16.0	0.0	1.0	3.0	0.0	Brick	11	0	0	0	0
74	Ladybug-Stream-20191021-095415_Cube_026594_Cam1_147340_118-7600.jpg	Stone	16.0	2.0	1.0	2.0	0.0	BC	21	4	2	6	0
75	Ladybug-Stream-20191021-095415_Cube_047632_Cam3_231492_113-3866.jpg	Brick	9.0	0.0	1.0	9.0	0.0	Brick	8	0	2	0	2
76	Ladybug-Stream-20191021-095415_Cube_006145_Cam1_65544_035-5466.jpg	Brick	20.0	0.0	1.0	0.0	0.0	Brick	20	0	1	2	0
77	Ladybug-Stream-20191021-095415_Cube_066649_Cam2_307560_101-2266.jpg	Brick	14.0	0.0	1.0	0.0	0.0	Brick	10	0	1	0	0
78	Ladybug-Stream-20191021-095415_Cube_088380_Cam1_394484_014-0133.jpg	Brick	6.0	0.0	1.0	3.0	1.0	Brick	6	0	1	3	1
79	Ladybug-Stream-20191021-095415_Cube_001260_Cam2_46004_094-0133.jpg	Stone	10.0	4.0	2.0	4.0	2.0	Stone	15	5	2	4	2
80	Ladybug-Stream-20191021-095415_Cube_001099_Cam2_45360_083-2266.jpg	Stone	13.0	1.0	1.0	1.0	0.0	Stone	12	2	0	0	0
81	Ladybug-Stream-20191021-095415_Cube_015127_Cam1_101472_122-3866.jpg	Brick	11.0	1.0	2.0	8.0	0.0	Brick	9	0	2	8	0
82	Ladybug-Stream-20191021-095415_Cube_010571_Cam2_83248_074-6000.jpg	Brick	6.0	1.0	2.0	3.0	2.0	Stone	7	1	1	2	1
83	Ladybug-Stream-20191021-095415_Cube_061296_Cam0_286148_000-3333.jpg	Brick	4.0	1.0	1.0	0.0	0.0	Brick	5	1	1	0	0
84	Ladybug-Stream-20191021-095415_Cube_016467_Cam1_106832_083-6533.jpg	Stone	14.0	4.0	2.0	4.0	0.0	Stone	12	4	2	4	2
85	Ladybug-Stream-20191021-095415_Cube_000916_Cam2_44628_071-0666.jpg	Stone	9.0	3.0	2.0	5.0	2.0	Stone	4	2	1	3	1
86	Ladybug-Stream-20191021-095415_Cube_058422_Cam1_274652_064-6533.jpg	Brick	8.0	0.0	1.0	0.0	0.0	Brick	8	0	0	0	0
87	Ladybug-Stream-20191021-095415_Cube_018041_Cam2_113128_060-6000.jpg	Stone	18.0	3.0	2.0	8.0	0.0	Stone	10	2	0	0	0
88	Ladybug-Stream-20191021-095415_Cube_003265_Cam2_54024_099-5466.jpg	Brick	14.0	2.0	3.0	9.0	3.0	Brick	13	1	2	6	2
89	Ladybug-Stream-20191021-095415_Cube_016253_Cam1_105976_069-4400.jpg	Stone	6.0	0.0	1.0	4.0	0.0	Stone	5	0	1	2	0
90	Ladybug-Stream-20191021-095415_Cube_001864_Cam2_48420_006-2266.jpg	Concrete	5.0	1.0	1.0	2.0	1.0	Concrete	4	1	1	2	1
91	Ladybug-Stream-20191021-095415_Cube_005919_Cam2_64640_020-4933.jpg	Brick	3.0	0.0	2.0	3.0	1.0	Brick	5	0	0	0	0
92	Ladybug-Stream-20191021-095415_Cube_028372_Cam2_154452_109-3866.jpg	Brick	10.0	0.0	1.0	2.0	0.0	Brick	8	0	1	4	0
93	Ladybug-Stream-20191021-095415_Cube_001516_Cam2_47028_111-0666.jpg	Stone	11.0	4.0	4.0	8.0	2.0	Stone	15	2	4	8	4
94	Ladybug-Stream-20191021-095415_Cube_067844_Cam2_312340_052-7600.jpg	Brick	21.0	2.0	1.0	5.0	1.0	Brick	20	2	1	5	1
95	Ladybug-Stream-20191021-095415_Cube_002452_Cam2_50772_045-3866.jpg	Brick	11.0	1.0	3.0	8.0	2.0		12	2	1	3	1
96	Ladybug-Stream-20191021-095415_Cube_059065_Cam2_277224_107-5466.jpg	Brick	13.0	3.0	2.0	8.0	2.0	Brick	11	3	2	8	2
97	Ladybug-Stream-20191021-095415_Cube_009579_Cam1_79280_008-4933.jpg	Brick	11.0	1.0	2.0	7.0	1.0	Brick	11	1	1	4	1
98	Ladybug-Stream-20191021-095415_Cube_007371_Cam1_70448_117-3333.jpg	Stone	3.0	1.0	1.0	3.0	1.0	Stone	5	1	1	6	1
99	Ladybug-Stream-20191021-095415_Cube_082730_Cam2_371884_021-2800.jpg	Brick	8.0	2.0	2.0	0.0	3.0	Brick	10	2	2	8	2
100	Ladybug-Stream-20191021-095415_Cube_013839_Cam1_96320_036-4933.jpg	Stone	6.0	0.0	1.0	0.0	0.0	Brick	4	0	0	0	0
101	Ladybug-Stream-20191021-095415_Cube_026626_Cam1_147468_121-0666.jpg	Stone	12.0	2.0	2.0	4.0	2.0	BC	16	4	2	4	2
102	Ladybug-Stream-20191021-095415_Cube_023034_Cam2_133100_009-4933.jpg	Brick	8.0	1.0	2.0	4.0	1.0	Brick	5	1	1	4	1
103	Ladybug-Stream-20191021-095415_Cube_082899_Cam2_372560_032-4933.jpg	Stone	9.0	1.0	1.0	3.0	1.0	Brick	8	1	0	0	0
104	Ladybug-Stream-20191021-095415_Cube_025299_Cam1_142160_032-4933.jpg	Stone	12.0	4.0	2.0	6.0	2.0	BC	11	4	2	6	2
105	Ladybug-Stream-20191021-095415_Cube_043319_Cam2_214240_081-7600.jpg	Brick	24.0	1.0	2.0	8.0	2.0	Brick	26	2	1	8	1
106	Ladybug-Stream-20191021-095415_Cube_010420_Cam1_82644_064-5466.jpg	Stone	9.0	4.0	2.0	4.0	2.0	Stone	9	2	1	2	1
107	Ladybug-Stream-20191021-095415_Cube_009958_Cam1_80796_033-7066.jpg	Stone	12.0	4.0	2.0	4.0	2.0	Stone	13	5	1	2	1
108	Ladybug-Stream-20191021-095415_Cube_049811_Cam1_240208_002-6000.jpg	Brick	15.0	1.0	2.0	8.0	2.0	Brick	14	2	2	8	2
109	Ladybug-Stream-20191021-095415_Cube_001885_Cam2_48504_007-5466.jpg	Concrete	11.0	2.0	2.0	4.0	1.0	Concrete	8	0	1	5	1
110	Ladybug-Stream-20191021-095415_Cube_029817_Cam2_160232_077-6533.jpg		0.0	0.0	0.0	0.0	0.0	Brick	11	1	0	0	0
111	Ladybug-Stream-20191021-095415_Cube_049560_Cam2_239204_114-0133.jpg	Brick	12.0	0.0	2.0	8.0	2.0	Brick	9	1	0	0	0
112	Ladybug-Stream-20191021-095415_Cube_009985_Cam1_80904_035-5466.jpg	Stone	12.0	4.0	2.0	4.0	3.0	Stone	11	4	1	2	1
113	Ladybug-Stream-20191021-095415_Cube_084263_Cam2_378016_123-4400.jpg	Brick	6.0	0.0	1.0	4.0	0.0	Brick	4	0	0	0	0
114	Ladybug-Stream-20191021-095415_Cube_010048_Cam1_81156_039-7066.jpg	Stone	10.0	3.0	2.0	4.0	1.0	Stone	8	3	2	5	2
115	Ladybug-Stream-20191021-095415_Cube_022697_Cam2_131752_115-1199.jpg	Stone	9.0	1.0	1.0	3.0	0.0	Stone	6	0	1	5	1
116	Ladybug-Stream-20191021-095415_Cube_081243_Cam2_365936_050-1733.jpg		0.0	0.0	0.0	0.0	0.0		0	0	0	0	0
117	Ladybug-Stream-20191021-095415_Cube_025066_Cam2_141228_017-0666.jpg	Brick	9.0	1.0	2.0	5.0	1.0	Brick	10	1	1	3	1
118	Ladybug-Stream-20191021-095415_Cube_011292_Cam1_86132_122-6533.jpg	Brick	10.0	2.0	2.0	7.0	2.0	Brick	14	2	1	4	1
119	Ladybug-Stream-20191021-095415_Cube_016771_Cam2_108048_104-0666.jpg	Brick	18.0	0.0	1.0	6.0	0.0	Stone	17	0	0	0	0
120	Ladybug-Stream-20191021-095415_Cube_003457_Cam2_54792_112-3866.jpg	Brick	10.0	1.0	2.0	7.0	1.0	Brick	12	2	2	7	1
121	Ladybug-Stream-20191021-095415_Cube_023970_Cam2_136844_072-0133.jpg	Stone	11.0	3.0	2.0	3.0	1.0	Stone	6	3	2	4	2
122	Ladybug-Stream-20191021-095415_Cube_069222_Cam1_317852_016-6533.jpg	Concrete	1.0	0.0	1.0	1.0	0.0	Brick	1	0	0	0	0
123	Ladybug-Stream-20191021-095415_Cube_049145_Cam2_237544_086-2800.jpg	Brick	18.0	0.0	2.0	14.0	2.0	Brick	25	0	2	14	2
124	Ladybug-Stream-20191021-095415_Cube_042171_Cam2_209648_005-3333.jpg	Brick	9.0	1.0	1.0	2.0	0.0	Brick	9	0	0	0	0
125	Ladybug-Stream-20191021-095415_Cube_022813_Cam2_132216_122-7066.jpg	Brick	6.0	0.0	1.0	4.0	1.0	Brick	9	0	1	4	1
126	Ladybug-Stream-20191021-095415_Cube_084409_Cam2_378600_005-2266.jpg	Brick	4.0	0.0	2.0	0.0	0.0	Brick	3	0	0	0	0
127	Ladybug-Stream-20191021-095415_Cube_081417_Cam2_366632_061-6533.jpg	Brick	14.0	0.0	2.0	5.0	1.0	Brick	10	0	2	6	2
128	Ladybug-Stream-20191021-095415_Cube_022851_Cam2_132368_125-3333.jpg	Brick	8.0	0.0	2.0	4.0	0.0	Brick	8	1	0	0	0
129	Ladybug-Stream-20191021-095415_Cube_027322_Cam2_150252_039-3866.jpg	Stone	8.0	3.0	2.0	5.0	2.0	Stone	8	2	1	3	1
130	Ladybug-Stream-20191021-095415_Cube_015842_Cam2_104332_042-1199.jpg	Stone	6.0	1.0	2.0	5.0	1.0	Stone	4	1	1	2	1
131	Ladybug-Stream-20191021-095415_Cube_014549_Cam3_99160_083-7600.jpg	Brick	7.0	1.0	2.0	7.0	0.0	Brick	7	0	2	7	0
132	Ladybug-Stream-20191021-095415_Cube_065695_Cam1_303744_037-5466.jpg	Brick	14.0	3.0	2.0	6.0	2.0	Brick	14	0	2	8	2
133	Ladybug-Stream-20191021-095415_Cube_023446_Cam2_134748_037-0666.jpg	Brick	4.0	0.0	1.0	1.0	0.0		2	0	0	0	0
134	Ladybug-Stream-20191021-095415_Cube_081333_Cam2_366296_056-1733.jpg	Brick	14.0	0.0	2.0	6.0	0.0	Brick	11	0	2	6	2
135	Ladybug-Stream-20191021-095415_Cube_060322_Cam1_282252_063-3866.jpg	Brick	15.0	2.0	3.0	12.0	3.0	Brick	12	2	3	12	3
136	Ladybug-Stream-20191021-095415_Cube_081815_Cam2_368224_088-2800.jpg	Brick	13.0	1.0	2.0	4.0	0.0	Brick	13	1	1	3	1
137	Ladybug-Stream-20191021-095415_Cube_015588_Cam1_103316_025-1733.jpg	Brick	14.0	2.0	2.0	8.0	2.0	Brick	12	0	2	5	1
138	Ladybug-Stream-20191021-095415_Cube_031004_Cam1_164980_028-7600.jpg	Stone	6.0	2.0	2.0	4.0	2.0	Stone	9	2	2	0	2
139	Ladybug-Stream-20191021-095415_Cube_004515_Cam2_59024_055-0133.jpg	Stone	6.0	0.0	1.0	0.0	0.0	Stone	2	2	1	0	0
140	Ladybug-Stream-20191021-095415_Cube_001655_Cam2_47584_120-2800.jpg	Stone	14.0	4.0	3.0	6.0	3.0	Stone	14	4	3	6	3
141	Ladybug-Stream-20191021-095415_Cube_001360_Cam1_46404_100-5466.jpg	Stone	5.0	1.0	1.0	2.0	1.0	Stone	9	0	0	0	0
142	Ladybug-Stream-20191021-095415_Cube_009859_Cam1_80400_027-2266.jpg	Stone	10.0	1.0	1.0	1.0	0.0	Stone	9	2	1	2	1
143	Ladybug-Stream-20191021-095415_Cube_002516_Cam2_51028_049-6000.jpg	Brick	10.0	1.0	1.0	4.0	1.0		11	1	1	4	1
144	Ladybug-Stream-20191021-095415_Cube_083140_Cam2_373524_048-5466.jpg	Brick	12.0	0.0	1.0	4.0	0.0	Brick	6	0	1	4	1
145	Ladybug-Stream-20191021-095415_Cube_044464_Cam3_218820_030-2266.jpg	Brick	7.0	1.0	1.0	6.0	1.0	Brick	5	0	0	0	0
146	Ladybug-Stream-20191021-095415_Cube_042304_Cam2_210180_014-2266.jpg	Brick	12.0	1.0	2.0	7.0	1.0	Brick	11	1	2	6	2
147	Ladybug-Stream-20191021-095415_Cube_023561_Cam2_135208_044-6000.jpg	Brick	9.0	3.0	2.0	6.0	2.0	Stone	9	1	3	9	3
148	Ladybug-Stream-20191021-095415_Cube_022666_Cam2_131628_113-0666.jpg	Stone	5.0	1.0	2.0	5.0	1.0	Stone	5	1	2	6	2
149	Ladybug-Stream-20191021-095415_Cube_028761_Cam1_156008_007-3333.jpg	Brick	9.0	2.0	2.0	4.0	1.0	Stone	8	1	1	2	0
150	Ladybug-Stream-20191021-095415_Cube_002498_Cam1_50956_048-4399.jpg	Brick	12.0	2.0	2.0	6.0	2.0	Brick	6	1	2	6	2
151	Ladybug-Stream-20191021-095415_Cube_001431_Cam1_46688_105-3333.jpg	Stone	9.0	4.0	4.0	8.0	2.0	Stone	8	2	2	4	2
152	Ladybug-Stream-20191021-095415_Cube_055667_Cam1_263632_009-1200.jpg	Brick	18.0	2.0	3.0	10.0	2.0	Brick	21	2	3	12	3
153	Ladybug-Stream-20191021-095415_Cube_071855_Cam2_328384_064-2800.jpg	Brick	13.0	1.0	1.0	6.0	1.0	Brick	13	2	2	10	2
154	Ladybug-Stream-20191021-095415_Cube_023025_Cam2_133064_009-0133.jpg	Brick	10.0	1.0	2.0	6.0	1.0	Brick	8	1	1	4	1
155	Ladybug-Stream-20191021-095415_Cube_000663_Cam2_43616_054-1733.jpg	Brick	18.0	2.0	3.0	11.0	3.0	Brick	16	2	2	10	3
156	Ladybug-Stream-20191021-095415_Cube_049206_Cam2_237788_090-3333.jpg	Brick	5.0	1.0	2.0	6.0	1.0	Brick	13	2	2	12	2
157	Ladybug-Stream-20191021-095415_Cube_083277_Cam1_374072_057-6533.jpg	Brick	14.0	2.0	2.0	4.0	1.0	Brick	14	1	2	4	2
158	Ladybug-Stream-20191021-095415_Cube_010634_Cam2_83500_078-7600.jpg	Stone	8.0	3.0	2.0	4.0	2.0	Stone	6	3	1	2	1
159	Ladybug-Stream-20191021-095415_Cube_083051_Cam1_373168_042-6000.jpg	Brick	8.0	0.0	1.0	2.0	0.0	Brick	7	0	1	3	1
160	Ladybug-Stream-20191021-095415_Cube_082810_Cam2_372204_026-5466.jpg	Brick	10.0	3.0	2.0	6.0	2.0	Brick	12	2	2	8	2
161	Ladybug-Stream-20191021-095415_Cube_039441_Cam2_198728_079-3333.jpg		0.0	0.0	0.0	0.0	0.0		0	0	0	0	0
162	Ladybug-Stream-20191021-095415_Cube_000790_Cam2_44124_062-5466.jpg	Stone	9.0	2.0	2.0	7.0	2.0	Stone	10	1	3	10	3
163	Ladybug-Stream-20191021-095415_Cube_010614_Cam2_83420_077-4933.jpg	Stone	6.0	3.0	2.0	4.0	2.0	Stone	5	2	1	2	1
164	Ladybug-Stream-20191021-095415_Cube_016414_Cam1_106620_080-2266.jpg	Stone	14.0	3.0	2.0	4.0	2.0	Stone	17	3	2	4	2
165	Ladybug-Stream-20191021-095415_Cube_024679_Cam1_139680_119-2266.jpg	Stone	20.0	0.0	1.0	8.0	0.0	Stone	21	0	2	8	2
166	Ladybug-Stream-20191021-095415_Cube_001833_Cam1_48296_004-1733.jpg	Stone	12.0	3.0	3.0	6.0	3.0	Stone	14	3	4	8	4
167	Ladybug-Stream-20191021-095415_Cube_009813_Cam1_80216_024-1733.jpg	Brick	10.0	2.0	1.0	3.0	1.0	Brick	9	2	1	3	1
168	Ladybug-Stream-20191021-095415_Cube_002067_Cam2_49232_019-6533.jpg	Concrete	7.0	2.0	2.0	5.0	2.0		12	1	2	6	2
169	Ladybug-Stream-20191021-095415_Cube_005225_Cam2_61864_102-2800.jpg		0.0	0.0	0.0	0.0	0.0		5	0	0	0	0
170	Ladybug-Stream-20191021-095415_Cube_081508_Cam1_366996_067-7066.jpg	Brick	13.0	3.0	2.0	6.0	2.0	Brick	11	2	2	6	2
171	Ladybug-Stream-20191021-095415_Cube_016211_Cam1_105808_066-6000.jpg	Stone	3.0	0.0	1.0	0.0	2.0	BC	7	0	0	0	0
172	Ladybug-Stream-20191021-095415_Cube_077549_Cam2_351160_059-7600.jpg	Brick	13.0	2.0	2.0	9.0	2.0	Brick	13	2	2	9	2
173	Ladybug-Stream-20191021-095415_Cube_069204_Cam1_317780_015-4933.jpg	Brick	2.0	0.0	1.0	1.0	0.0	Brick	1	0	0	0	0
174	Ladybug-Stream-20191021-095415_Cube_012453_Cam2_90776_072-1733.jpg	Brick	10.0	1.0	2.0	8.0	1.0	Brick	10	1	2	10	2
175	Ladybug-Stream-20191021-095415_Cube_040912_Cam2_204612_049-3866.jpg	Brick	8.0	0.0	1.0	8.0	0.0	Brick	10	0	1	2	0
176	Ladybug-Stream-20191021-095415_Cube_004705_Cam2_59784_067-5466.jpg	Stone	12.0	0.0	1.0	4.0	1.0	BoC	4	3	1	4	1
177	Ladybug-Stream-20191021-095415_Cube_072194_Cam1_329740_086-7600.jpg	Brick	8.0	1.0	2.0	5.0	1.0	Brick	7	1	1	4	1
178	Ladybug-Stream-20191021-095415_Cube_071689_Cam2_327720_053-2266.jpg	Brick	8.0	2.0	2.0	5.0	1.0	Brick	12	2	2	8	2
179	Ladybug-Stream-20191021-095415_Cube_005291_Cam1_62128_106-6000.jpg	Brick	16.0	0.0	2.0	8.0	2.0	Brick	14	1	0	0	0
180	Ladybug-Stream-20191021-095415_Cube_027786_Cam2_152108_070-3333.jpg	Brick	9.0	2.0	1.0	5.0	1.0	Brick	9	2	2	5	1
181	Ladybug-Stream-20191021-095415_Cube_030985_Cam1_164904_027-5466.jpg	Stone	6.0	1.0	1.0	2.0	1.0	Stone	7	1	1	0	1
182	Ladybug-Stream-20191021-095415_Cube_023072_Cam2_133252_012-1199.jpg	Brick	8.0	1.0	2.0	4.0	1.0	Brick	7	1	1	4	1
183	Ladybug-Stream-20191021-095415_Cube_060951_Cam2_284768_105-3333.jpg	Brick	9.0	0.0	1.0	8.0	0.0	Brick	8	0	0	0	0
184	Ladybug-Stream-20191021-095415_Cube_027184_Cam2_149700_030-2266.jpg	Stone	6.0	0.0	1.0	2.0	0.0	BC	5	0	1	3	1
185	Ladybug-Stream-20191021-095415_Cube_022950_Cam2_132764_004-0133.jpg	Brick	13.0	0.0	2.0	6.0	3.0	Brick	12	1	1	4	1
186	Ladybug-Stream-20191021-095415_Cube_063596_Cam2_295348_025-5999.jpg	Brick	13.0	2.0	2.0	13.0	2.0	Brick	9	2	2	8	2
187	Ladybug-Stream-20191021-095415_Cube_083229_Cam2_373880_054-4933.jpg	Brick	7.0	5.0	2.0	4.0	2.0	Brick	6	3	1	2	1
188	Ladybug-Stream-20191021-095415_Cube_006134_Cam1_65500_034-7600.jpg	Brick	0.0	0.0	2.0	9.0	0.0	Brick	20	0	0	0	0
189	Ladybug-Stream-20191021-095415_Cube_012655_Cam1_91584_085-5466.jpg	Brick	7.0	2.0	3.0	5.0	2.0	Brick	5	2	3	6	3
190	Ladybug-Stream-20191021-095415_Cube_049002_Cam2_236972_076-6533.jpg	Brick	8.0	1.0	2.0	8.0	2.0	Brick	9	1	2	8	2
191	Ladybug-Stream-20191021-095415_Cube_019270_Cam1_118044_014-5466.jpg	Brick	16.0	1.0	1.0	4.0	1.0	Brick	18	1	1	4	1
192	Ladybug-Stream-20191021-095415_Cube_077717_Cam1_351832_071-1200.jpg	Stone	8.0	2.0	2.0	4.0	2.0	Stone	10	1	1	0	0
193	Ladybug-Stream-20191021-095415_Cube_042198_Cam2_209756_007-1733.jpg	Brick	6.0	0.0	2.0	4.0	0.0	Brick	5	0	0	0	0
194	Ladybug-Stream-20191021-095415_Cube_083948_Cam2_376756_102-4400.jpg	Brick	11.0	0.0	2.0	8.0	0.0	Brick	8	0	0	0	0
195	Ladybug-Stream-20191021-095415_Cube_050426_Cam1_242668_043-6000.jpg	Brick	20.0	1.0	1.0	2.0	1.0	Brick	16	0	2	4	2
196	Ladybug-Stream-20191021-095415_Cube_029227_Cam2_157872_038-3866.jpg	Brick	6.0	0.0	1.0	6.0	0.0	Brick	5	0	1	4	0
197	Ladybug-Stream-20191021-095415_Cube_058809_Cam2_276200_090-4933.jpg	Brick	0.0	3.0	4.0	11.0	3.0	Brick	18	3	3	12	3
198	Ladybug-Stream-20191021-095415_Cube_014697_Cam1_99752_093-6533.jpg	Brick	8.0	1.0	3.0	8.0	0.0	Brick	8	1	2	7	0
199	Ladybug-Stream-20191021-095415_Cube_023953_Cam2_136776_070-7066.jpg	Stone	8.0	4.0	2.0	4.0	2.0	Stone	8	3	1	2	1
200	Ladybug-Stream-20191021-095415_Cube_031031_Cam1_165088_030-6000.jpg	Stone	9.0	2.0	2.0	4.0	1.0	Stone	9	2	3	0	3
201	Ladybug-Stream-20191021-095415_Cube_019740_Cam1_119924_046-0133.jpg	Stone	11.0	4.0	1.0	3.0	1.0	Stone	12	4	1	2	1
202	Ladybug-Stream-20191021-095415_Cube_005007_Cam2_60992_087-6533.jpg	Stone	7.0	1.0	1.0	2.0	0.0	BoC	7	1	1	3	1
203	Ladybug-Stream-20191021-095415_Cube_030091_Cam1_161328_096-0666.jpg	Stone	4.0	1.0	2.0	4.0	1.0	Stone	6	1	2	4	2
204	Ladybug-Stream-20191021-095415_Cube_071930_Cam2_328684_069-2800.jpg	Brick	20.0	1.0	1.0	5.0	1.0	Brick	14	1	2	9	2
205	Ladybug-Stream-20191021-095415_Cube_046400_Cam1_226564_031-2800.jpg	Brick	13.0	1.0	1.0	0.0	0.0	Brick	15	1	0	0	0
206	Ladybug-Stream-20191021-095415_Cube_074806_Cam2_340188_005-0666.jpg	Brick	0.0	0.0	0.0	0.0	0.0	Brick	0	0	0	0	0
207	Ladybug-Stream-20191021-095415_Cube_009662_Cam1_79612_014-1200.jpg	Brick	9.0	0.0	2.0	6.0	0.0	Brick	10	0	2	8	2
208	Ladybug-Stream-20191021-095415_Cube_022860_Cam2_132404_126-0133.jpg	Brick	7.0	0.0	2.0	7.0	0.0	Brick	6	0	0	0	0
209	Ladybug-Stream-20191021-095415_Cube_056498_Cam1_266956_064-4400.jpg	Brick	14.0	2.0	2.0	10.0	2.0	Brick	13	2	2	16	2
210	Ladybug-Stream-20191021-095415_Cube_031980_Cam2_168884_094-0133.jpg	Brick	12.0	0.0	2.0	7.0	1.0	Brick	17	0	1	0	1
211	Ladybug-Stream-20191021-095415_Cube_072107_Cam2_329392_081-1200.jpg	Brick	18.0	3.0	2.0	5.0	1.0	Brick	12	3	2	8	2
212	Ladybug-Stream-20191021-095415_Cube_076437_Cam1_346712_113-6533.jpg	Brick	3.0	0.0	1.0	2.0	1.0	Brick	3	0	0	0	0
213	Ladybug-Stream-20191021-095415_Cube_016294_Cam1_106140_072-2266.jpg	Stone	7.0	0.0	3.0	6.0	0.0	BC	6	2	1	4	1
214	Ladybug-Stream-20191021-095415_Cube_016349_Cam1_106360_075-7599.jpg	Brick	12.0	2.0	2.0	8.0	2.0	BC	13	2	2	8	2
215	Ladybug-Stream-20191021-095415_Cube_023668_Cam2_135636_051-7066.jpg	Stone	12.0	2.0	2.0	4.0	1.0	Stone	10	1	1	4	1
216	Ladybug-Stream-20191021-095415_Cube_002469_Cam2_50840_046-4933.jpg	Brick	8.0	2.0	1.0	3.0	1.0		12	2	1	3	1
217	Ladybug-Stream-20191021-095415_Cube_023043_Cam2_133136_010-1733.jpg	Brick	7.0	0.0	2.0	5.0	1.0	Brick	4	0	1	4	1
218	Ladybug-Stream-20191021-095415_Cube_017215_Cam1_109824_005-5466.jpg	Brick	3.0	1.0	1.0	5.0	1.0		1	1	0	0	0
219	Ladybug-Stream-20191021-095415_Cube_016368_Cam2_106436_077-1733.jpg	Brick	7.0	2.0	2.0	6.0	2.0	BC	24	2	2	6	2
220	Ladybug-Stream-20191021-095415_Cube_066827_Cam2_308272_113-1200.jpg	Brick	0.0	2.0	1.0	4.0	0.0	Brick	17	1	1	6	0
221	Ladybug-Stream-20191021-095415_Cube_074119_Cam1_337440_087-2266.jpg	Brick	4.0	0.0	0.0	4.0	0.0	Brick	4	0	1	1	0
222	Ladybug-Stream-20191021-095415_Cube_002542_Cam1_51132_051-3866.jpg	Brick	8.0	1.0	2.0	4.0	1.0	Brick	9	2	1	3	1
223	Ladybug-Stream-20191021-095415_Cube_016319_Cam2_106240_073-7600.jpg	Brick	6.0	1.0	1.0	3.0	1.0	BC	6	1	2	6	2
224	Ladybug-Stream-20191021-095415_Cube_003121_Cam2_53448_090-0666.jpg	Brick	12.0	2.0	2.0	6.0	2.0	Brick	13	2	2	6	2
225	Ladybug-Stream-20191021-095415_Cube_073286_Cam2_334108_031-5999.jpg	Brick	11.0	2.0	2.0	7.0	1.0	Brick	8	2	1	5	1
226	Ladybug-Stream-20191021-095415_Cube_014114_Cam1_97420_054-7600.jpg	Brick	14.0	0.0	1.0	0.0	0.0	Brick	9	0	0	0	0
227	Ladybug-Stream-20191021-095415_Cube_009737_Cam1_79912_019-1200.jpg	Brick	12.0	1.0	2.0	8.0	1.0		11	1	1	4	1
228	Ladybug-Stream-20191021-095415_Cube_054780_Cam2_260084_078-0133.jpg	Brick	14.0	4.0	1.0	4.0	1.0	Brick	16	2	0	0	0
229	Ladybug-Stream-20191021-095415_Cube_046143_Cam1_225536_014-1733.jpg	Brick	12.0	1.0	1.0	5.0	1.0	Brick	13	1	0	0	0
230	Ladybug-Stream-20191021-095415_Cube_077536_Cam2_351108_059-0666.jpg	Brick	12.0	1.0	2.0	7.0	1.0	BC	10	1	2	9	2
231	Ladybug-Stream-20191021-095415_Cube_002335_Cam1_50304_037-5466.jpg	Brick	16.0	2.0	2.0	9.0	2.0	Brick	14	2	1	4	1
232	Ladybug-Stream-20191021-095415_Cube_090288_Cam1_402116_013-1733.jpg	Brick	9.0	3.0	2.0	4.0	2.0	Brick	8	2	2	4	2
233	Ladybug-Stream-20191021-095415_Cube_083246_Cam2_373948_055-6000.jpg	Brick	7.0	3.0	2.0	4.0	2.0	Brick	7	1	1	4	1
234	Ladybug-Stream-20191021-095415_Cube_040625_Cam2_203464_030-2800.jpg	Brick	0.0	0.0	1.0	0.0	0.0	Stone	0	0	1	0	0
235	Ladybug-Stream-20191021-095415_Cube_047315_Cam2_230224_092-2800.jpg	Brick	8.0	0.0	1.0	6.0	0.0	Brick	18	0	0	0	0
236	Ladybug-Stream-20191021-095415_Cube_042175_Cam2_209664_005-5466.jpg	Brick	8.0	0.0	2.0	2.0	0.0	Brick	9	0	0	0	0
237	Ladybug-Stream-20191021-095415_Cube_028788_Cam1_156116_009-1733.jpg	Stone	10.0	1.0	1.0	5.0	1.0	Stone	9	0	1	5	1
238	Ladybug-Stream-20191021-095415_Cube_009595_Cam1_79344_009-5466.jpg	Brick	12.0	1.0	1.0	4.0	1.0	Brick	11	1	0	0	0
239	Ladybug-Stream-20191021-095415_Cube_081790_Cam1_368124_086-5466.jpg	Brick	11.0	1.0	2.0	6.0	2.0	Brick	12	1	2	6	2
240	Ladybug-Stream-20191021-095415_Cube_067864_Cam2_312420_054-2266.jpg	Brick	17.0	2.0	1.0	4.0	1.0	Brick	17	2	1	5	1
241	Ladybug-Stream-20191021-095415_Cube_002243_Cam1_49936_031-4400.jpg	Brick	11.0	1.0	1.0	6.0	0.0	Brick	19	1	2	10	0
242	Ladybug-Stream-20191021-095415_Cube_072762_Cam2_332012_124-6533.jpg	Brick	20.0	1.0	1.0	5.0	1.0	Brick	20	1	1	5	1
243	Ladybug-Stream-20191021-095415_Cube_053748_Cam1_255956_009-1733.jpg	Brick	18.0	0.0	1.0	3.0	0.0	Brick	21	0	0	3	0
244	Ladybug-Stream-20191021-095415_Cube_019261_Cam1_118008_014-0666.jpg	Brick	14.0	1.0	1.0	4.0	1.0	Brick	15	1	1	4	1
245	Ladybug-Stream-20191021-095415_Cube_003041_Cam2_53128_084-5999.jpg	Brick	8.0	1.0	3.0	7.0	2.0	Brick	5	1	2	6	2
246	Ladybug-Stream-20191021-095415_Cube_005627_Cam2_63472_001-1200.jpg	Brick	5.0	0.0	2.0	3.0	0.0	Brick	9	0	0	0	0
247	Ladybug-Stream-20191021-095415_Cube_001487_Cam2_46912_109-1200.jpg	Stone	10.0	4.0	4.0	6.0	2.0	Stone	10	4	4	8	4
248	Ladybug-Stream-20191021-095415_Cube_023432_Cam2_134692_036-1199.jpg	Brick	3.0	0.0	1.0	1.0	0.0		5	0	0	0	0
249	Ladybug-Stream-20191021-095415_Cube_009968_Cam1_80836_034-4400.jpg	Stone	14.0	3.0	2.0	4.0	2.0	Stone	14	5	1	2	1
250	Ladybug-Stream-20191021-095415_Cube_073195_Cam1_333744_025-5466.jpg	Brick	20.0	2.0	2.0	8.0	2.0	Brick	12	2	2	7	2
251	Ladybug-Stream-20191021-095415_Cube_019312_Cam1_118212_017-3866.jpg	Stone	8.0	3.0	2.0	2.0	2.0	Stone	15	3	1	2	1
252	Ladybug-Stream-20191021-095415_Cube_019319_Cam2_118240_017-7599.jpg	Stone	9.0	2.0	2.0	4.0	2.0	Stone	15	1	1	2	1
253	Ladybug-Stream-20191021-095415_Cube_008033_Cam2_73096_033-4399.jpg	Stone	6.0	0.0	1.0	4.0	1.0	Stone	6	1	0	0	0
254	Ladybug-Stream-20191021-095415_Cube_023528_Cam2_135076_042-4400.jpg	Stone	9.0	0.0	1.0	5.0	1.0	Stone	7	0	1	4	1
255	Ladybug-Stream-20191021-095415_Cube_001859_Cam1_48400_005-7599.jpg	Stone	12.0	5.0	3.0	6.0	3.0	Stone	15	5	5	10	5
256	Ladybug-Stream-20191021-095415_Cube_046203_Cam1_225776_018-1733.jpg	Brick	8.0	1.0	1.0	5.0	0.0	Brick	19	0	0	0	0
257	Ladybug-Stream-20191021-095415_Cube_016314_Cam1_106220_073-4933.jpg	Brick	9.0	1.0	2.0	8.0	1.0	BC	9	1	2	8	2
258	Ladybug-Stream-20191021-095415_Cube_070985_Cam1_324904_006-2800.jpg	Brick	20.0	3.0	2.0	9.0	1.0	Brick	14	1	1	5	1
259	Ladybug-Stream-20191021-095415_Cube_004149_Cam2_57560_030-4933.jpg	Stone	8.0	4.0	2.0	4.0	2.0	Stone	10	3	2	4	2
260	Ladybug-Stream-20191021-095415_Cube_002375_Cam2_50464_040-2800.jpg		15.0	0.0	2.0	6.0	0.0		11	0	1	5	1
261	Ladybug-Stream-20191021-095415_Cube_002111_Cam1_49408_022-6000.jpg	Brick	20.0	1.0	3.0	9.0	3.0		21	1	2	6	2
262	Ladybug-Stream-20191021-095415_Cube_063416_Cam3_294628_013-5999.jpg	Brick	3.0	0.0	1.0	3.0	0.0	Brick	3	0	1	0	0
263	Ladybug-Stream-20191021-095415_Cube_000837_Cam2_44312_065-6533.jpg	Stone	8.0	1.0	2.0	5.0	2.0		1	1	2	7	2
264	Ladybug-Stream-20191021-095415_Cube_023259_Cam2_134000_024-4933.jpg	Stone	12.0	0.0	2.0	4.0	1.0	Stone	6	0	1	1	0
265	Ladybug-Stream-20191021-095415_Cube_001694_Cam1_47740_122-7600.jpg	Stone	12.0	6.0	3.0	4.0	3.0	Stone	9	5	4	8	4
266	Ladybug-Stream-20191021-095415_Cube_009428_Cam1_78676_126-4400.jpg	Brick	9.0	1.0	2.0	5.0	1.0		10	1	1	3	1
267	Ladybug-Stream-20191021-095415_Cube_059377_Cam1_278472_000-3866.jpg	Brick	10.0	2.0	3.0	10.0	2.0	Brick	10	2	3	12	3
268	Ladybug-Stream-20191021-095415_Cube_009529_Cam1_79080_005-2266.jpg	Brick	10.0	1.0	1.0	4.0	1.0	Brick	10	0	2	9	2
269	Ladybug-Stream-20191021-095415_Cube_015103_Cam1_101376_120-7066.jpg	Brick	11.0	1.0	2.0	6.0	0.0	Brick	12	0	2	8	0
270	Ladybug-Stream-20191021-095415_Cube_042727_Cam1_211872_042-3866.jpg	Brick	16.0	1.0	2.0	5.0	1.0	Brick	12	1	1	5	1
271	Ladybug-Stream-20191021-095415_Cube_014109_Cam2_97400_054-4933.jpg	Brick	9.0	0.0	2.0	8.0	0.0	Brick	10	0	1	4	0
272	Ladybug-Stream-20191021-095415_Cube_012982_Cam1_92892_107-3866.jpg	Brick	14.0	2.0	2.0	6.0	0.0	Stone	13	1	0	0	0
273	Ladybug-Stream-20191021-095415_Cube_061296_Cam1_286148_000-3333.jpg	Brick	17.0	0.0	1.0	0.0	0.0	Brick	12	0	1	0	0
274	Ladybug-Stream-20191021-095415_Cube_085886_Cam1_384508_103-6000.jpg		0.0	0.0	0.0	0.0	0.0		0	0	0	0	0
275	Ladybug-Stream-20191021-095415_Cube_014144_Cam2_97540_056-7600.jpg	Brick	14.0	1.0	2.0	7.0	2.0	Brick	13	0	1	3	1
276	Ladybug-Stream-20191021-095415_Cube_029924_Cam2_160660_084-7599.jpg	Brick	1.0	0.0	1.0	1.0	0.0	Stone	11	0	1	1	0
277	Ladybug-Stream-20191021-095415_Cube_005965_Cam1_64824_023-5466.jpg	Brick	16.0	2.0	2.0	12.0	2.0	Brick	16	2	0	0	0
278	Ladybug-Stream-20191021-095415_Cube_002801_Cam1_52168_068-6000.jpg	Brick	8.0	1.0	1.0	0.0	0.0	Brick	10	1	0	0	0
279	Ladybug-Stream-20191021-095415_Cube_004198_Cam2_57756_033-7066.jpg	Stone	8.0	3.0	2.0	4.0	2.0	Stone	12	2	1	2	1
280	Ladybug-Stream-20191021-095415_Cube_007830_Cam2_72284_020-0133.jpg	Stone	10.0	2.0	2.0	6.0	1.0	Stone	10	2	1	3	1
281	Ladybug-Stream-20191021-095415_Cube_072917_Cam2_332632_007-1200.jpg	Brick	13.0	2.0	2.0	9.0	2.0	Brick	9	1	1	5	1
282	Ladybug-Stream-20191021-095415_Cube_071974_Cam2_328860_072-2266.jpg	Brick	20.0	1.0	2.0	6.0	1.0	Brick	10	1	2	8	2
283	Ladybug-Stream-20191021-095415_Cube_083302_Cam1_374172_059-3866.jpg	Brick	12.0	3.0	2.0	4.0	1.0	Brick	12	3	2	4	2
284	Ladybug-Stream-20191021-095415_Cube_055598_Cam1_263356_004-4400.jpg	Brick	12.0	3.0	1.0	4.0	1.0	Brick	14	2	1	5	1
285	Ladybug-Stream-20191021-095415_Cube_078919_Cam2_356640_023-2266.jpg		0.0	0.0	0.0	0.0	0.0		0	0	0	0	0
286	Ladybug-Stream-20191021-095415_Cube_001590_Cam2_47324_116-0133.jpg	Stone	11.0	4.0	3.0	5.0	2.0	Stone	12	4	3	7	3
287	Ladybug-Stream-20191021-095415_Cube_078922_Cam2_356652_023-3866.jpg		0.0	0.0	0.0	0.0	0.0		0	0	0	0	0
288	Ladybug-Stream-20191021-095415_Cube_023078_Cam2_133276_012-4400.jpg	Brick	7.0	1.0	2.0	5.0	1.0	Brick	5	1	0	0	0
289	Ladybug-Stream-20191021-095415_Cube_045585_Cam3_223304_105-0133.jpg	Brick	5.0	1.0	2.0	6.0	2.0	Brick	5	1	1	3	1
290	Ladybug-Stream-20191021-095415_Cube_031018_Cam1_165036_029-7066.jpg	Stone	7.0	2.0	2.0	5.0	2.0	Stone	9	3	3	0	3
291	Ladybug-Stream-20191021-095415_Cube_016287_Cam2_106112_071-6533.jpg	Brick	7.0	2.0	2.0	6.0	2.0	BC	9	0	1	3	1
292	Ladybug-Stream-20191021-095415_Cube_002396_Cam2_50548_041-6000.jpg	Brick	10.0	1.0	3.0	9.0	1.0		15	1	1	3	1
293	Ladybug-Stream-20191021-095415_Cube_056053_Cam1_265176_034-7066.jpg	Brick	16.0	1.0	2.0	6.0	1.0	Brick	13	0	2	8	2
294	Ladybug-Stream-20191021-095415_Cube_005058_Cam2_61196_091-1733.jpg	Brick	4.0	0.0	1.0	2.0	0.0	Stone	2	0	0	0	0
295	Ladybug-Stream-20191021-095415_Cube_041199_Cam1_205760_068-4933.jpg	Brick	5.0	0.0	1.0	0.0	0.0	Brick	5	0	1	0	0
296	Ladybug-Stream-20191021-095415_Cube_014456_Cam2_98788_077-6000.jpg	Brick	6.0	0.0	2.0	6.0	0.0	Brick	3	0	1	4	0
297	Ladybug-Stream-20191021-095415_Cube_024452_Cam2_138772_104-1200.jpg	Stone	9.0	2.0	3.0	6.0	2.0	Stone	8	1	2	4	2
298	Ladybug-Stream-20191021-095415_Cube_074728_Cam2_339876_127-7066.jpg	Brick	2.0	0.0	0.0	2.0	0.0	Brick	2	0	1	1	1
299	Ladybug-Stream-20191021-095415_Cube_083830_Cam2_376284_094-5466.jpg	Brick	2.0	0.0	1.0	3.0	0.0	Brick	10	0	0	0	0
300	Ladybug-Stream-20191021-095415_Cube_001373_Cam1_46456_101-4400.jpg	Stone	6.0	1.0	1.0	2.0	0.0	Stone	9	0	1	2	0
301	Ladybug-Stream-20191021-095415_Cube_049452_Cam2_238772_106-6533.jpg	Brick	14.0	1.0	2.0	9.0	2.0	Brick	18	0	2	8	2
302	Ladybug-Stream-20191021-095415_Cube_057153_Cam3_269576_108-1733.jpg	Brick	0.0	0.0	1.0	0.0	0.0	Brick	6	0	0	0	0
303	Ladybug-Stream-20191021-095415_Cube_076581_Cam1_347288_123-3333.jpg	Brick	0.0	0.0	1.0	0.0	0.0	Brick	1	0	0	0	0
304	Ladybug-Stream-20191021-095415_Cube_058897_Cam1_276552_096-3866.jpg	Brick	10.0	2.0	1.0	0.0	0.0	Brick	6	0	1	0	0
305	Ladybug-Stream-20191021-095415_Cube_030161_Cam1_161608_100-5999.jpg	Stone	6.0	4.0	2.0	4.0	2.0	Stone	9	3	2	4	2
306	Ladybug-Stream-20191021-095415_Cube_072829_Cam1_332280_001-2266.jpg	Brick	12.0	4.0	2.0	6.0	2.0	Brick	11	2	2	7	2
307	Ladybug-Stream-20191021-095415_Cube_030208_Cam1_161796_103-7066.jpg	Stone	11.0	3.0	2.0	4.0	1.0	Stone	13	2	2	4	2
308	Ladybug-Stream-20191021-095415_Cube_001771_Cam2_48048_000-0666.jpg	Brick	8.0	0.0	2.0	5.0	2.0	Brick	8	1	2	4	2
309	Ladybug-Stream-20191021-095415_Cube_017736_Cam1_111908_040-3333.jpg	Stone	12.0	3.0	4.0	8.0	4.0	Stone	10	2	4	8	4
310	Ladybug-Stream-20191021-095415_Cube_001567_Cam1_47232_114-3866.jpg	Stone	11.0	0.0	2.0	4.0	1.0	Stone	11	5	4	8	4
311	Ladybug-Stream-20191021-095415_Cube_084029_Cam2_377080_107-7600.jpg	Brick	11.0	0.0	2.0	4.0	0.0	Brick	13	1	0	0	0
312	Ladybug-Stream-20191021-095415_Cube_022665_Cam2_131624_113-0133.jpg	Stone	5.0	1.0	2.0	5.0	1.0	Stone	5	1	2	6	2
313	Ladybug-Stream-20191021-095415_Cube_010190_Cam1_81724_049-2800.jpg	Stone	12.0	3.0	2.0	4.0	2.0	Stone	12	5	1	2	1
314	Ladybug-Stream-20191021-095415_Cube_003332_Cam2_54292_104-1200.jpg	Brick	10.0	3.0	2.0	6.0	2.0	Brick	10	2	2	6	2
315	Ladybug-Stream-20191021-095415_Cube_081325_Cam2_366264_055-5466.jpg	Brick	11.0	0.0	2.0	8.0	1.0	Brick	9	0	2	6	2
316	Ladybug-Stream-20191021-095415_Cube_002165_Cam2_49624_026-2800.jpg	Concrete	12.0	0.0	2.0	6.0	1.0		17	0	2	6	2
317	Ladybug-Stream-20191021-095415_Cube_082088_Cam2_369316_106-4400.jpg	Brick	14.0	0.0	1.0	1.0	0.0	Brick	12	0	1	3	1
318	Ladybug-Stream-20191021-095415_Cube_066213_Cam2_305816_072-1733.jpg	Brick	5.0	0.0	1.0	7.0	0.0	Brick	5	0	0	0	0
319	Ladybug-Stream-20191021-095415_Cube_083911_Cam2_376608_100-0666.jpg	Brick	10.0	0.0	2.0	8.0	0.0	Brick	10	0	0	0	0
320	Ladybug-Stream-20191021-095415_Cube_066487_Cam2_306912_090-3866.jpg	Brick	24.0	0.0	1.0	4.0	0.0	Brick	11	0	1	3	1
321	Ladybug-Stream-20191021-095415_Cube_002340_Cam2_50324_038-0133.jpg	Concrete	8.0	0.0	2.0	4.0	0.0		8	0	1	5	1
322	Ladybug-Stream-20191021-095415_Cube_073232_Cam1_333892_028-1199.jpg	Brick	20.0	1.0	2.0	8.0	2.0	Brick	11	1	1	5	1
323	Ladybug-Stream-20191021-095415_Cube_001219_Cam2_45840_091-2266.jpg	Stone	20.0	2.0	2.0	6.0	2.0	Stone	22	3	2	6	2
324	Ladybug-Stream-20191021-095415_Cube_082868_Cam2_372436_030-4400.jpg	Brick	10.0	2.0	1.0	4.0	1.0	Brick	5	0	1	2	1
325	Ladybug-Stream-20191021-095415_Cube_005285_Cam2_62104_106-2800.jpg	Brick	6.0	0.0	2.0	4.0	0.0		8	0	0	0	0
326	Ladybug-Stream-20191021-095415_Cube_004092_Cam2_57332_026-6533.jpg	Stone	6.0	2.0	1.0	2.0	1.0	Stone	8	2	2	9	2
327	Ladybug-Stream-20191021-095415_Cube_041726_Cam2_207868_103-6000.jpg	Brick	5.0	0.0	2.0	5.0	1.0	Stone	5	0	2	6	2
328	Ladybug-Stream-20191021-095415_Cube_050928_Cam1_244676_077-1733.jpg	Brick	16.0	2.0	3.0	10.0	2.0	Brick	10	2	2	8	2
329	Ladybug-Stream-20191021-095415_Cube_073219_Cam1_333840_027-2266.jpg	Brick	20.0	2.0	2.0	6.0	2.0	Brick	11	3	3	12	3
330	Ladybug-Stream-20191021-095415_Cube_010063_Cam1_81216_040-7066.jpg	Stone	10.0	3.0	2.0	5.0	2.0	Stone	8	3	2	5	2
331	Ladybug-Stream-20191021-095415_Cube_019325_Cam1_118264_018-2800.jpg		6.0	4.0	3.0	4.0	3.0	Stone	15	3	1	2	1
332	Ladybug-Stream-20191021-095415_Cube_072094_Cam2_329340_080-2266.jpg	Brick	20.0	4.0	2.0	8.0	2.0	Brick	15	3	2	8	2
333	Ladybug-Stream-20191021-095415_Cube_022941_Cam2_132728_003-3333.jpg	Brick	14.0	0.0	2.0	5.0	1.0	Brick	11	1	1	5	1
334	Ladybug-Stream-20191021-095415_Cube_068558_Cam2_315196_100-4400.jpg	Brick	11.0	1.0	2.0	8.0	2.0	Brick	10	1	3	12	3
335	Ladybug-Stream-20191021-095415_Cube_028321_Cam2_154248_106-0666.jpg	Brick	12.0	0.0	2.0	7.0	2.0	Brick	12	0	3	12	3
336	Ladybug-Stream-20191021-095415_Cube_082865_Cam1_372424_030-2800.jpg	Brick	8.0	0.0	2.0	4.0	0.0	Brick	8	0	0	0	0
337	Ladybug-Stream-20191021-095415_Cube_023467_Cam2_134832_038-3866.jpg	Stone	4.0	2.0	2.0	4.0	2.0	Stone	4	2	2	4	2
338	Ladybug-Stream-20191021-095415_Cube_056635_Cam2_267504_073-5466.jpg	Brick	12.0	2.0	2.0	12.0	2.0	Brick	12	2	2	16	2
339	Ladybug-Stream-20191021-095415_Cube_077494_Cam2_350940_056-2266.jpg	Brick	1.0	0.0	1.0	0.0	1.0	Brick	1	0	0	0	0
340	Ladybug-Stream-20191021-095415_Cube_042246_Cam2_209948_010-3333.jpg	Brick	6.0	1.0	2.0	6.0	2.0	Brick	5	1	2	6	2
341	Ladybug-Stream-20191021-095415_Cube_023882_Cam2_136492_066-1200.jpg	Stone	12.0	4.0	2.0	4.0	2.0	Stone	10	4	2	4	2
342	Ladybug-Stream-20191021-095415_Cube_024123_Cam2_137456_082-1733.jpg	Brick	2.0	0.0	1.0	2.0	0.0	Brick	4	1	1	4	1
343	Ladybug-Stream-20191021-095415_Cube_048189_Cam2_233720_022-4933.jpg	Brick	14.0	0.0	1.0	0.0	0.0	Brick	22	0	0	0	0
344	Ladybug-Stream-20191021-095415_Cube_003705_Cam2_55784_001-0133.jpg	Brick	12.0	1.0	2.0	6.0	2.0	Brick	14	1	2	6	2
345	Ladybug-Stream-20191021-095415_Cube_002838_Cam2_52316_071-1733.jpg	Brick	2.0	0.0	1.0	2.0	0.0	Brick	4	0	1	6	1
346	Ladybug-Stream-20191021-095415_Cube_081287_Cam2_366112_053-1199.jpg	Brick	5.0	0.0	2.0	6.0	1.0	Brick	5	1	2	6	2
347	Ladybug-Stream-20191021-095415_Cube_044962_Cam2_220812_063-3866.jpg	Brick	5.0	0.0	1.0	4.0	1.0	Brick	7	0	1	4	1
348	Ladybug-Stream-20191021-095415_Cube_001939_Cam1_48720_011-2266.jpg	Brick	12.0	1.0	2.0	6.0	2.0	Brick	10	1	2	6	2
349	Ladybug-Stream-20191021-095415_Cube_090311_Cam1_402208_014-6000.jpg	Stone	11.0	3.0	2.0	4.0	2.0	Brick	9	2	1	2	1
350	Ladybug-Stream-20191021-095415_Cube_017242_Cam2_109932_007-3866.jpg	Stone	9.0	2.0	3.0	8.0	3.0	Stone	10	2	1	3	1
351	Ladybug-Stream-20191021-095415_Cube_028179_Cam2_153680_096-4933.jpg	Brick	18.0	0.0	2.0	6.0	1.0	Brick	12	0	2	4	2
352	Ladybug-Stream-20191021-095415_Cube_082528_Cam2_371076_007-7066.jpg	Brick	11.0	1.0	2.0	6.0	2.0	Brick	10	0	1	5	1
353	Ladybug-Stream-20191021-095415_Cube_032052_Cam3_169172_098-6533.jpg	Brick	2.0	1.0	1.0	2.0	1.0	Brick	2	1	1	0	1
354	Ladybug-Stream-20191021-095415_Cube_090471_Cam2_402848_025-3333.jpg	Brick	11.0	0.0	1.0	9.0	0.0	Brick	7	0	2	4	2
355	Ladybug-Stream-20191021-095415_Cube_077929_Cam2_352680_085-2266.jpg	Stone	11.0	3.0	2.0	5.0	2.0	Stone	9	2	2	6	2
356	Ladybug-Stream-20191021-095415_Cube_010694_Cam2_83740_082-7599.jpg	Stone	11.0	4.0	2.0	4.0	2.0	Stone	9	3	1	2	1
357	Ladybug-Stream-20191021-095415_Cube_005560_Cam2_63204_124-5466.jpg	Brick	6.0	0.0	2.0	0.0	0.0		7	0	0	0	0
358	Ladybug-Stream-20191021-095415_Cube_082343_Cam2_370336_123-4400.jpg	Brick	15.0	3.0	1.0	0.0	0.0	Brick	13	3	1	0	0
359	Ladybug-Stream-20191021-095415_Cube_043258_Cam2_213996_077-7066.jpg	Brick	0.0	3.0	1.0	8.0	0.0	Brick	24	2	1	4	1
360	Ladybug-Stream-20191021-095415_Cube_018173_Cam1_113656_069-4400.jpg	Brick	0.0	0.0	2.0	22.0	0.0	Brick	25	1	2	14	2
361	Ladybug-Stream-20191021-095415_Cube_017591_Cam1_111328_030-6000.jpg	Stone	9.0	1.0	1.0	2.0	1.0	Stone	9	1	1	2	1
362	Ladybug-Stream-20191021-095415_Cube_009796_Cam1_80148_023-0666.jpg	Brick	10.0	1.0	2.0	7.0	1.0	Brick	5	1	2	7	2
363	Ladybug-Stream-20191021-095415_Cube_082593_Cam2_371336_012-1733.jpg	Brick	12.0	1.0	2.0	5.0	1.0	Brick	12	0	2	9	2
364	Ladybug-Stream-20191021-095415_Cube_058573_Cam2_275256_074-7066.jpg	Brick	11.0	2.0	1.0	0.0	0.0	Brick	9	0	0	0	0
365	Ladybug-Stream-20191021-095415_Cube_043687_Cam0_215712_106-3866.jpg	Brick	2.0	0.0	1.0	2.0	0.0	Brick	2	0	1	0	0
366	Ladybug-Stream-20191021-095415_Cube_001146_Cam2_45548_086-3333.jpg	Stone	16.0	0.0	1.0	6.0	0.0	Stone	8	2	1	6	0
367	Ladybug-Stream-20191021-095415_Cube_088446_Cam2_394748_018-3333.jpg	Brick	5.0	4.0	2.0	3.0	3.0	Brick	8	2	1	5	1
368	Ladybug-Stream-20191021-095415_Cube_011292_Cam2_86132_122-6533.jpg	Brick	10.0	1.0	2.0	8.0	2.0	Brick	6	2	1	4	1
369	Ladybug-Stream-20191021-095415_Cube_031072_Cam1_165252_033-3866.jpg	Stone	10.0	4.0	2.0	4.0	2.0	Stone	11	3	3	0	3
370	Ladybug-Stream-20191021-095415_Cube_028927_Cam1_156672_018-3866.jpg	Brick	2.0	0.0	1.0	2.0	0.0	Brick	7	0	2	2	0
371	Ladybug-Stream-20191021-095415_Cube_061842_Cam2_288332_036-6533.jpg	Brick	24.0	0.0	1.0	0.0	0.0	Brick	24	0	0	0	0
372	Ladybug-Stream-20191021-095415_Cube_016556_Cam2_107188_089-6000.jpg	Stone	7.0	2.0	2.0	4.0	2.0	BC	6	2	2	4	2
373	Ladybug-Stream-20191021-095415_Cube_019665_Cam1_119624_041-0133.jpg	Stone	10.0	3.0	3.0	8.0	3.0	Stone	10	3	1	2	1
374	Ladybug-Stream-20191021-095415_Cube_002188_Cam2_49716_027-7066.jpg	Concrete	13.0	1.0	2.0	7.0	1.0		18	1	2	8	3
375	Ladybug-Stream-20191021-095415_Cube_090492_Cam2_402932_026-6533.jpg	Brick	9.0	1.0	3.0	7.0	1.0	Brick	8	0	1	3	1
376	Ladybug-Stream-20191021-095415_Cube_031043_Cam1_165136_031-4399.jpg	Stone	9.0	4.0	2.0	4.0	0.0	Stone	9	4	3	0	3
377	Ladybug-Stream-20191021-095415_Cube_045780_Cam1_224084_118-0133.jpg	Brick	6.0	0.0	2.0	3.0	1.0	Brick	4	0	1	4	1
378	Ladybug-Stream-20191021-095415_Cube_022727_Cam2_131872_117-1200.jpg	Stone	4.0	0.0	1.0	3.0	0.0	Stone	5	0	0	0	0
379	Ladybug-Stream-20191021-095415_Cube_051530_Cam2_247084_117-2800.jpg	Brick	10.0	0.0	1.0	5.0	0.0	Brick	8	0	0	0	0
380	Ladybug-Stream-20191021-095415_Cube_082746_Cam2_371948_022-3333.jpg	Brick	5.0	0.0	2.0	3.0	2.0	Brick	12	0	2	8	2
381	Ladybug-Stream-20191021-095415_Cube_029819_Cam2_160240_077-7600.jpg		20.0	0.0	0.0	0.0	0.0	Brick	11	0	0	0	0
382	Ladybug-Stream-20191021-095415_Cube_015065_Cam1_101224_118-2800.jpg	Brick	11.0	0.0	2.0	5.0	0.0	Brick	10	1	2	8	0
383	Ladybug-Stream-20191021-095415_Cube_077619_Cam2_351440_064-4933.jpg	Brick	16.0	0.0	1.0	3.0	1.0	Stone	11	0	2	6	2
384	Ladybug-Stream-20191021-095415_Cube_028294_Cam2_154140_104-2266.jpg	Brick	7.0	1.0	2.0	6.0	1.0	Brick	9	1	3	12	3
385	Ladybug-Stream-20191021-095415_Cube_026478_Cam1_146876_111-1733.jpg	Brick	18.0	2.0	2.0	9.0	2.0	Brick	17	3	2	6	1
386	Ladybug-Stream-20191021-095415_Cube_069584_Cam3_319300_040-7599.jpg	Stone	2.0	0.0	2.0	2.0	0.0	Brick	3	0	0	0	0
387	Ladybug-Stream-20191021-095415_Cube_085755_Cam1_383984_095-0133.jpg		4.0	0.0	1.0	3.0	0.0	Brick	4	0	0	0	0
388	Ladybug-Stream-20191021-095415_Cube_019762_Cam1_120012_047-3866.jpg	Stone	10.0	3.0	2.0	5.0	2.0	Stone	15	5	1	2	1
389	Ladybug-Stream-20191021-095415_Cube_071327_Cam2_326272_029-1200.jpg	Brick	13.0	2.0	3.0	10.0	2.0	Brick	12	1	2	6	2
390	Ladybug-Stream-20191021-095415_Cube_054232_Cam2_257892_041-3866.jpg	Brick	17.0	2.0	2.0	8.0	2.0	Brick	13	2	0	16	2
391	Ladybug-Stream-20191021-095415_Cube_056788_Cam2_268116_083-7066.jpg	Brick	10.0	2.0	2.0	6.0	2.0	Brick	10	1	1	8	1
392	Ladybug-Stream-20191021-095415_Cube_001899_Cam1_48560_008-4933.jpg	Stone	8.0	2.0	2.0	3.0	2.0	Brick	13	4	4	7	4
393	Ladybug-Stream-20191021-095415_Cube_010366_Cam1_82428_061-0666.jpg	Stone	5.0	1.0	1.0	0.0	1.0	Stone	5	3	1	2	1
394	Ladybug-Stream-20191021-095415_Cube_014139_Cam1_97520_056-4933.jpg	Brick	10.0	0.0	1.0	2.0	0.0	Brick	10	0	0	0	0
395	Ladybug-Stream-20191021-095415_Cube_040971_Cam2_204848_053-3333.jpg	Brick	10.0	1.0	1.0	8.0	1.0	Brick	10	1	1	4	1
396	Ladybug-Stream-20191021-095415_Cube_090466_Cam1_402828_025-0666.jpg	Brick	20.0	3.0	3.0	5.0	3.0	Brick	10	3	2	4	2
397	Ladybug-Stream-20191021-095415_Cube_053436_Cam1_254708_116-3333.jpg	Brick	18.0	0.0	2.0	8.0	0.0	Brick	8	0	0	0	0
398	Ladybug-Stream-20191021-095415_Cube_082366_Cam1_370428_125-0666.jpg	Brick	11.0	2.0	1.0	4.0	0.0	Brick	9	2	0	0	0
399	Ladybug-Stream-20191021-095415_Cube_003418_Cam2_54636_109-7066.jpg	Brick	12.0	1.0	2.0	7.0	1.0	Brick	12	1	2	7	1
400	Ladybug-Stream-20191021-095415_Cube_044464_Cam0_218820_030-2266.jpg		0.0	0.0	0.0	0.0	0.0	Brick	0	0	0	0	0
401	Ladybug-Stream-20191021-095415_Cube_048671_Cam2_235648_054-6000.jpg	Brick	4.0	0.0	1.0	0.0	0.0	Brick	8	0	1	0	0
402	Ladybug-Stream-20191021-095415_Cube_082477_Cam1_370872_004-3866.jpg	Brick	5.0	1.0	1.0	2.0	1.0	Brick	4	0	1	4	1
403	Ladybug-Stream-20191021-095415_Cube_023573_Cam2_135256_045-4400.jpg	Stone	9.0	3.0	1.0	2.0	1.0	Stone	8	2	1	2	1
404	Ladybug-Stream-20191021-095415_Cube_022802_Cam2_132172_122-1200.jpg	Brick	4.0	1.0	1.0	1.0	1.0	Brick	8	1	1	4	1
405	Ladybug-Stream-20191021-095415_Cube_001084_Cam2_45300_082-2266.jpg	Stone	3.0	0.0	1.0	3.0	0.0	Stone	9	1	0	0	0
406	Ladybug-Stream-20191021-095415_Cube_009274_Cam2_78060_116-2266.jpg	Brick	8.0	1.0	2.0	4.0	2.0	Brick	9	1	1	4	1
407	Ladybug-Stream-20191021-095415_Cube_003242_Cam2_53932_098-1200.jpg	Brick	12.0	2.0	2.0	6.0	2.0	Brick	15	1	2	6	2
408	Ladybug-Stream-20191021-095415_Cube_049206_Cam1_237788_090-3333.jpg	Brick	17.0	3.0	1.0	5.0	1.0	Brick	18	2	2	8	2
409	Ladybug-Stream-20191021-095415_Cube_030353_Cam1_162376_113-4399.jpg	Brick	9.0	0.0	1.0	2.0	0.0	Brick	11	0	1	3	0
410	Ladybug-Stream-20191021-095415_Cube_042668_Cam1_211636_038-4400.jpg	Brick	3.0	1.0	1.0	4.0	1.0	Brick	2	1	1	4	1
411	Ladybug-Stream-20191021-095415_Cube_003564_Cam2_55220_119-4933.jpg	Brick	15.0	2.0	2.0	7.0	2.0	Brick	13	2	2	7	2
412	Ladybug-Stream-20191021-095415_Cube_082918_Cam1_372636_033-7066.jpg	Brick	9.0	2.0	2.0	2.0	2.0	Brick	8	1	2	4	2
413	Ladybug-Stream-20191021-095415_Cube_002198_Cam1_49756_028-4400.jpg	Concrete	10.0	0.0	2.0	6.0	3.0	Brick	16	1	2	6	2
414	Ladybug-Stream-20191021-095415_Cube_030915_Cam1_164624_023-0133.jpg	Brick	0.0	0.0	1.0	0.0	0.0		0	0	0	0	0
415	Ladybug-Stream-20191021-095415_Cube_028733_Cam2_155896_005-4400.jpg	Stone	4.0	0.0	2.0	2.0	1.0	Stone	8	1	2	4	2
416	Ladybug-Stream-20191021-095415_Cube_004001_Cam2_56968_020-6000.jpg	Brick	12.0	2.0	2.0	6.0	2.0	Brick	10	2	2	6	2
417	Ladybug-Stream-20191021-095415_Cube_001822_Cam1_48252_003-3866.jpg	Stone	11.0	3.0	3.0	6.0	3.0	Stone	13	3	3	6	3
418	Ladybug-Stream-20191021-095415_Cube_023441_Cam2_134728_036-5999.jpg	Brick	4.0	0.0	1.0	1.0	0.0		3	0	0	0	0
419	Ladybug-Stream-20191021-095415_Cube_071952_Cam2_328772_070-6533.jpg	Brick	14.0	2.0	2.0	7.0	2.0	Brick	13	2	2	8	2
420	Ladybug-Stream-20191021-095415_Cube_026511_Cam1_147008_113-3333.jpg	Brick	15.0	1.0	1.0	5.0	0.0	Brick	14	0	1	3	0
421	Ladybug-Stream-20191021-095415_Cube_082961_Cam2_372808_036-5999.jpg	Stone	11.0	2.0	1.0	3.0	1.0	Brick	11	1	1	5	1
422	Ladybug-Stream-20191021-095415_Cube_023592_Cam2_135332_046-6533.jpg	Stone	8.0	2.0	3.0	6.0	2.0	Stone	6	3	1	1	1
423	Ladybug-Stream-20191021-095415_Cube_071200_Cam3_325764_020-5466.jpg	Brick	9.0	2.0	2.0	6.0	2.0	Brick	9	1	1	3	1
424	Ladybug-Stream-20191021-095415_Cube_005807_Cam2_64192_013-1200.jpg	Brick	4.0	0.0	2.0	4.0	0.0		4	0	0	0	0
425	Ladybug-Stream-20191021-095415_Cube_041221_Cam2_205848_070-0666.jpg	Brick	2.0	0.0	1.0	0.0	0.0	Brick	3	0	1	4	1
426	Ladybug-Stream-20191021-095415_Cube_010129_Cam1_81480_045-2266.jpg	Stone	11.0	5.0	2.0	4.0	2.0	Stone	12	6	1	2	1
427	Ladybug-Stream-20191021-095415_Cube_016380_Cam1_106484_078-0133.jpg	Stone	13.0	4.0	2.0	4.0	2.0	Stone	15	3	2	4	2
428	Ladybug-Stream-20191021-095415_Cube_060641_Cam1_283528_084-6000.jpg	Brick	32.0	0.0	1.0	2.0	0.0	Brick	19	0	1	7	1
429	Ladybug-Stream-20191021-095415_Cube_003390_Cam2_54524_108-0133.jpg	Brick	12.0	1.0	2.0	6.0	1.0	Brick	10	0	2	6	2
430	Ladybug-Stream-20191021-095415_Cube_003155_Cam2_53584_092-2800.jpg	Brick	8.0	1.0	2.0	5.0	2.0	Brick	11	1	2	6	2
431	Ladybug-Stream-20191021-095415_Cube_071059_Cam2_325200_011-2266.jpg	Brick	14.0	2.0	2.0	8.0	2.0	Brick	13	2	1	5	1
432	Ladybug-Stream-20191021-095415_Cube_082718_Cam2_371836_020-4399.jpg	Brick	5.0	2.0	2.0	6.0	2.0	Brick	5	1	1	4	1
433	Ladybug-Stream-20191021-095415_Cube_004251_Cam2_57968_037-3333.jpg	Stone	8.0	0.0	2.0	4.0	3.0	Stone	8	2	2	4	2
434	Ladybug-Stream-20191021-095415_Cube_022729_Cam2_131880_117-2266.jpg	Stone	4.0	0.0	1.0	2.0	0.0	Stone	6	1	0	0	0
435	Ladybug-Stream-20191021-095415_Cube_065103_Cam1_301376_126-1733.jpg	Brick	28.0	1.0	1.0	10.0	0.0	Brick	20	1	2	13	2
436	Ladybug-Stream-20191021-095415_Cube_009188_Cam2_77716_110-4400.jpg	Brick	3.0	1.0	2.0	4.0	1.0	Brick	3	1	1	3	1
437	Ladybug-Stream-20191021-095415_Cube_016428_Cam2_106676_081-1733.jpg	Brick	8.0	2.0	2.0	6.0	2.0	BC	8	3	2	6	2
438	Ladybug-Stream-20191021-095415_Cube_005028_Cam2_61076_089-1733.jpg	Stone	4.0	0.0	1.0	2.0	0.0	BoC	6	0	1	3	1
439	Ladybug-Stream-20191021-095415_Cube_023930_Cam2_136684_069-2800.jpg	Stone	12.0	3.0	2.0	4.0	2.0	Stone	10	4	2	4	2
440	Ladybug-Stream-20191021-095415_Cube_005605_Cam2_63384_127-5466.jpg	Brick	8.0	0.0	2.0	4.0	0.0		8	0	0	0	0
441	Ladybug-Stream-20191021-095415_Cube_041702_Cam2_207772_102-1200.jpg	Brick	2.0	0.0	1.0	2.0	0.0	Stone	2	0	2	6	2
442	Ladybug-Stream-20191021-095415_Cube_055459_Cam2_262800_123-2266.jpg	Brick	5.0	0.0	1.0	2.0	0.0	Brick	3	0	0	0	0
443	Ladybug-Stream-20191021-095415_Cube_069584_Cam0_319300_040-7599.jpg		0.0	0.0	0.0	0.0	0.0		0	0	0	0	0
444	Ladybug-Stream-20191021-095415_Cube_010035_Cam1_81104_039-0133.jpg	Stone	10.0	3.0	2.0	4.0	2.0	Stone	7	3	1	2	1
445	Ladybug-Stream-20191021-095415_Cube_019563_Cam2_119216_034-1733.jpg	Stone	4.0	0.0	1.0	2.0	0.0	Stone	4	0	0	0	0
446	Ladybug-Stream-20191021-095415_Cube_057035_Cam2_269104_100-2800.jpg	Brick	16.0	4.0	1.0	0.0	0.0	Brick	15	4	1	0	0
447	Ladybug-Stream-20191021-095415_Cube_006188_Cam1_65716_038-4399.jpg	Brick	13.0	0.0	1.0	3.0	0.0	Brick	10	0	1	2	0
448	Ladybug-Stream-20191021-095415_Cube_003353_Cam2_54376_105-4400.jpg	Brick	10.0	3.0	2.0	6.0	2.0	Brick	11	2	2	6	2
449	Ladybug-Stream-20191021-095415_Cube_056674_Cam2_267660_076-2266.jpg	Brick	14.0	2.0	2.0	14.0	2.0	Brick	13	3	2	16	2
450	Ladybug-Stream-20191021-095415_Cube_009711_Cam1_79808_017-3333.jpg	Brick	8.0	0.0	2.0	4.0	0.0	Brick	9	0	2	8	2
451	Ladybug-Stream-20191021-095415_Cube_026078_Cam1_145276_084-4400.jpg	Brick	2.0	0.0	1.0	2.0	0.0	Brick	2	0	1	4	0
452	Ladybug-Stream-20191021-095415_Cube_059536_Cam2_279108_011-0666.jpg	Brick	13.0	4.0	1.0	4.0	1.0	Brick	8	4	1	5	1
453	Ladybug-Stream-20191021-095415_Cube_016398_Cam1_106556_079-1733.jpg	Stone	12.0	2.0	3.0	4.0	3.0	Stone	18	3	2	4	2
454	Ladybug-Stream-20191021-095415_Cube_062462_Cam2_290812_078-1200.jpg	Brick	16.0	2.0	1.0	2.0	0.0	Brick	10	1	0	0	0
455	Ladybug-Stream-20191021-095415_Cube_056211_Cam1_265808_045-3333.jpg	Brick	15.0	5.0	2.0	10.0	3.0	Brick	16	3	2	10	2
456	Ladybug-Stream-20191021-095415_Cube_010016_Cam1_81028_037-6000.jpg	Stone	7.0	2.0	2.0	4.0	2.0	Stone	8	3	1	2	1
457	Ladybug-Stream-20191021-095415_Cube_023547_Cam2_135152_043-6533.jpg	Brick	8.0	1.0	1.0	3.0	1.0	Stone	6	0	3	9	3
458	Ladybug-Stream-20191021-095415_Cube_026447_Cam1_146752_109-1200.jpg	Brick	14.0	1.0	1.0	6.0	1.0	Brick	14	1	1	3	1
459	Ladybug-Stream-20191021-095415_Cube_027948_Cam2_152756_081-1733.jpg	Brick	2.0	0.0	1.0	2.0	0.0	Brick	1	0	1	3	1
460	Ladybug-Stream-20191021-095415_Cube_083091_Cam2_373328_045-3333.jpg	Brick	9.0	2.0	2.0	5.0	1.0	Brick	9	1	2	8	2
461	Ladybug-Stream-20191021-095415_Cube_027246_Cam2_149948_034-3333.jpg	Brick	10.0	4.0	2.0	4.0	2.0	Stone	8	3	2	4	2
462	Ladybug-Stream-20191021-095415_Cube_090043_Cam2_401136_124-7066.jpg		20.0	2.0	2.0	8.0	2.0	Brick	9	2	1	5	1
463	Ladybug-Stream-20191021-095415_Cube_017402_Cam1_110572_018-1199.jpg	Brick	3.0	0.0	1.0	3.0	0.0	Brick	10	0	1	8	0
464	Ladybug-Stream-20191021-095415_Cube_050976_Cam1_244868_080-3333.jpg	Brick	16.0	4.0	2.0	8.0	2.0	Brick	11	3	2	8	2
465	Ladybug-Stream-20191021-095415_Cube_051182_Cam1_245692_094-1200.jpg	Brick	32.0	3.0	1.0	1.0	1.0	Brick	19	3	0	0	0
466	Ladybug-Stream-20191021-095415_Cube_003219_Cam2_53840_096-4933.jpg	Brick	14.0	3.0	3.0	9.0	2.0	Brick	13	2	2	6	2
467	Ladybug-Stream-20191021-095415_Cube_030958_Cam1_164796_025-7066.jpg	Stone	2.0	0.0	1.0	2.0	0.0	Stone	9	0	1	7	0
468	Ladybug-Stream-20191021-095415_Cube_026612_Cam1_147412_120-1200.jpg	Stone	14.0	2.0	2.0	2.0	2.0	BC	19	4	2	4	2
469	Ladybug-Stream-20191021-095415_Cube_001273_Cam2_46056_094-7066.jpg	Stone	10.0	4.0	3.0	7.0	0.0	Stone	16	3	3	7	3
470	Ladybug-Stream-20191021-095415_Cube_077510_Cam2_351004_057-2799.jpg	Brick	9.0	0.0	1.0	1.0	0.0	BC	5	0	1	4	1
471	Ladybug-Stream-20191021-095415_Cube_002315_Cam2_50224_036-2799.jpg	Brick	9.0	0.0	1.0	2.0	0.0		12	0	1	2	1
472	Ladybug-Stream-20191021-095415_Cube_010731_Cam2_83888_085-3333.jpg	Stone	10.0	2.0	2.0	4.0	2.0	Stone	7	4	1	3	1
473	Ladybug-Stream-20191021-095415_Cube_046731_Cam1_227888_053-3333.jpg	Brick	14.0	2.0	2.0	14.0	2.0	Brick	14	2	2	14	2
474	Ladybug-Stream-20191021-095415_Cube_082899_Cam1_372560_032-4933.jpg	Brick	9.0	2.0	2.0	4.0	2.0	Brick	9	1	3	6	3
475	Ladybug-Stream-20191021-095415_Cube_009943_Cam1_80736_032-7066.jpg	Stone	12.0	5.0	2.0	4.0	2.0	Stone	12	4	1	2	1
476	Ladybug-Stream-20191021-095415_Cube_012754_Cam2_91980_092-2266.jpg	Brick	12.0	1.0	2.0	6.0	0.0	Brick	11	1	1	4	0
477	Ladybug-Stream-20191021-095415_Cube_005749_Cam1_63960_009-2266.jpg	Brick	0.0	1.0	1.0	22.0	1.0	Brick	17	0	0	0	0
478	Ladybug-Stream-20191021-095415_Cube_019599_Cam2_119360_036-4933.jpg	Stone	0.0	0.0	1.0	0.0	0.0	BoC	0	0	0	0	0
479	Ladybug-Stream-20191021-095415_Cube_023521_Cam2_135048_042-0666.jpg	Stone	8.0	1.0	2.0	4.0	1.0	Stone	6	1	1	4	1
480	Ladybug-Stream-20191021-095415_Cube_031833_Cam2_168296_084-1733.jpg	Brick	8.0	1.0	1.0	7.0	1.0	Brick	9	1	2	0	2
481	Ladybug-Stream-20191021-095415_Cube_023519_Cam2_135040_041-7600.jpg	Stone	9.0	1.0	2.0	3.0	1.0	Stone	6	1	1	2	1
482	Ladybug-Stream-20191021-095415_Cube_010172_Cam1_81652_048-1200.jpg	Stone	12.0	4.0	2.0	4.0	1.0	Stone	13	4	1	2	1
483	Ladybug-Stream-20191021-095415_Cube_081508_Cam0_366996_067-7066.jpg	Brick	9.0	2.0	2.0	6.0	2.0	Brick	8	2	2	6	2
484	Ladybug-Stream-20191021-095415_Cube_039973_Cam2_200856_114-7066.jpg		0.0	0.0	0.0	0.0	0.0		0	0	0	0	0
485	Ladybug-Stream-20191021-095415_Cube_008861_Cam1_76408_088-6000.jpg		0.0	0.0	0.0	0.0	0.0		0	0	0	0	0
486	Ladybug-Stream-20191021-095415_Cube_019377_Cam1_118472_021-6533.jpg	Stone	8.0	3.0	2.0	4.0	2.0	Stone	8	2	1	2	1
487	Ladybug-Stream-20191021-095415_Cube_010677_Cam2_83672_081-6533.jpg	Stone	11.0	5.0	2.0	4.0	2.0	Stone	9	4	1	2	1
488	Ladybug-Stream-20191021-095415_Cube_084350_Cam2_378364_001-2800.jpg		0.0	0.0	0.0	0.0	0.0		0	0	0	0	0
489	Ladybug-Stream-20191021-095415_Cube_082832_Cam2_372292_028-1199.jpg	Brick	13.0	3.0	2.0	5.0	1.0	Brick	17	1	2	8	2
490	Ladybug-Stream-20191021-095415_Cube_028390_Cam2_154524_110-5466.jpg	Brick	9.0	0.0	2.0	6.0	0.0	Brick	15	0	2	8	2
491	Ladybug-Stream-20191021-095415_Cube_056239_Cam1_265920_047-2266.jpg	Brick	16.0	3.0	1.0	6.0	0.0	Brick	14	2	1	8	1
492	Ladybug-Stream-20191021-095415_Cube_015419_Cam2_102640_013-7600.jpg	Brick	8.0	2.0	1.0	2.0	0.0	Brick	6	0	0	0	0
493	Ladybug-Stream-20191021-095415_Cube_042605_Cam1_211384_034-2800.jpg	Brick	1.0	0.0	1.0	2.0	0.0	Brick	1	0	1	1	1
494	Ladybug-Stream-20191021-095415_Cube_081627_Cam1_367472_075-6533.jpg	Brick	16.0	1.0	2.0	5.0	1.0	Brick	5	1	2	6	2
495	Ladybug-Stream-20191021-095415_Cube_042653_Cam2_211576_037-4400.jpg	Brick	9.0	2.0	2.0	9.0	2.0	Brick	9	2	1	5	1
496	Ladybug-Stream-20191021-095415_Cube_072045_Cam1_329144_077-0133.jpg	Brick	11.0	0.0	2.0	4.0	0.0	Brick	3	1	0	0	0
497	Ladybug-Stream-20191021-095415_Cube_078301_Cam2_354168_110-0666.jpg	Stone	7.0	1.0	3.0	7.0	3.0	Stone	5	0	0	0	0
498	Ladybug-Stream-20191021-095415_Cube_082470_Cam2_370844_004-0133.jpg	Brick	8.0	1.0	2.0	5.0	2.0	Brick	9	0	1	4	1
499	Ladybug-Stream-20191021-095415_Cube_009244_Cam2_77940_114-2266.jpg	Brick	13.0	1.0	2.0	6.0	1.0	Brick	13	1	1	4	1
500	Ladybug-Stream-20191021-095415_Cube_002034_Cam1_49100_017-4933.jpg	Brick	13.0	1.0	2.0	6.0	2.0	Brick	19	1	2	6	2
501	Ladybug-Stream-20191021-095415_Cube_029235_Cam2_157904_039-0133.jpg	Brick	7.0	0.0	1.0	8.0	0.0	Brick	6	0	1	4	0
502	Ladybug-Stream-20191021-095415_Cube_024039_Cam2_137120_076-4933.jpg	Brick	3.0	1.0	1.0	1.0	0.0	Brick	2	1	1	1	0
503	Ladybug-Stream-20191021-095415_Cube_088429_Cam2_394680_017-2266.jpg	Brick	6.0	2.0	1.0	3.0	1.0	Brick	6	2	2	8	2
504	Ladybug-Stream-20191021-095415_Cube_090325_Cam1_402264_015-5466.jpg	Brick	9.0	3.0	2.0	3.0	2.0	Brick	10	2	1	4	1
505	Ladybug-Stream-20191021-095415_Cube_001993_Cam2_48936_014-7066.jpg	Concrete	11.0	2.0	2.0	6.0	2.0		14	2	3	6	3
506	Ladybug-Stream-20191021-095415_Cube_061544_Cam1_287140_016-7600.jpg	Brick	20.0	0.0	1.0	3.0	0.0	Brick	13	1	0	0	0
507	Ladybug-Stream-20191021-095415_Cube_046046_Cam1_225148_007-6000.jpg	Brick	1.0	0.0	1.0	1.0	0.0	Brick	1	0	1	0	0
508	Ladybug-Stream-20191021-095415_Cube_028814_Cam1_156220_010-7600.jpg	Stone	8.0	0.0	1.0	4.0	1.0	Stone	8	0	1	5	1
509	Ladybug-Stream-20191021-095415_Cube_077519_Cam2_351040_057-7600.jpg	Brick	10.0	1.0	1.0	2.0	1.0	BC	9	1	1	4	1
510	Ladybug-Stream-20191021-095415_Cube_028744_Cam1_155940_006-2266.jpg	Stone	9.0	1.0	3.0	7.0	2.0	Stone	9	1	2	4	2
511	Ladybug-Stream-20191021-095415_Cube_030151_Cam1_161568_100-0666.jpg	Stone	11.0	3.0	2.0	5.0	2.0	Stone	11	1	2	4	2
512	Ladybug-Stream-20191021-095415_Cube_003477_Cam2_54872_113-6533.jpg	Brick	16.0	3.0	3.0	10.0	3.0	Brick	14	3	2	6	2
513	Ladybug-Stream-20191021-095415_Cube_071986_Cam2_328908_073-0666.jpg	Brick	0.0	1.0	2.0	8.0	1.0	Brick	16	1	2	8	2
514	Ladybug-Stream-20191021-095415_Cube_082662_Cam1_371612_016-6533.jpg	Brick	2.0	0.0	1.0	3.0	1.0	Brick	1	0	2	8	2
515	Ladybug-Stream-20191021-095415_Cube_006205_Cam1_65784_039-5466.jpg	Brick	16.0	0.0	2.0	6.0	1.0	Brick	13	0	1	0	0
516	Ladybug-Stream-20191021-095415_Cube_024260_Cam1_138004_091-2800.jpg	Brick	8.0	3.0	1.0	2.0	1.0	Brick	5	0	1	0	1
517	Ladybug-Stream-20191021-095415_Cube_077879_Cam2_352480_081-7600.jpg	Stone	11.0	1.0	2.0	7.0	1.0	Stone	11	1	2	4	2
518	Ladybug-Stream-20191021-095415_Cube_001675_Cam1_47664_121-5466.jpg	Stone	10.0	4.0	2.0	4.0	2.0	Stone	10	4	4	8	4
519	Ladybug-Stream-20191021-095415_Cube_016483_Cam1_106896_084-7066.jpg	Stone	14.0	1.0	2.0	5.0	2.0	Stone	10	4	2	5	1
520	Ladybug-Stream-20191021-095415_Cube_018180_Cam1_113684_070-0133.jpg	Brick	0.0	0.0	2.0	22.0	0.0	Brick	22	1	2	14	2
521	Ladybug-Stream-20191021-095415_Cube_031054_Cam1_165180_032-2266.jpg	Stone	10.0	4.0	3.0	6.0	2.0	Stone	11	3	3	0	3
522	Ladybug-Stream-20191021-095415_Cube_015503_Cam1_102976_019-4400.jpg	Brick	2.0	0.0	1.0	3.0	0.0	Brick	2	0	2	6	1
523	Ladybug-Stream-20191021-095415_Cube_023690_Cam2_135724_053-2800.jpg	Stone	12.0	2.0	2.0	6.0	1.0	Stone	8	2	2	4	2
524	Ladybug-Stream-20191021-095415_Cube_024379_Cam1_138480_099-2266.jpg	Brick	8.0	0.0	2.0	5.0	0.0	Brick	5	0	1	5	1
525	Ladybug-Stream-20191021-095415_Cube_081314_Cam2_366220_054-7600.jpg	Brick	11.0	0.0	2.0	8.0	1.0	Brick	10	0	2	6	2
526	Ladybug-Stream-20191021-095415_Cube_001532_Cam1_47092_112-1200.jpg	Stone	8.0	5.0	3.0	6.0	3.0	Stone	14	5	4	8	4
527	Ladybug-Stream-20191021-095415_Cube_022661_Cam2_131608_112-6000.jpg	Stone	4.0	1.0	1.0	3.0	1.0	Stone	4	1	2	6	2
528	Ladybug-Stream-20191021-095415_Cube_001741_Cam1_47928_126-0666.jpg	Stone	9.0	5.0	3.0	4.0	3.0	Stone	9	5	5	10	5
529	Ladybug-Stream-20191021-095415_Cube_032409_Cam2_170600_122-4933.jpg	Brick	5.0	1.0	2.0	6.0	1.0	Brick	3	1	2	0	2
530	Ladybug-Stream-20191021-095415_Cube_026455_Cam1_146784_109-5466.jpg	Brick	11.0	1.0	1.0	7.0	1.0	Brick	9	1	1	3	1
531	Ladybug-Stream-20191021-095415_Cube_081909_Cam2_368600_094-4933.jpg	Brick	16.0	2.0	1.0	4.0	0.0	Brick	16	2	1	3	1
532	Ladybug-Stream-20191021-095415_Cube_047023_Cam1_229056_072-7066.jpg	Brick	0.0	0.0	1.0	0.0	0.0	Brick	20	0	1	0	0
533	Ladybug-Stream-20191021-095415_Cube_090357_Cam1_402392_017-6533.jpg	Brick	8.0	3.0	2.0	6.0	2.0	Brick	10	2	2	8	2
534	Ladybug-Stream-20191021-095415_Cube_014549_Cam0_99160_083-7600.jpg	Brick	8.0	0.0	2.0	8.0	0.0	Brick	8	0	2	8	2
535	Ladybug-Stream-20191021-095415_Cube_005170_Cam1_61644_098-5466.jpg	Brick	18.0	0.0	1.0	8.0	0.0	Brick	17	0	0	0	0
536	Ladybug-Stream-20191021-095415_Cube_028704_Cam1_155780_003-4933.jpg	Stone	9.0	0.0	1.0	0.0	0.0	Stone	8	1	0	0	0
537	Ladybug-Stream-20191021-095415_Cube_030972_Cam1_164852_026-6533.jpg	Stone	5.0	0.0	1.0	5.0	0.0	Stone	9	0	1	0	0
538	Ladybug-Stream-20191021-095415_Cube_046320_Cam2_226244_026-0133.jpg	Brick	10.0	1.0	2.0	8.0	2.0	Brick	15	1	2	8	2
539	Ladybug-Stream-20191021-095415_Cube_023436_Cam2_134708_036-3333.jpg	Brick	3.0	0.0	1.0	1.0	0.0		2	0	0	0	0
540	Ladybug-Stream-20191021-095415_Cube_023553_Cam2_135176_044-1733.jpg	Brick	8.0	1.0	2.0	6.0	2.0	Stone	6	0	3	9	3
541	Ladybug-Stream-20191021-095415_Cube_002428_Cam1_50676_043-7066.jpg	Brick	6.0	1.0	1.0	2.0	1.0	Brick	12	1	1	3	1
542	Ladybug-Stream-20191021-095415_Cube_047182_Cam1_229692_083-3866.jpg	Brick	14.0	2.0	3.0	9.0	3.0	Brick	15	2	2	16	2
543	Ladybug-Stream-20191021-095415_Cube_049392_Cam2_238532_102-6533.jpg	Brick	8.0	0.0	2.0	8.0	1.0	Brick	21	0	2	8	2
544	Ladybug-Stream-20191021-095415_Cube_041758_Cam1_207996_105-7066.jpg	Brick	12.0	3.0	2.0	6.0	3.0	Stone	14	3	2	6	2
545	Ladybug-Stream-20191021-095415_Cube_002315_Cam1_50224_036-2799.jpg	Brick	12.0	1.0	1.0	5.0	1.0	Brick	16	1	2	10	0
546	Ladybug-Stream-20191021-095415_Cube_027447_Cam2_150752_047-6533.jpg	Stone	13.0	2.0	2.0	8.0	2.0	Stone	11	1	2	4	1
547	Ladybug-Stream-20191021-095415_Cube_084973_Cam2_380856_042-7066.jpg	Brick	9.0	0.0	2.0	7.0	0.0	Brick	8	0	0	0	0
548	Ladybug-Stream-20191021-095415_Cube_090128_Cam2_401476_002-4400.jpg	Brick	12.0	1.0	1.0	2.0	1.0	Brick	16	1	0	0	0
549	Ladybug-Stream-20191021-095415_Cube_081278_Cam2_366076_052-4400.jpg	Brick	4.0	0.0	2.0	5.0	1.0	Brick	3	1	2	6	2
550	Ladybug-Stream-20191021-095415_Cube_073506_Cam1_334988_046-3333.jpg	Brick	16.0	1.0	2.0	11.0	0.0	Brick	8	0	1	1	0
551	Ladybug-Stream-20191021-095415_Cube_057512_Cam2_271012_004-1199.jpg	Brick	32.0	0.0	1.0	19.0	0.0	Brick	18	0	0	0	0
552	Ladybug-Stream-20191021-095415_Cube_081768_Cam1_368036_085-1733.jpg	Brick	11.0	2.0	2.0	6.0	1.0	Brick	11	3	2	6	2
553	Ladybug-Stream-20191021-095415_Cube_073262_Cam2_334012_030-1200.jpg	Brick	9.0	2.0	3.0	8.0	2.0	Brick	6	2	1	3	1
554	Ladybug-Stream-20191021-095415_Cube_029588_Cam2_159316_062-4399.jpg	Brick	3.0	2.0	1.0	2.0	1.0	Stone	6	1	0	0	0
555	Ladybug-Stream-20191021-095415_Cube_012940_Cam1_92724_104-5466.jpg	Brick	20.0	2.0	2.0	6.0	2.0	Brick	18	2	2	6	2
556	Ladybug-Stream-20191021-095415_Cube_054559_Cam2_259200_063-2266.jpg	Brick	8.0	1.0	1.0	2.0	0.0	Brick	3	1	1	5	1
557	Ladybug-Stream-20191021-095415_Cube_049247_Cam1_237952_093-1200.jpg	Brick	9.0	3.0	2.0	6.0	2.0	Brick	14	1	0	0	0
558	Ladybug-Stream-20191021-095415_Cube_029780_Cam2_160084_075-2800.jpg	Brick	20.0	0.0	2.0	12.0	0.0	Brick	17	1	2	12	2
559	Ladybug-Stream-20191021-095415_Cube_025112_Cam1_141412_020-1200.jpg		0.0	0.0	0.0	0.0	0.0	Brick	3	0	0	0	0
560	Ladybug-Stream-20191021-095415_Cube_050070_Cam1_241244_020-0133.jpg	Brick	14.0	3.0	2.0	6.0	2.0	Brick	10	2	2	8	2
561	Ladybug-Stream-20191021-095415_Cube_022988_Cam2_132916_006-4399.jpg	Brick	11.0	1.0	2.0	4.0	2.0	Brick	14	2	1	4	1
562	Ladybug-Stream-20191021-095415_Cube_026166_Cam1_145628_090-3333.jpg	Brick	9.0	1.0	2.0	7.0	1.0	Brick	8	0	1	3	1
563	Ladybug-Stream-20191021-095415_Cube_008158_Cam2_73596_041-7066.jpg	Stone	0.0	0.0	1.0	0.0	0.0	Stone	0	0	0	0	0
564	Ladybug-Stream-20191021-095415_Cube_001464_Cam2_46820_107-4933.jpg	Stone	10.0	3.0	3.0	6.0	0.0	Stone	10	2	3	6	3
565	Ladybug-Stream-20191021-095415_Cube_027874_Cam2_152460_076-2266.jpg	Brick	2.0	0.0	1.0	1.0	0.0	Brick	1	0	0	0	0
566	Ladybug-Stream-20191021-095415_Cube_001203_Cam2_45776_090-1733.jpg	Stone	8.0	1.0	1.0	5.0	1.0	Stone	22	2	2	6	2
567	Ladybug-Stream-20191021-095415_Cube_067731_Cam2_311888_045-3333.jpg		20.0	0.0	2.0	3.0	0.0	Brick	13	0	1	0	0
568	Ladybug-Stream-20191021-095415_Cube_025766_Cam2_144028_063-6000.jpg	Stone	9.0	2.0	1.0	6.0	1.0	BC	12	2	1	2	1
569	Ladybug-Stream-20191021-095415_Cube_059570_Cam1_279244_013-2800.jpg	Brick	16.0	3.0	1.0	0.0	0.0	Brick	15	1	0	0	0
570	Ladybug-Stream-20191021-095415_Cube_001604_Cam1_47380_116-7600.jpg	Stone	12.0	6.0	2.0	4.0	2.0	Stone	13	3	4	8	4
571	Ladybug-Stream-20191021-095415_Cube_055511_Cam2_263008_126-6000.jpg	Brick	10.0	1.0	1.0	4.0	1.0	Brick	5	1	1	4	1
572	Ladybug-Stream-20191021-095415_Cube_073170_Cam1_333644_024-0133.jpg	Brick	12.0	3.0	2.0	8.0	2.0	Brick	13	2	2	6	2
573	Ladybug-Stream-20191021-095415_Cube_069975_Cam2_320864_067-0133.jpg		0.0	0.0	0.0	0.0	0.0		0	0	0	0	0
574	Ladybug-Stream-20191021-095415_Cube_029747_Cam2_159952_073-1199.jpg	Brick	20.0	0.0	2.0	12.0	0.0	Brick	14	0	2	12	2
575	Ladybug-Stream-20191021-095415_Cube_002082_Cam1_49292_020-6533.jpg	Stone	13.0	2.0	2.0	6.0	2.0	Brick	18	1	2	6	2
576	Ladybug-Stream-20191021-095415_Cube_039514_Cam2_199020_084-2266.jpg	Brick	8.0	0.0	1.0	6.0	0.0	Brick	7	0	0	0	0
577	Ladybug-Stream-20191021-095415_Cube_000824_Cam2_44260_064-7600.jpg	Stone	7.0	0.0	2.0	5.0	1.0	Stone	5	0	1	4	1
578	Ladybug-Stream-20191021-095415_Cube_076401_Cam1_346568_111-3333.jpg	Brick	5.0	0.0	1.0	3.0	1.0	Brick	3	0	0	0	0
579	Ladybug-Stream-20191021-095415_Cube_010150_Cam1_81564_046-5466.jpg	Stone	12.0	5.0	2.0	2.0	2.0	Stone	11	7	1	2	1
580	Ladybug-Stream-20191021-095415_Cube_009674_Cam1_79660_014-7600.jpg	Brick	9.0	0.0	2.0	7.0	0.0	Brick	9	0	2	8	2
581	Ladybug-Stream-20191021-095415_Cube_009310_Cam2_78204_118-5466.jpg	Brick	10.0	2.0	2.0	5.0	1.0	Brick	12	2	0	0	0
582	Ladybug-Stream-20191021-095415_Cube_002122_Cam2_49452_023-3866.jpg	Concrete	15.0	0.0	3.0	9.0	3.0	Brick	14	0	2	3	2
583	Ladybug-Stream-20191021-095415_Cube_023677_Cam2_135672_052-3866.jpg	Stone	12.0	3.0	1.0	4.0	1.0	Stone	10	2	1	4	1
584	Ladybug-Stream-20191021-095415_Cube_073273_Cam2_334056_030-7066.jpg	Brick	9.0	2.0	2.0	7.0	2.0	Brick	9	2	1	3	1
585	Ladybug-Stream-20191021-095415_Cube_083884_Cam2_376500_098-2266.jpg	Brick	9.0	0.0	2.0	3.0	0.0	Brick	9	0	0	0	0
586	Ladybug-Stream-20191021-095415_Cube_083124_Cam1_373460_047-4933.jpg	Brick	10.0	4.0	2.0	4.0	2.0	Brick	10	1	2	4	2
587	Ladybug-Stream-20191021-095415_Cube_028733_Cam1_155896_005-4400.jpg	Stone	9.0	1.0	2.0	4.0	1.0	Stone	7	1	2	4	2
588	Ladybug-Stream-20191021-095415_Cube_022821_Cam2_132248_123-3333.jpg	Brick	6.0	0.0	2.0	5.0	1.0	Brick	8	0	0	0	0
589	Ladybug-Stream-20191021-095415_Cube_084117_Cam2_377432_113-6533.jpg	Brick	3.0	0.0	1.0	4.0	1.0	Brick	2	0	0	0	0
590	Ladybug-Stream-20191021-095415_Cube_010004_Cam1_80980_036-7600.jpg	Stone	12.0	2.0	2.0	5.0	1.0	Stone	7	3	1	2	1
591	Ladybug-Stream-20191021-095415_Cube_085714_Cam1_383820_092-2266.jpg	Brick	8.0	0.0	1.0	5.0	0.0	Brick	5	0	0	0	0
592	Ladybug-Stream-20191021-095415_Cube_029203_Cam2_157776_036-7066.jpg	Brick	5.0	1.0	1.0	3.0	1.0	Brick	4	1	0	0	0
593	Ladybug-Stream-20191021-095415_Cube_083066_Cam1_373228_043-6000.jpg	Brick	7.0	0.0	1.0	2.0	0.0	Brick	7	0	0	0	0
594	Ladybug-Stream-20191021-095415_Cube_010783_Cam2_84096_088-7066.jpg	Brick	10.0	1.0	1.0	2.0	0.0	Brick	8	1	2	8	0
595	Ladybug-Stream-20191021-095415_Cube_017365_Cam2_110424_015-5466.jpg	Stone	14.0	2.0	3.0	6.0	3.0	Stone	7	0	1	2	1
596	Ladybug-Stream-20191021-095415_Cube_090210_Cam2_401804_008-0133.jpg	Brick	10.0	2.0	3.0	5.0	1.0	Brick	8	1	1	4	1
597	Ladybug-Stream-20191021-095415_Cube_090332_Cam2_402292_016-1200.jpg	Brick	6.0	1.0	2.0	2.0	1.0	Brick	3	1	1	3	1
598	Ladybug-Stream-20191021-095415_Cube_027747_Cam2_151952_067-6533.jpg	Brick	8.0	1.0	1.0	2.0	1.0	BC	5	1	1	2	0
599	Ladybug-Stream-20191021-095415_Cube_027482_Cam2_150892_050-1200.jpg	Stone	7.0	1.0	2.0	3.0	1.0	Stone	9	1	2	4	2
600	Ladybug-Stream-20191021-095415_Cube_022974_Cam2_132860_005-4933.jpg	Brick	12.0	2.0	2.0	5.0	2.0	Brick	14	2	2	9	2
601	Ladybug-Stream-20191021-095415_Cube_005170_Cam2_61644_098-5466.jpg		0.0	0.0	0.0	0.0	0.0	Stone	0	0	0	0	0
602	Ladybug-Stream-20191021-095415_Cube_082451_Cam1_370768_002-6000.jpg	Brick	10.0	2.0	2.0	3.0	1.0	Brick	12	1	2	8	2
603	Ladybug-Stream-20191021-095415_Cube_027884_Cam2_152500_076-7599.jpg	Brick	2.0	1.0	1.0	2.0	1.0	Brick	2	0	1	3	1
604	Ladybug-Stream-20191021-095415_Cube_077592_Cam2_351332_062-6533.jpg	Brick	14.0	3.0	2.0	4.0	2.0	Brick	11	2	1	5	1
605	Ladybug-Stream-20191021-095415_Cube_024860_Cam2_140404_003-2800.jpg	Stone	10.0	3.0	3.0	6.0	3.0	Stone	16	4	0	0	0
606	Ladybug-Stream-20191021-095415_Cube_005413_Cam2_62616_114-7066.jpg		0.0	0.0	0.0	0.0	0.0		4	0	0	0	0
607	Ladybug-Stream-20191021-095415_Cube_070972_Cam1_324852_005-3866.jpg	Brick	18.0	2.0	2.0	7.0	1.0	Brick	15	2	1	4	1
608	Ladybug-Stream-20191021-095415_Cube_009828_Cam1_80276_025-1733.jpg	Brick	8.0	0.0	2.0	6.0	1.0	Brick	7	1	2	6	2
609	Ladybug-Stream-20191021-095415_Cube_041747_Cam2_207952_105-1200.jpg	Brick	8.0	0.0	3.0	8.0	2.0	Stone	9	0	2	6	2
610	Ladybug-Stream-20191021-095415_Cube_041575_Cam2_207264_093-5466.jpg	Brick	4.0	1.0	1.0	4.0	1.0	Brick	4	1	2	7	2
611	Ladybug-Stream-20191021-095415_Cube_029970_Cam2_160844_088-0133.jpg	Brick	1.0	1.0	2.0	1.0	1.0	Brick	1	1	1	1	1
612	Ladybug-Stream-20191021-095415_Cube_010706_Cam2_83788_083-6000.jpg	Stone	12.0	5.0	2.0	2.0	2.0	Stone	8	4	1	2	1
613	Ladybug-Stream-20191021-095415_Cube_030630_Cam2_163484_004-0133.jpg	Brick	12.0	5.0	2.0	4.0	2.0	Brick	11	2	2	4	2
614	Ladybug-Stream-20191021-095415_Cube_001399_Cam2_46560_103-2266.jpg	Stone	11.0	2.0	2.0	5.0	0.0	Stone	12	1	0	0	0
615	Ladybug-Stream-20191021-095415_Cube_026526_Cam1_147068_114-3333.jpg	Brick	18.0	2.0	2.0	5.0	2.0	Brick	15	2	2	6	2
616	Ladybug-Stream-20191021-095415_Cube_082946_Cam2_372748_035-5999.jpg	Brick	8.0	2.0	2.0	5.0	1.0	Brick	8	0	2	10	2
617	Ladybug-Stream-20191021-095415_Cube_004246_Cam2_57948_037-0666.jpg	Stone	8.0	2.0	2.0	4.0	1.0	Stone	9	2	2	4	2
618	Ladybug-Stream-20191021-095415_Cube_081267_Cam2_366032_051-6533.jpg	Brick	2.0	0.0	1.0	3.0	1.0	Brick	2	0	2	6	2
619	Ladybug-Stream-20191021-095415_Cube_016455_Cam2_106784_083-0133.jpg	Brick	7.0	3.0	2.0	4.0	2.0	BC	8	3	2	5	1
620	Ladybug-Stream-20191021-095415_Cube_085764_Cam1_384020_095-4933.jpg	Brick	6.0	0.0	1.0	3.0	0.0	Brick	5	0	0	0	0
621	Ladybug-Stream-20191021-095415_Cube_009298_Cam2_78156_117-7066.jpg	Brick	10.0	3.0	2.0	6.0	2.0	Brick	12	3	1	4	1
622	Ladybug-Stream-20191021-095415_Cube_071972_Cam2_328852_072-1199.jpg	Brick	20.0	2.0	2.0	6.0	1.0	Brick	15	1	2	8	2
623	Ladybug-Stream-20191021-095415_Cube_077514_Cam2_351020_057-4933.jpg	Brick	10.0	0.0	1.0	1.0	0.0	BC	6	0	1	4	1
624	Ladybug-Stream-20191021-095415_Cube_001495_Cam1_46944_109-5466.jpg	Stone	13.0	4.0	3.0	6.0	2.0	Stone	13	4	4	8	4
625	Ladybug-Stream-20191021-095415_Cube_090236_Cam2_401908_009-6000.jpg	Brick	12.0	0.0	2.0	6.0	0.0	Brick	6	0	1	4	1
626	Ladybug-Stream-20191021-095415_Cube_029257_Cam2_157992_040-3866.jpg	Stone	8.0	1.0	1.0	2.0	1.0	Stone	8	1	1	2	1
627	Ladybug-Stream-20191021-095415_Cube_082428_Cam1_370676_001-1733.jpg	Brick	9.0	1.0	2.0	7.0	1.0	Brick	9	1	2	8	2
628	Ladybug-Stream-20191021-095415_Cube_005867_Cam2_64432_017-1200.jpg	Concrete	6.0	0.0	2.0	3.0	0.0		5	0	0	0	0
629	Ladybug-Stream-20191021-095415_Cube_077608_Cam2_351396_063-7066.jpg	Brick	14.0	1.0	2.0	10.0	2.0	Stone	9	1	2	6	2
630	Ladybug-Stream-20191021-095415_Cube_004157_Cam2_57592_031-1200.jpg	Stone	8.0	3.0	3.0	6.0	2.0	Stone	10	3	2	4	2
631	Ladybug-Stream-20191021-095415_Cube_004529_Cam2_59080_055-7600.jpg	Stone	6.0	0.0	1.0	2.0	0.0	Stone	2	2	1	2	1
632	Ladybug-Stream-20191021-095415_Cube_027283_Cam2_150096_036-7066.jpg	Brick	9.0	4.0	3.0	6.0	3.0	Stone	9	3	2	5	2
633	Ladybug-Stream-20191021-095415_Cube_019633_Cam1_119496_038-7066.jpg	Stone	8.0	1.0	2.0	4.0	2.0	Stone	8	1	1	2	1
634	Ladybug-Stream-20191021-095415_Cube_041767_Cam2_208032_106-3866.jpg	Brick	12.0	2.0	2.0	5.0	2.0	Stone	11	0	2	6	2
635	Ladybug-Stream-20191021-095415_Cube_018696_Cam2_115748_104-3333.jpg	Brick	0.0	1.0	1.0	11.0	1.0	Brick	22	1	2	14	2
636	Ladybug-Stream-20191021-095415_Cube_002401_Cam1_50568_042-0666.jpg	Brick	12.0	2.0	2.0	6.0	2.0	Brick	10	1	2	6	2
637	Ladybug-Stream-20191021-095415_Cube_042997_Cam1_212952_060-3866.jpg	Brick	12.0	0.0	1.0	5.0	1.0	Brick	22	1	1	5	1
638	Ladybug-Stream-20191021-095415_Cube_027802_Cam2_152172_071-3866.jpg	Brick	10.0	0.0	2.0	9.0	2.0	Brick	10	0	3	6	3
639	Ladybug-Stream-20191021-095415_Cube_001702_Cam2_47772_123-3866.jpg	Stone	9.0	1.0	3.0	6.0	3.0	Stone	11	1	4	8	4
640	Ladybug-Stream-20191021-095415_Cube_017293_Cam2_110136_010-7066.jpg	Stone	10.0	2.0	3.0	4.0	3.0	Stone	10	3	1	2	1
641	Ladybug-Stream-20191021-095415_Cube_040123_Cam2_201456_124-7066.jpg		0.0	0.0	0.0	0.0	0.0		0	0	0	0	0
642	Ladybug-Stream-20191021-095415_Cube_053870_Cam2_256444_017-2800.jpg		10.0	2.0	0.0	0.0	0.0	Brick	6	0	0	0	0
643	Ladybug-Stream-20191021-095415_Cube_011507_Cam1_86992_009-1199.jpg	Brick	14.0	1.0	2.0	8.0	2.0	Brick	10	3	1	4	1
644	Ladybug-Stream-20191021-095415_Cube_023585_Cam2_135304_046-2800.jpg	Stone	8.0	2.0	3.0	6.0	3.0	Stone	7	2	1	2	1
645	Ladybug-Stream-20191021-095415_Cube_012923_Cam1_92656_103-4399.jpg	Brick	20.0	3.0	3.0	6.0	3.0	Brick	18	3	2	6	2
646	Ladybug-Stream-20191021-095415_Cube_001399_Cam1_46560_103-2266.jpg	Stone	6.0	2.0	3.0	5.0	1.0	Stone	5	1	3	6	2
647	Ladybug-Stream-20191021-095415_Cube_064571_Cam2_299248_090-6000.jpg	Brick	4.0	0.0	1.0	4.0	0.0	Brick	2	0	0	0	0
648	Ladybug-Stream-20191021-095415_Cube_006142_Cam1_65532_035-3866.jpg	Brick	20.0	0.0	1.0	0.0	0.0	Brick	17	0	0	0	0
649	Ladybug-Stream-20191021-095415_Cube_043049_Cam1_213160_063-7600.jpg	Brick	10.0	2.0	1.0	5.0	1.0	Brick	14	2	2	10	2
650	Ladybug-Stream-20191021-095415_Cube_056866_Cam1_268428_089-0666.jpg	Brick	14.0	0.0	1.0	0.0	0.0	Brick	14	0	1	0	0
651	Ladybug-Stream-20191021-095415_Cube_053943_Cam1_256736_022-1733.jpg	Brick	18.0	0.0	1.0	4.0	0.0	Brick	7	0	0	0	0
652	Ladybug-Stream-20191021-095415_Cube_074095_Cam1_337344_085-5466.jpg	Brick	3.0	0.0	0.0	3.0	0.0	Brick	3	0	1	1	0
653	Ladybug-Stream-20191021-095415_Cube_027273_Cam2_150056_036-1733.jpg	Brick	8.0	3.0	2.0	4.0	2.0	Stone	9	2	2	4	2
654	Ladybug-Stream-20191021-095415_Cube_010759_Cam2_84000_087-2266.jpg	Stone	10.0	2.0	1.0	5.0	1.0	Stone	6	3	1	3	1
655	Ladybug-Stream-20191021-095415_Cube_083279_Cam1_374080_057-7600.jpg	Brick	14.0	2.0	2.0	4.0	1.0	Brick	14	1	2	4	2
656	Ladybug-Stream-20191021-095415_Cube_081797_Cam2_368152_087-1200.jpg	Brick	15.0	1.0	2.0	6.0	0.0	Brick	12	1	2	6	2
657	Ladybug-Stream-20191021-095415_Cube_012655_Cam2_91584_085-5466.jpg	Brick	14.0	0.0	3.0	9.0	3.0	Brick	15	0	1	8	0
658	Ladybug-Stream-20191021-095415_Cube_041061_Cam2_205208_059-3333.jpg		0.0	0.0	0.0	0.0	0.0		0	0	0	0	0
659	Ladybug-Stream-20191021-095415_Cube_082486_Cam2_370908_005-0666.jpg	Brick	9.0	1.0	2.0	5.0	2.0	Brick	6	1	2	9	2
660	Ladybug-Stream-20191021-095415_Cube_010908_Cam1_84596_097-1733.jpg	Brick	8.0	0.0	1.0	0.0	0.0	Brick	8	0	0	0	0
661	Ladybug-Stream-20191021-095415_Cube_076306_Cam1_346188_105-0666.jpg	Brick	5.0	0.0	2.0	8.0	0.0	Brick	5	0	0	0	0
662	Ladybug-Stream-20191021-095415_Cube_090264_Cam1_402020_011-4933.jpg	Brick	9.0	1.0	1.0	2.0	1.0	Brick	10	1	2	4	2
663	Ladybug-Stream-20191021-095415_Cube_039642_Cam2_199532_092-6533.jpg		0.0	0.0	0.0	0.0	0.0		0	0	0	0	0
664	Ladybug-Stream-20191021-095415_Cube_071029_Cam2_325080_009-2266.jpg	Brick	13.0	0.0	1.0	7.0	1.0	Brick	10	0	2	10	2
665	Ladybug-Stream-20191021-095415_Cube_001815_Cam2_48224_003-0133.jpg	Brick	8.0	2.0	2.0	3.0	2.0	Stone	6	2	2	5	2
666	Ladybug-Stream-20191021-095415_Cube_071889_Cam2_328520_066-4933.jpg	Brick	20.0	3.0	2.0	10.0	2.0	Brick	17	1	2	10	2
667	Ladybug-Stream-20191021-095415_Cube_003533_Cam2_55096_117-4400.jpg	Brick	15.0	3.0	2.0	7.0	2.0	Brick	13	2	2	7	2
668	Ladybug-Stream-20191021-095415_Cube_081627_Cam2_367472_075-6533.jpg	Brick	6.0	0.0	2.0	6.0	0.0	Brick	7	0	2	6	2
669	Ladybug-Stream-20191021-095415_Cube_042177_Cam2_209672_005-6533.jpg	Brick	10.0	1.0	2.0	4.0	1.0	Brick	10	0	0	0	0
670	Ladybug-Stream-20191021-095415_Cube_084153_Cam2_377576_116-1733.jpg		0.0	0.0	0.0	0.0	0.0		0	0	0	0	0
671	Ladybug-Stream-20191021-095415_Cube_055412_Cam2_262612_120-1199.jpg	Brick	10.0	2.0	1.0	8.0	1.0	Brick	11	0	1	6	1
672	Ladybug-Stream-20191021-095415_Cube_084226_Cam2_377868_121-0666.jpg	Brick	9.0	0.0	2.0	7.0	0.0	Brick	6	0	0	0	0
673	Ladybug-Stream-20191021-095415_Cube_031131_Cam2_165488_037-3333.jpg	Stone	6.0	2.0	2.0	4.0	2.0	Stone	6	2	2	0	2
674	Ladybug-Stream-20191021-095415_Cube_024373_Cam2_138456_098-7066.jpg	Brick	3.0	0.0	1.0	4.0	0.0	Brick	1	0	0	0	0
675	Ladybug-Stream-20191021-095415_Cube_060072_Cam1_281252_046-6533.jpg	Brick	0.0	2.0	1.0	0.0	1.0	Brick	10	2	3	12	3
676	Ladybug-Stream-20191021-095415_Cube_073305_Cam2_334184_033-0133.jpg	Brick	15.0	1.0	2.0	7.0	2.0	Brick	9	1	1	4	1
677	Ladybug-Stream-20191021-095415_Cube_082151_Cam2_369568_110-5999.jpg	Brick	14.0	1.0	2.0	6.0	1.0	Brick	10	1	1	3	1
678	Ladybug-Stream-20191021-095415_Cube_023943_Cam2_136736_070-1733.jpg	Stone	10.0	3.0	2.0	4.0	2.0	Stone	9	4	2	4	2
679	Ladybug-Stream-20191021-095415_Cube_043378_Cam1_214476_085-7066.jpg	Brick	4.0	0.0	1.0	1.0	0.0	Brick	15	0	0	0	0
680	Ladybug-Stream-20191021-095415_Cube_039449_Cam2_198760_079-7599.jpg		0.0	0.0	0.0	0.0	0.0		0	0	0	0	0
681	Ladybug-Stream-20191021-095415_Cube_024739_Cam2_139920_123-2266.jpg	Stone	6.0	0.0	1.0	2.0	0.0	Stone	9	0	2	4	2
682	Ladybug-Stream-20191021-095415_Cube_082651_Cam1_371568_016-0666.jpg	Brick	1.0	1.0	1.0	3.0	1.0	Brick	3	1	1	4	1
683	Ladybug-Stream-20191021-095415_Cube_025385_Cam1_142504_038-2800.jpg	Stone	16.0	2.0	1.0	4.0	0.0	BC	12	2	2	4	0
684	Ladybug-Stream-20191021-095415_Cube_001650_Cam1_47564_120-0133.jpg	Stone	12.0	5.0	3.0	4.0	2.0	Stone	10	5	4	8	4
685	Ladybug-Stream-20191021-095415_Cube_084514_Cam2_379020_012-2266.jpg	Brick	6.0	0.0	2.0	5.0	0.0	Brick	5	0	0	0	0
686	Ladybug-Stream-20191021-095415_Cube_051688_Cam1_247716_127-7066.jpg	Brick	0.0	0.0	1.0	0.0	0.0	Brick	0	0	1	0	0
687	Ladybug-Stream-20191021-095415_Cube_017206_Cam2_109788_005-0666.jpg	Stone	4.0	1.0	2.0	4.0	1.0	Stone	3	1	1	2	1
688	Ladybug-Stream-20191021-095415_Cube_026703_Cam1_147776_126-1733.jpg	Brick	9.0	5.0	2.0	4.0	2.0	BC	8	5	2	4	2
689	Ladybug-Stream-20191021-095415_Cube_071897_Cam2_328552_067-1199.jpg	Brick	20.0	1.0	2.0	10.0	2.0	Brick	20	2	2	10	2
690	Ladybug-Stream-20191021-095415_Cube_081822_Cam2_368252_088-6533.jpg	Brick	13.0	1.0	2.0	4.0	0.0	Brick	13	1	1	3	1
691	Ladybug-Stream-20191021-095415_Cube_004566_Cam2_59228_058-3333.jpg	Stone	5.0	3.0	3.0	5.0	3.0	Stone	4	3	4	8	3
692	Ladybug-Stream-20191021-095415_Cube_030141_Cam1_161528_099-3333.jpg	Stone	9.0	4.0	2.0	5.0	2.0	Stone	11	3	2	4	2
693	Ladybug-Stream-20191021-095415_Cube_058751_Cam2_275968_086-6000.jpg	Brick	0.0	3.0	3.0	9.0	3.0	Brick	18	2	3	12	3
694	Ladybug-Stream-20191021-095415_Cube_022994_Cam2_132940_006-7600.jpg	Brick	14.0	1.0	2.0	5.0	0.0	Brick	16	1	2	8	2
695	Ladybug-Stream-20191021-095415_Cube_002011_Cam1_49008_016-0666.jpg	Concrete	11.0	3.0	2.0	5.0	1.0	Brick	11	2	2	6	2
696	Ladybug-Stream-20191021-095415_Cube_031792_Cam2_168132_081-3866.jpg		10.0	1.0	0.0	0.0	0.0	Brick	11	1	0	0	0
697	Ladybug-Stream-20191021-095415_Cube_022883_Cam2_132496_127-4399.jpg	Brick	6.0	0.0	1.0	3.0	1.0	Brick	7	0	0	0	0
698	Ladybug-Stream-20191021-095415_Cube_081056_Cam2_365188_037-6000.jpg	Brick	15.0	2.0	2.0	6.0	2.0	Brick	12	2	2	6	2
699	Ladybug-Stream-20191021-095415_Cube_056077_Cam1_265272_036-3866.jpg	Brick	20.0	2.0	2.0	8.0	2.0	Brick	15	2	2	8	2
700	Ladybug-Stream-20191021-095415_Cube_005790_Cam2_64124_012-0133.jpg		0.0	0.0	0.0	0.0	0.0		1	0	0	0	0
701	Ladybug-Stream-20191021-095415_Cube_090153_Cam2_401576_004-1733.jpg		14.0	4.0	2.0	6.0	2.0	Brick	13	0	2	8	2
702	Ladybug-Stream-20191021-095415_Cube_055842_Cam2_264332_020-6533.jpg	Brick	9.0	0.0	1.0	8.0	0.0	Brick	7	0	0	0	0
703	Ladybug-Stream-20191021-095415_Cube_042207_Cam2_209792_007-6533.jpg	Brick	4.0	1.0	1.0	2.0	1.0	Brick	5	0	1	3	1
704	Ladybug-Stream-20191021-095415_Cube_027231_Cam2_149888_033-3333.jpg	Stone	11.0	4.0	2.0	6.0	3.0	Stone	7	3	2	4	2
705	Ladybug-Stream-20191021-095415_Cube_083853_Cam2_376376_096-1733.jpg	Brick	12.0	0.0	2.0	3.0	0.0	Brick	12	0	0	0	0
706	Ladybug-Stream-20191021-095415_Cube_015872_Cam2_104452_044-1200.jpg	Stone	12.0	1.0	2.0	9.0	1.0	Stone	6	1	1	2	1
707	Ladybug-Stream-20191021-095415_Cube_001556_Cam1_47188_113-5999.jpg	Stone	12.0	5.0	3.0	5.0	2.0	Stone	14	4	4	8	4
708	Ladybug-Stream-20191021-095415_Cube_084204_Cam2_377780_119-4933.jpg	Brick	4.0	0.0	2.0	4.0	0.0	Brick	2	0	0	0	0
709	Ladybug-Stream-20191021-095415_Cube_090428_Cam1_402676_022-4399.jpg	Brick	16.0	1.0	2.0	6.0	2.0	Brick	13	1	2	6	2
710	Ladybug-Stream-20191021-095415_Cube_076108_Cam1_345396_091-7066.jpg	Brick	8.0	1.0	2.0	6.0	2.0	Brick	7	1	1	4	1
711	Ladybug-Stream-20191021-095415_Cube_023646_Cam2_135548_050-3333.jpg	Stone	11.0	2.0	3.0	6.0	2.0	Stone	10	2	1	2	1
712	Ladybug-Stream-20191021-095415_Cube_082127_Cam2_369472_109-1200.jpg	Brick	16.0	1.0	1.0	5.0	1.0	Brick	13	1	3	9	3
713	Ladybug-Stream-20191021-095415_Cube_039512_Cam2_199012_084-1200.jpg	Brick	10.0	0.0	1.0	8.0	0.0	Brick	8	0	0	0	0
714	Ladybug-Stream-20191021-095415_Cube_001952_Cam1_48772_012-1199.jpg	Brick	15.0	3.0	2.0	6.0	2.0	Brick	15	1	2	6	2
715	Ladybug-Stream-20191021-095415_Cube_083110_Cam2_373404_046-5466.jpg	Brick	11.0	2.0	3.0	8.0	2.0	Brick	8	1	1	4	1
716	Ladybug-Stream-20191021-095415_Cube_072824_Cam1_332260_000-7600.jpg	Brick	16.0	3.0	2.0	6.0	2.0	Brick	10	2	2	7	2
717	Ladybug-Stream-20191021-095415_Cube_009154_Cam2_77580_108-2266.jpg		0.0	0.0	0.0	0.0	0.0	Brick	2	0	0	0	0
718	Ladybug-Stream-20191021-095415_Cube_081068_Cam2_365236_038-4400.jpg	Brick	15.0	3.0	2.0	6.0	2.0	Brick	14	2	2	6	2
719	Ladybug-Stream-20191021-095415_Cube_025253_Cam1_141976_029-4399.jpg	Stone	6.0	2.0	2.0	6.0	2.0	BC	6	2	2	6	2
720	Ladybug-Stream-20191021-095415_Cube_057961_Cam2_272808_034-0666.jpg	Brick	32.0	1.0	2.0	10.0	1.0	Brick	30	2	1	1	0
721	Ladybug-Stream-20191021-095415_Cube_003897_Cam2_56552_013-6533.jpg	Brick	10.0	3.0	2.0	6.0	2.0	Brick	8	3	2	6	2
722	Ladybug-Stream-20191021-095415_Cube_044914_Cam2_220620_060-2266.jpg	Brick	9.0	1.0	1.0	6.0	1.0	Brick	8	0	0	0	0
723	Ladybug-Stream-20191021-095415_Cube_052311_Cam2_250208_041-3333.jpg	Brick	20.0	2.0	2.0	8.0	2.0	Brick	13	2	2	8	2
724	Ladybug-Stream-20191021-095415_Cube_080994_Cam2_364940_033-4933.jpg	Brick	10.0	1.0	2.0	6.0	2.0	Brick	8	0	1	2	1
725	Ladybug-Stream-20191021-095415_Cube_016436_Cam1_106708_081-6000.jpg	Stone	14.0	3.0	3.0	4.0	3.0	Stone	12	4	2	4	2
726	Ladybug-Stream-20191021-095415_Cube_049479_Cam2_238880_108-4933.jpg	Brick	15.0	0.0	2.0	7.0	1.0	Brick	22	0	2	4	2
727	Ladybug-Stream-20191021-095415_Cube_042692_Cam2_211732_040-1199.jpg	Brick	5.0	1.0	2.0	6.0	2.0	Brick	3	0	2	6	2
728	Ladybug-Stream-20191021-095415_Cube_030067_Cam1_161232_094-3866.jpg	Stone	0.0	1.0	1.0	3.0	1.0	BC	6	0	0	0	0
729	Ladybug-Stream-20191021-095415_Cube_026437_Cam1_146712_108-3866.jpg	Brick	15.0	0.0	1.0	4.0	0.0	Brick	14	0	1	4	0
730	Ladybug-Stream-20191021-095415_Cube_072731_Cam2_331888_122-5999.jpg	Brick	18.0	1.0	2.0	7.0	1.0	Brick	15	1	2	7	2
731	Ladybug-Stream-20191021-095415_Cube_001231_Cam2_45888_092-0666.jpg	Stone	0.0	2.0	2.0	6.0	2.0	Stone	21	3	2	6	2
732	Ladybug-Stream-20191021-095415_Cube_047202_Cam1_229772_084-6533.jpg	Brick	10.0	2.0	1.0	4.0	0.0	Brick	14	2	2	16	2
733	Ladybug-Stream-20191021-095415_Cube_014697_Cam2_99752_093-6533.jpg	Brick	10.0	0.0	2.0	6.0	0.0	Brick	9	1	2	7	0
734	Ladybug-Stream-20191021-095415_Cube_030125_Cam1_161464_098-2800.jpg	Stone	8.0	4.0	2.0	4.0	2.0	Stone	8	3	2	4	2
735	Ladybug-Stream-20191021-095415_Cube_023504_Cam2_134980_040-7600.jpg	Stone	14.0	0.0	1.0	11.0	1.0	Stone	11	0	1	13	1
736	Ladybug-Stream-20191021-095415_Cube_030630_Cam1_163484_004-0133.jpg	Brick	6.0	2.0	3.0	6.0	2.0	Brick	5	2	3	0	6
737	Ladybug-Stream-20191021-095415_Cube_008056_Cam2_73188_035-0666.jpg	Stone	6.0	1.0	1.0	4.0	1.0	Stone	5	1	1	4	1
738	Ladybug-Stream-20191021-095415_Cube_001437_Cam2_46712_105-6533.jpg	Stone	10.0	3.0	2.0	4.0	0.0	Stone	14	0	2	4	2
739	Ladybug-Stream-20191021-095415_Cube_013907_Cam2_96592_041-1200.jpg	Brick	12.0	2.0	3.0	8.0	2.0	Brick	10	2	2	6	2
740	Ladybug-Stream-20191021-095415_Cube_056882_Cam2_268492_090-1200.jpg	Brick	6.0	2.0	1.0	0.0	0.0	Brick	8	1	1	0	0
741	Ladybug-Stream-20191021-095415_Cube_001962_Cam2_48812_012-6533.jpg	Concrete	13.0	1.0	2.0	6.0	1.0		15	2	2	6	2
742	Ladybug-Stream-20191021-095415_Cube_026502_Cam1_146972_112-6533.jpg	Brick	13.0	1.0	2.0	6.0	2.0	Brick	11	0	1	3	0
743	Ladybug-Stream-20191021-095415_Cube_049758_Cam1_239996_127-1733.jpg	Brick	14.0	4.0	1.0	5.0	1.0	Brick	16	1	1	5	1
744	Ladybug-Stream-20191021-095415_Cube_023484_Cam2_134900_039-4933.jpg	Stone	8.0	1.0	1.0	3.0	1.0	Stone	7	1	1	13	1
745	Ladybug-Stream-20191021-095415_Cube_083027_Cam1_373072_041-1200.jpg	Brick	10.0	1.0	1.0	3.0	1.0	Brick	12	0	0	0	0
746	Ladybug-Stream-20191021-095415_Cube_050308_Cam1_242196_035-7066.jpg	Brick	32.0	3.0	4.0	12.0	2.0	Brick	25	1	2	8	2
747	Ladybug-Stream-20191021-095415_Cube_044893_Cam2_220536_058-7066.jpg	Brick	7.0	1.0	1.0	6.0	1.0	Brick	7	0	1	2	0
748	Ladybug-Stream-20191021-095415_Cube_071925_Cam2_328664_069-0133.jpg	Brick	20.0	1.0	2.0	9.0	2.0	Brick	16	1	2	9	2
749	Ladybug-Stream-20191021-095415_Cube_070887_Cam1_324512_127-6533.jpg	Brick	12.0	3.0	3.0	12.0	3.0	Brick	12	3	1	4	1
750	Ladybug-Stream-20191021-095415_Cube_032228_Cam2_169876_110-4400.jpg	Brick	14.0	0.0	2.0	6.0	1.0	Brick	13	0	2	0	2
751	Ladybug-Stream-20191021-095415_Cube_009989_Cam1_80920_035-7600.jpg	Stone	12.0	0.0	3.0	4.0	3.0	Stone	11	5	1	2	1
752	Ladybug-Stream-20191021-095415_Cube_014126_Cam2_97468_055-6000.jpg	Brick	13.0	0.0	2.0	11.0	1.0	Brick	13	0	1	4	0
753	Ladybug-Stream-20191021-095415_Cube_081233_Cam2_365896_049-4400.jpg		0.0	0.0	0.0	0.0	0.0		0	0	0	0	0
754	Ladybug-Stream-20191021-095415_Cube_023914_Cam2_136620_068-2266.jpg	Stone	12.0	3.0	2.0	4.0	2.0	Stone	11	4	2	4	2
755	Ladybug-Stream-20191021-095415_Cube_015543_Cam1_103136_022-1733.jpg	Brick	9.0	1.0	2.0	9.0	2.0	Brick	8	1	2	6	1
756	Ladybug-Stream-20191021-095415_Cube_083330_Cam1_374284_061-2800.jpg	Brick	10.0	4.0	2.0	3.0	1.0	Brick	11	0	1	4	1
757	Ladybug-Stream-20191021-095415_Cube_023070_Cam2_133244_012-0133.jpg	Brick	5.0	0.0	2.0	4.0	0.0	Brick	6	0	1	4	1
758	Ladybug-Stream-20191021-095415_Cube_081047_Cam2_365152_037-1200.jpg	Brick	16.0	2.0	2.0	6.0	1.0	Brick	12	3	2	6	2
759	Ladybug-Stream-20191021-095415_Cube_025156_Cam1_141588_023-0666.jpg	Brick	0.0	0.0	1.0	0.0	0.0	Brick	1	0	0	0	0
760	Ladybug-Stream-20191021-095415_Cube_090489_Cam1_402920_026-4933.jpg	Brick	8.0	4.0	3.0	4.0	3.0	Brick	8	3	2	4	2
761	Ladybug-Stream-20191021-095415_Cube_090343_Cam1_402336_016-7066.jpg	Brick	13.0	4.0	2.0	3.0	2.0	Brick	8	1	2	4	2
762	Ladybug-Stream-20191021-095415_Cube_004107_Cam2_57392_027-6533.jpg	Stone	12.0	1.0	2.0	4.0	1.0	Stone	10	1	2	4	2
763	Ladybug-Stream-20191021-095415_Cube_015833_Cam2_104296_041-4400.jpg	Stone	12.0	1.0	1.0	5.0	1.0	Stone	5	1	1	5	0
764	Ladybug-Stream-20191021-095415_Cube_004125_Cam2_57464_029-0133.jpg	Stone	10.0	2.0	3.0	6.0	2.0	Stone	9	2	2	4	2
765	Ladybug-Stream-20191021-095415_Cube_002860_Cam2_52404_072-5466.jpg	Brick	5.0	0.0	1.0	5.0	0.0	Brick	5	0	1	6	1
766	Ladybug-Stream-20191021-095415_Cube_024300_Cam2_138164_094-0133.jpg	Brick	0.0	0.0	1.0	0.0	1.0	Brick	1	0	1	0	0
767	Ladybug-Stream-20191021-095415_Cube_016363_Cam1_106416_076-7066.jpg	Stone	14.0	2.0	2.0	6.0	2.0	Stone	14	3	2	4	2
768	Ladybug-Stream-20191021-095415_Cube_072127_Cam2_329472_082-3866.jpg	Brick	18.0	2.0	2.0	7.0	1.0	Brick	16	3	2	8	2
769	Ladybug-Stream-20191021-095415_Cube_058984_Cam2_276900_102-2266.jpg	Brick	5.0	0.0	1.0	0.0	0.0	Brick	5	0	1	0	0
770	Ladybug-Stream-20191021-095415_Cube_073239_Cam1_333920_028-4933.jpg	Brick	20.0	1.0	3.0	9.0	2.0	Brick	12	1	1	5	1
771	Ladybug-Stream-20191021-095415_Cube_046469_Cam1_226840_035-7600.jpg	Brick	8.0	1.0	1.0	2.0	1.0	Brick	12	1	1	2	1
772	Ladybug-Stream-20191021-095415_Cube_002272_Cam1_50052_033-3866.jpg	Brick	12.0	1.0	2.0	8.0	1.0	Brick	17	2	2	10	0
773	Ladybug-Stream-20191021-095415_Cube_055956_Cam2_264788_028-3333.jpg	Brick	10.0	0.0	2.0	8.0	2.0	Brick	15	0	1	3	1
774	Ladybug-Stream-20191021-095415_Cube_055195_Cam1_261744_105-5466.jpg	Brick	26.0	0.0	1.0	9.0	0.0	Brick	26	0	1	6	1
775	Ladybug-Stream-20191021-095415_Cube_052144_Cam1_249540_030-2266.jpg	Brick	15.0	1.0	1.0	3.0	0.0	Brick	8	0	1	5	1
776	Ladybug-Stream-20191021-095415_Cube_002361_Cam2_50408_039-3333.jpg	Concrete	14.0	1.0	2.0	7.0	1.0		12	0	1	5	1
777	Ladybug-Stream-20191021-095415_Cube_027758_Cam2_151996_068-4400.jpg	Brick	5.0	1.0	2.0	4.0	1.0	Brick	5	0	1	3	0
778	Ladybug-Stream-20191021-095415_Cube_040631_Cam2_203488_030-5999.jpg	Stone	0.0	0.0	1.0	0.0	0.0	Stone	0	0	1	0	0
779	Ladybug-Stream-20191021-095415_Cube_028942_Cam2_156732_019-3866.jpg	Stone	5.0	0.0	1.0	0.0	0.0	Stone	5	0	0	0	0
780	Ladybug-Stream-20191021-095415_Cube_028280_Cam2_154084_103-2800.jpg	Brick	2.0	0.0	1.0	2.0	1.0	Brick	2	0	1	4	1
781	Ladybug-Stream-20191021-095415_Cube_005448_Cam2_62756_117-1733.jpg		0.0	0.0	0.0	0.0	0.0		3	0	0	0	0
782	Ladybug-Stream-20191021-095415_Cube_001624_Cam2_47460_118-2266.jpg	Stone	9.0	6.0	3.0	6.0	2.0	Stone	14	4	3	6	3
783	Ladybug-Stream-20191021-095415_Cube_071866_Cam2_328428_065-0666.jpg	Brick	16.0	2.0	1.0	7.0	1.0	Brick	12	2	2	10	2
784	Ladybug-Stream-20191021-095415_Cube_024084_Cam2_137300_079-4933.jpg	Brick	3.0	2.0	1.0	7.0	2.0	Brick	2	2	2	6	2
785	Ladybug-Stream-20191021-095415_Cube_068376_Cam2_314468_088-3333.jpg	Brick	17.0	1.0	3.0	12.0	3.0	Brick	12	0	3	12	3
786	Ladybug-Stream-20191021-095415_Cube_000830_Cam2_44284_065-2800.jpg	Stone	7.0	0.0	2.0	5.0	1.0		5	0	2	5	1
787	Ladybug-Stream-20191021-095415_Cube_023020_Cam2_133044_008-5466.jpg	Brick	10.0	0.0	1.0	3.0	0.0	Brick	7	0	1	4	1
788	Ladybug-Stream-20191021-095415_Cube_040976_Cam1_204868_053-6000.jpg		9.0	1.0	0.0	0.0	0.0	Brick	12	0	0	0	0
789	Ladybug-Stream-20191021-095415_Cube_016115_Cam2_105424_060-2800.jpg	Stone	11.0	2.0	1.0	3.0	1.0	Stone	11	3	2	6	2
790	Ladybug-Stream-20191021-095415_Cube_046587_Cam1_227312_043-6533.jpg	Brick	15.0	2.0	1.0	4.0	1.0	Brick	15	1	1	4	1
791	Ladybug-Stream-20191021-095415_Cube_024758_Cam2_139996_124-4400.jpg	Stone	10.0	2.0	3.0	6.0	2.0	Stone	13	2	2	4	2
792	Ladybug-Stream-20191021-095415_Cube_004352_Cam2_58372_044-1200.jpg	Stone	2.0	1.0	1.0	0.0	0.0	Stone	2	1	0	0	0
793	Ladybug-Stream-20191021-095415_Cube_001777_Cam1_48072_000-3866.jpg	Stone	12.0	3.0	3.0	6.0	3.0	Stone	13	4	4	8	4
794	Ladybug-Stream-20191021-095415_Cube_010586_Cam1_83308_075-5999.jpg	Stone	5.0	2.0	1.0	0.0	0.0	Stone	5	0	1	2	1
795	Ladybug-Stream-20191021-095415_Cube_016232_Cam1_105892_068-1200.jpg	Stone	6.0	0.0	1.0	1.0	0.0	BC	5	0	1	2	0
796	Ladybug-Stream-20191021-095415_Cube_016098_Cam1_105356_059-1733.jpg	Stone	9.0	1.0	2.0	6.0	2.0	Stone	7	1	0	0	0
797	Ladybug-Stream-20191021-095415_Cube_014163_Cam1_97616_058-1733.jpg	Brick	3.0	1.0	1.0	1.0	1.0	Brick	4	1	1	2	1
798	Ladybug-Stream-20191021-095415_Cube_001450_Cam1_46764_106-5466.jpg	Stone	10.0	3.0	3.0	6.0	2.0	Stone	9	3	4	8	4
799	Ladybug-Stream-20191021-095415_Cube_009342_Cam1_78332_120-6533.jpg	Brick	6.0	1.0	2.0	3.0	1.0	Brick	6	1	0	0	0
800	Ladybug-Stream-20191021-095415_Cube_000854_Cam2_44380_066-7599.jpg	Stone	7.0	2.0	1.0	5.0	1.0	Stone	5	2	1	5	1
801	Ladybug-Stream-20191021-095415_Cube_001659_Cam1_47600_120-4933.jpg	Stone	15.0	3.0	3.0	6.0	3.0	Stone	14	3	5	10	5
802	Ladybug-Stream-20191021-095415_Cube_025217_Cam1_141832_027-1200.jpg	Stone	2.0	0.0	1.0	2.0	0.0	BC	2	0	1	3	1
803	Ladybug-Stream-20191021-095415_Cube_026493_Cam1_146936_112-1733.jpg	Brick	16.0	1.0	1.0	6.0	1.0	Brick	16	1	2	6	1
804	Ladybug-Stream-20191021-095415_Cube_040612_Cam2_203412_029-3866.jpg		0.0	0.0	0.0	0.0	0.0		0	0	0	0	0
805	Ladybug-Stream-20191021-095415_Cube_071038_Cam2_325116_009-7066.jpg	Brick	14.0	1.0	2.0	7.0	2.0	Brick	10	1	1	10	2
806	Ladybug-Stream-20191021-095415_Cube_019618_Cam1_119436_037-7066.jpg	Stone	8.0	1.0	1.0	2.0	1.0	Stone	8	1	1	2	1
807	Ladybug-Stream-20191021-095415_Cube_076448_Cam1_346756_114-4400.jpg	Brick	0.0	0.0	1.0	0.0	0.0	Brick	0	0	0	0	0
808	Ladybug-Stream-20191021-095415_Cube_082917_Cam2_372632_033-6533.jpg	Concrete	5.0	0.0	2.0	1.0	0.0	Brick	1	0	1	0	0
809	Ladybug-Stream-20191021-095415_Cube_039904_Cam2_200580_110-2266.jpg	Concrete	1.0	0.0	1.0	1.0	0.0	Brick	0	0	0	0	0
810	Ladybug-Stream-20191021-095415_Cube_042643_Cam1_211536_036-7066.jpg	Brick	1.0	0.0	1.0	1.0	0.0	Brick	1	0	0	0	0
811	Ladybug-Stream-20191021-095415_Cube_022686_Cam2_131708_114-3333.jpg	Stone	8.0	2.0	2.0	5.0	1.0	Stone	7	2	1	5	1
812	Ladybug-Stream-20191021-095415_Cube_009472_Cam1_78852_001-3866.jpg	Brick	9.0	0.0	3.0	7.0	1.0	Brick	10	1	1	3	1
813	Ladybug-Stream-20191021-095415_Cube_039621_Cam2_199448_091-3333.jpg		0.0	0.0	0.0	0.0	0.0		0	0	0	0	0
814	Ladybug-Stream-20191021-095415_Cube_031822_Cam2_168252_083-3866.jpg	Brick	5.0	0.0	1.0	4.0	0.0	Brick	7	0	2	0	2
815	Ladybug-Stream-20191021-095415_Cube_005580_Cam2_63284_126-0133.jpg	Brick	6.0	0.0	2.0	3.0	0.0		9	0	0	0	0
816	Ladybug-Stream-20191021-095415_Cube_011960_Cam1_88804_039-2800.jpg	Brick	16.0	0.0	1.0	4.0	0.0		16	0	0	0	0
817	Ladybug-Stream-20191021-095415_Cube_042223_Cam2_209856_008-7066.jpg	Brick	5.0	2.0	2.0	5.0	2.0	Brick	4	0	2	6	2
818	Ladybug-Stream-20191021-095415_Cube_045313_Cam1_222216_086-7066.jpg	Brick	12.0	2.0	1.0	5.0	1.0	Brick	16	1	1	5	1
819	Ladybug-Stream-20191021-095415_Cube_004265_Cam2_58024_038-2799.jpg	Stone	9.0	2.0	3.0	6.0	2.0	Stone	9	3	2	4	2
820	Ladybug-Stream-20191021-095415_Cube_042703_Cam2_211776_040-7066.jpg	Brick	7.0	0.0	2.0	7.0	2.0	Brick	7	1	2	6	2
821	Ladybug-Stream-20191021-095415_Cube_003970_Cam2_56844_018-5466.jpg	Brick	10.0	1.0	2.0	6.0	2.0	Brick	12	1	2	6	2
822	Ladybug-Stream-20191021-095415_Cube_090454_Cam2_402780_024-2266.jpg	Brick	8.0	2.0	2.0	6.0	2.0	Brick	8	0	2	4	2
823	Ladybug-Stream-20191021-095415_Cube_016529_Cam1_107080_087-7600.jpg	Stone	14.0	1.0	3.0	6.0	2.0	Stone	12	3	3	7	3
824	Ladybug-Stream-20191021-095415_Cube_055824_Cam2_264260_019-4933.jpg	Brick	13.0	0.0	1.0	5.0	0.0	Brick	7	0	1	5	0
825	Ladybug-Stream-20191021-095415_Cube_005312_Cam2_62212_108-1200.jpg		0.0	0.0	0.0	0.0	0.0		7	0	0	0	0
826	Ladybug-Stream-20191021-095415_Cube_070243_Cam1_321936_084-7066.jpg	Stone	0.0	0.0	1.0	1.0	0.0		1	0	1	0	0
827	Ladybug-Stream-20191021-095415_Cube_082117_Cam2_369432_108-3866.jpg	Brick	11.0	1.0	1.0	3.0	1.0	Brick	9	1	3	9	3
828	Ladybug-Stream-20191021-095415_Cube_056498_Cam2_266956_064-4400.jpg	Brick	6.0	0.0	1.0	6.0	0.0	Brick	6	0	2	16	2
829	Ladybug-Stream-20191021-095415_Cube_016821_Cam2_108248_107-3333.jpg	Stone	14.0	1.0	1.0	0.0	1.0	Stone	15	1	1	2	1
830	Ladybug-Stream-20191021-095415_Cube_077434_Cam2_350700_052-2266.jpg	Brick	8.0	1.0	2.0	6.0	2.0	Brick	8	1	0	0	0
831	Ladybug-Stream-20191021-095415_Cube_024415_Cam2_138624_101-5466.jpg	Stone	3.0	1.0	1.0	0.0	1.0	Stone	8	1	2	4	2
832	Ladybug-Stream-20191021-095415_Cube_005349_Cam2_62360_110-4933.jpg		0.0	0.0	0.0	0.0	0.0		7	0	0	0	0
833	Ladybug-Stream-20191021-095415_Cube_017350_Cam1_110364_014-5466.jpg	Stone	1.0	0.0	1.0	1.0	0.0	Stone	8	0	1	8	0
834	Ladybug-Stream-20191021-095415_Cube_015312_Cam2_102212_006-6533.jpg	Brick	18.0	0.0	2.0	8.0	0.0	Brick	15	0	0	0	0
835	Ladybug-Stream-20191021-095415_Cube_003284_Cam2_54100_100-7600.jpg	Brick	12.0	0.0	3.0	8.0	2.0	Brick	13	0	2	6	2
836	Ladybug-Stream-20191021-095415_Cube_077863_Cam2_352416_080-7066.jpg	Stone	10.0	0.0	2.0	8.0	1.0	Stone	10	2	2	9	1
837	Ladybug-Stream-20191021-095415_Cube_070923_Cam1_324656_002-1733.jpg	Brick	18.0	3.0	2.0	9.0	2.0	Brick	17	3	2	8	2
838	Ladybug-Stream-20191021-095415_Cube_039536_Cam2_199108_085-6000.jpg	Brick	6.0	0.0	1.0	0.0	0.0	Brick	7	0	0	0	0
839	Ladybug-Stream-20191021-095415_Cube_059390_Cam1_278524_001-2799.jpg	Brick	12.0	3.0	3.0	12.0	3.0	Brick	12	3	3	12	3
840	Ladybug-Stream-20191021-095415_Cube_026100_Cam1_145364_086-0133.jpg	Brick	4.0	0.0	1.0	4.0	0.0	Brick	2	0	1	4	1
841	Ladybug-Stream-20191021-095415_Cube_029644_Cam2_159540_066-2266.jpg	Stone	6.0	0.0	1.0	4.0	0.0	Stone	5	0	0	0	0
842	Ladybug-Stream-20191021-095415_Cube_076523_Cam1_347056_119-4400.jpg		0.0	0.0	0.0	0.0	0.0	Brick	0	0	0	0	0
843	Ladybug-Stream-20191021-095415_Cube_027389_Cam2_150520_043-7600.jpg	Stone	10.0	1.0	1.0	4.0	1.0	Stone	7	1	1	2	0
844	Ladybug-Stream-20191021-095415_Cube_001640_Cam2_47524_119-2800.jpg	Stone	11.0	5.0	3.0	4.0	3.0	Stone	13	6	3	6	3
845	Ladybug-Stream-20191021-095415_Cube_028793_Cam2_156136_009-4399.jpg	Stone	10.0	4.0	2.0	5.0	2.0	Stone	12	3	1	3	1
846	Ladybug-Stream-20191021-095415_Cube_042655_Cam1_211584_037-5466.jpg	Brick	1.0	1.0	1.0	2.0	1.0	Brick	0	0	1	4	1
847	Ladybug-Stream-20191021-095415_Cube_012832_Cam2_92292_097-3866.jpg	Brick	10.0	1.0	2.0	6.0	2.0	Brick	10	1	0	0	0
848	Ladybug-Stream-20191021-095415_Cube_004772_Cam2_60052_072-1200.jpg	Brick	5.0	0.0	1.0	1.0	0.0	BoC	1	0	1	5	1
849	Ladybug-Stream-20191021-095415_Cube_030492_Cam0_162932_122-6533.jpg		0.0	0.0	0.0	0.0	0.0		0	0	0	0	0
850	Ladybug-Stream-20191021-095415_Cube_046296_Cam2_226148_024-3333.jpg	Brick	7.0	2.0	2.0	4.0	2.0	Brick	12	2	2	8	2
851	Ladybug-Stream-20191021-095415_Cube_023490_Cam2_134924_040-0133.jpg	Stone	10.0	1.0	1.0	5.0	1.0	Stone	10	1	1	13	1
852	Ladybug-Stream-20191021-095415_Cube_075813_Cam2_344216_072-1733.jpg	Brick	3.0	0.0	1.0	4.0	0.0	Brick	3	0	0	0	0
853	Ladybug-Stream-20191021-095415_Cube_016515_Cam1_107024_087-0133.jpg	Stone	14.0	0.0	2.0	4.0	2.0	Stone	10	3	3	7	3
854	Ladybug-Stream-20191021-095415_Cube_001697_Cam2_47752_123-1200.jpg	Stone	9.0	1.0	3.0	6.0	3.0	Stone	10	1	4	8	4
855	Ladybug-Stream-20191021-095415_Cube_025758_Cam2_143996_063-1733.jpg	Brick	9.0	2.0	1.0	6.0	1.0	BC	15	2	1	2	1
856	Ladybug-Stream-20191021-095415_Cube_003648_Cam2_55556_125-1733.jpg	Brick	13.0	2.0	2.0	6.0	2.0	Brick	13	3	2	6	2
857	Ladybug-Stream-20191021-095415_Cube_083191_Cam2_373728_052-0666.jpg	Brick	7.0	1.0	2.0	3.0	2.0	Brick	5	1	2	4	2
858	Ladybug-Stream-20191021-095415_Cube_029898_Cam2_160556_083-1733.jpg		4.0	2.0	0.0	0.0	0.0	Stone	7	2	0	0	0
859	Ladybug-Stream-20191021-095415_Cube_050720_Cam2_243844_063-2799.jpg	Brick	14.0	3.0	2.0	8.0	2.0	Brick	14	3	4	16	4
860	Ladybug-Stream-20191021-095415_Cube_015143_Cam2_101536_123-4399.jpg	Brick	18.0	1.0	2.0	8.0	0.0	Brick	16	0	2	8	0
861	Ladybug-Stream-20191021-095415_Cube_042669_Cam2_211640_038-4933.jpg	Brick	10.0	2.0	2.0	10.0	2.0	Brick	7	0	1	5	1
862	Ladybug-Stream-20191021-095415_Cube_015595_Cam1_103344_025-5466.jpg	Brick	14.0	0.0	2.0	8.0	2.0	Brick	12	0	1	5	1
863	Ladybug-Stream-20191021-095415_Cube_081253_Cam2_365976_050-7066.jpg		0.0	0.0	0.0	0.0	0.0		0	0	0	0	0
864	Ladybug-Stream-20191021-095415_Cube_024710_Cam2_139804_121-2800.jpg	Stone	8.0	1.0	1.0	4.0	1.0	Stone	9	1	1	3	1
865	Ladybug-Stream-20191021-095415_Cube_030105_Cam1_161384_097-0133.jpg	Stone	4.0	3.0	2.0	2.0	2.0	Stone	6	3	3	6	3
866	Ladybug-Stream-20191021-095415_Cube_064952_Cam1_300772_116-1200.jpg	Brick	20.0	1.0	1.0	9.0	1.0	Brick	9	1	1	7	1
867	Ladybug-Stream-20191021-095415_Cube_017312_Cam2_110212_012-1199.jpg	Stone	16.0	2.0	3.0	6.0	2.0	Stone	8	1	1	2	1
868	Ladybug-Stream-20191021-095415_Cube_003301_Cam2_54168_102-0666.jpg	Brick	10.0	1.0	2.0	6.0	2.0	Brick	13	1	2	6	2
869	Ladybug-Stream-20191021-095415_Cube_009894_Cam1_80540_029-4933.jpg	Stone	12.0	3.0	2.0	4.0	2.0	Stone	11	2	1	2	1
870	Ladybug-Stream-20191021-095415_Cube_011889_Cam2_88520_034-4933.jpg	Brick	10.0	2.0	1.0	4.0	1.0	Brick	8	2	1	4	1
871	Ladybug-Stream-20191021-095415_Cube_001226_Cam2_45868_091-5999.jpg	Stone	0.0	2.0	2.0	6.0	2.0	Stone	22	3	2	6	2
872	Ladybug-Stream-20191021-095415_Cube_002152_Cam1_49572_025-3866.jpg	Concrete	11.0	1.0	2.0	6.0	2.0	Brick	20	1	2	6	2
873	Ladybug-Stream-20191021-095415_Cube_031857_Cam2_168392_085-6533.jpg	Brick	6.0	0.0	1.0	6.0	0.0	Brick	6	0	2	0	2
874	Ladybug-Stream-20191021-095415_Cube_088476_Cam2_394868_020-3333.jpg	Brick	6.0	2.0	2.0	6.0	2.0	Brick	5	1	1	4	1
875	Ladybug-Stream-20191021-095415_Cube_070874_Cam2_324460_126-7600.jpg	Brick	13.0	1.0	2.0	10.0	1.0	Brick	10	1	2	9	2
876	Ladybug-Stream-20191021-095415_Cube_073689_Cam2_335720_058-4933.jpg		0.0	0.0	0.0	0.0	0.0	Brick	0	0	0	0	0
877	Ladybug-Stream-20191021-095415_Cube_084544_Cam2_379140_014-2266.jpg	Brick	2.0	0.0	1.0	2.0	0.0	Brick	2	0	0	0	0
878	Ladybug-Stream-20191021-095415_Cube_017262_Cam2_110012_008-6533.jpg	Stone	9.0	2.0	3.0	6.0	3.0	Stone	9	2	1	2	1
879	Ladybug-Stream-20191021-095415_Cube_059798_Cam2_280156_028-4399.jpg	Brick	20.0	4.0	2.0	9.0	2.0	Brick	17	2	3	12	3
880	Ladybug-Stream-20191021-095415_Cube_070864_Cam2_324420_126-2266.jpg	Brick	10.0	1.0	2.0	7.0	2.0	Brick	8	1	2	6	2
881	Ladybug-Stream-20191021-095415_Cube_016891_Cam2_108528_112-0666.jpg	Stone	14.0	3.0	3.0	6.0	2.0	Stone	15	3	1	2	1
882	Ladybug-Stream-20191021-095415_Cube_010093_Cam1_81336_042-7066.jpg	Stone	13.0	4.0	2.0	4.0	2.0	Stone	11	4	1	2	1
883	Ladybug-Stream-20191021-095415_Cube_027402_Cam2_150572_044-6533.jpg	Stone	8.0	0.0	1.0	2.0	0.0	Stone	8	0	1	2	0
884	Ladybug-Stream-20191021-095415_Cube_055783_Cam2_264096_016-7066.jpg	Brick	9.0	1.0	1.0	5.0	1.0	Brick	7	1	1	6	1
885	Ladybug-Stream-20191021-095415_Cube_050908_Cam1_244596_075-7066.jpg	Brick	12.0	2.0	2.0	8.0	2.0	Brick	14	2	2	8	2
886	Ladybug-Stream-20191021-095415_Cube_048418_Cam1_234636_037-7066.jpg	Stone	20.0	0.0	1.0	8.0	0.0	Brick	20	0	0	0	0
887	Ladybug-Stream-20191021-095415_Cube_010107_Cam1_81392_043-6533.jpg	Stone	11.0	5.0	2.0	4.0	2.0	Stone	10	5	1	2	1
888	Ladybug-Stream-20191021-095415_Cube_070905_Cam1_324584_001-0133.jpg	Brick	14.0	3.0	2.0	9.0	2.0	Brick	15	2	1	5	1
889	Ladybug-Stream-20191021-095415_Cube_017561_Cam1_111208_028-6000.jpg	Brick	11.0	0.0	1.0	4.0	0.0	Brick	10	0	1	2	0
890	Ladybug-Stream-20191021-095415_Cube_005087_Cam2_61312_093-1200.jpg	Stone	1.0	0.0	1.0	2.0	1.0	Brick	1	0	0	0	0
891	Ladybug-Stream-20191021-095415_Cube_082844_Cam2_372340_028-7600.jpg	Brick	12.0	3.0	2.0	3.0	1.0	Brick	14	1	1	2	1
892	Ladybug-Stream-20191021-095415_Cube_023051_Cam2_133168_010-5999.jpg	Brick	11.0	1.0	2.0	7.0	1.0	Brick	9	1	1	4	1
893	Ladybug-Stream-20191021-095415_Cube_052190_Cam1_249724_033-2800.jpg	Brick	14.0	3.0	2.0	6.0	2.0	Brick	14	2	2	8	2
894	Ladybug-Stream-20191021-095415_Cube_022886_Cam2_132508_127-6000.jpg	Brick	5.0	0.0	2.0	4.0	1.0	Brick	8	0	1	3	1
895	Ladybug-Stream-20191021-095415_Cube_029963_Cam2_160816_087-4400.jpg	Brick	1.0	1.0	2.0	1.0	1.0	Brick	1	1	1	1	1
896	Ladybug-Stream-20191021-095415_Cube_023536_Cam2_135108_043-0666.jpg	Stone	8.0	0.0	1.0	4.0	1.0	Stone	9	0	1	4	1
897	Ladybug-Stream-20191021-095415_Cube_002578_Cam2_51276_053-7066.jpg	Brick	8.0	1.0	2.0	7.0	1.0	Brick	13	0	1	4	1
898	Ladybug-Stream-20191021-095415_Cube_028711_Cam2_155808_004-0666.jpg	Stone	10.0	4.0	2.0	6.0	2.0	Stone	12	3	0	0	0
899	Ladybug-Stream-20191021-095415_Cube_010911_Cam1_84608_097-3333.jpg	Brick	10.0	0.0	1.0	0.0	0.0	Brick	11	0	0	0	0
900	Ladybug-Stream-20191021-095415_Cube_003622_Cam2_55452_123-3866.jpg	Brick	12.0	2.0	2.0	6.0	1.0	Brick	13	2	2	6	1
901	Ladybug-Stream-20191021-095415_Cube_042258_Cam2_209996_011-1733.jpg	Brick	7.0	1.0	2.0	4.0	1.0	Brick	6	1	1	3	1
902	Ladybug-Stream-20191021-095415_Cube_010716_Cam2_83828_084-3333.jpg	Stone	12.0	4.0	2.0	4.0	2.0	Stone	8	3	1	2	1
903	Ladybug-Stream-20191021-095415_Cube_017407_Cam1_110592_018-3866.jpg	Brick	3.0	0.0	1.0	3.0	0.0	Brick	8	0	1	8	0
904	Ladybug-Stream-20191021-095415_Cube_031904_Cam2_168580_088-7600.jpg	Brick	11.0	1.0	2.0	8.0	2.0	Brick	12	1	2	0	2
905	Ladybug-Stream-20191021-095415_Cube_028350_Cam2_154364_108-0133.jpg	Brick	14.0	0.0	1.0	5.0	0.0	Brick	10	0	0	0	0
906	Ladybug-Stream-20191021-095415_Cube_039910_Cam2_200604_110-5466.jpg	Concrete	1.0	0.0	1.0	1.0	0.0	Brick	0	0	0	0	0
907	Ladybug-Stream-20191021-095415_Cube_090166_Cam2_401628_005-0666.jpg	Brick	16.0	4.0	2.0	6.0	2.0	Brick	14	1	1	4	1
908	Ladybug-Stream-20191021-095415_Cube_029245_Cam2_157944_039-5466.jpg	Brick	9.0	0.0	1.0	8.0	0.0	Brick	10	0	1	4	0
909	Ladybug-Stream-20191021-095415_Cube_042251_Cam2_209968_010-6000.jpg	Brick	6.0	1.0	2.0	6.0	2.0	Brick	5	1	1	3	1
910	Ladybug-Stream-20191021-095415_Cube_001841_Cam1_48328_004-6000.jpg	Stone	12.0	5.0	3.0	4.0	3.0	Stone	13	5	4	8	4
911	Ladybug-Stream-20191021-095415_Cube_001767_Cam2_48032_127-6533.jpg	Brick	9.0	1.0	2.0	5.0	2.0	Brick	7	1	2	4	2
912	Ladybug-Stream-20191021-095415_Cube_077662_Cam2_351612_067-3866.jpg	Brick	14.0	0.0	2.0	6.0	1.0	Stone	8	0	1	0	1
913	Ladybug-Stream-20191021-095415_Cube_090193_Cam2_401736_006-7066.jpg	Brick	20.0	0.0	2.0	6.0	0.0	Brick	11	0	2	8	2
914	Ladybug-Stream-20191021-095415_Cube_029238_Cam2_157916_039-1733.jpg	Brick	9.0	0.0	1.0	8.0	0.0	Brick	6	0	1	4	0
915	Ladybug-Stream-20191021-095415_Cube_046250_Cam2_225964_021-2799.jpg	Brick	8.0	2.0	1.0	5.0	1.0	Brick	12	1	1	5	1
916	Ladybug-Stream-20191021-095415_Cube_078895_Cam2_356544_021-5466.jpg		0.0	0.0	0.0	0.0	0.0		0	0	0	0	0
917	Ladybug-Stream-20191021-095415_Cube_009548_Cam1_79156_006-4400.jpg	Brick	12.0	0.0	1.0	4.0	0.0	Brick	10	0	1	5	1
918	Ladybug-Stream-20191021-095415_Cube_043303_Cam2_214176_080-7066.jpg	Brick	0.0	2.0	2.0	7.0	2.0	Brick	26	4	2	8	2
919	Ladybug-Stream-20191021-095415_Cube_090343_Cam2_402336_016-7066.jpg	Stone	7.0	2.0	3.0	5.0	2.0	Brick	6	1	2	4	2
920	Ladybug-Stream-20191021-095415_Cube_084941_Cam2_380728_040-6000.jpg	Brick	7.0	0.0	2.0	5.0	0.0	Brick	6	0	0	0	0
921	Ladybug-Stream-20191021-095415_Cube_042329_Cam2_210280_015-7599.jpg		15.0	2.0	2.0	7.0	2.0	Brick	14	1	2	6	2
922	Ladybug-Stream-20191021-095415_Cube_027354_Cam2_150380_041-4933.jpg	Stone	10.0	2.0	1.0	4.0	0.0	Stone	10	1	1	4	0
923	Ladybug-Stream-20191021-095415_Cube_016299_Cam1_106160_072-4933.jpg	Brick	7.0	0.0	3.0	7.0	0.0	BC	8	1	1	4	1
924	Ladybug-Stream-20191021-095415_Cube_017197_Cam2_109752_004-3866.jpg	Stone	5.0	1.0	1.0	2.0	1.0	Stone	4	1	1	2	1
925	Ladybug-Stream-20191021-095415_Cube_015574_Cam1_103260_024-2266.jpg	Brick	14.0	2.0	2.0	8.0	2.0	Brick	12	2	2	5	1
926	Ladybug-Stream-20191021-095415_Cube_077959_Cam2_352800_087-2266.jpg	Stone	14.0	3.0	2.0	5.0	2.0	Stone	9	2	2	5	2
927	Ladybug-Stream-20191021-095415_Cube_049264_Cam2_238020_094-2266.jpg	Brick	12.0	2.0	3.0	9.0	3.0	Brick	14	2	0	0	0
928	Ladybug-Stream-20191021-095415_Cube_025081_Cam2_141288_018-0666.jpg	Brick	6.0	2.0	2.0	5.0	2.0	Brick	10	1	1	3	1
929	Ladybug-Stream-20191021-095415_Cube_082418_Cam2_370636_000-4399.jpg	Brick	3.0	0.0	2.0	4.0	0.0	Brick	10	1	1	2	1
930	Ladybug-Stream-20191021-095415_Cube_002589_Cam1_51320_054-4933.jpg	Brick	12.0	2.0	2.0	8.0	3.0	Brick	11	1	2	7	3
931	Ladybug-Stream-20191021-095415_Cube_011470_Cam1_86844_006-5466.jpg	Brick	14.0	2.0	2.0	8.0	2.0	Brick	11	2	1	4	1
932	Ladybug-Stream-20191021-095415_Cube_015880_Cam2_104484_044-5466.jpg	Stone	8.0	1.0	2.0	9.0	1.0	Stone	6	1	1	2	1
933	Ladybug-Stream-20191021-095415_Cube_030357_Cam1_162392_113-6533.jpg	Brick	6.0	0.0	1.0	1.0	0.0	Brick	9	0	1	3	0
934	Ladybug-Stream-20191021-095415_Cube_007996_Cam2_72948_031-0666.jpg	Stone	9.0	3.0	2.0	6.0	2.0	Stone	11	3	1	3	1
935	Ladybug-Stream-20191021-095415_Cube_023972_Cam2_136852_072-1200.jpg	Stone	10.0	3.0	2.0	3.0	1.0	Stone	7	3	2	3	1
936	Ladybug-Stream-20191021-095415_Cube_004884_Cam2_60500_079-4933.jpg	Brick	4.0	0.0	1.0	2.0	0.0	BoC	6	0	1	4	1
937	Ladybug-Stream-20191021-095415_Cube_005257_Cam2_61992_104-3866.jpg		0.0	0.0	0.0	0.0	0.0		8	0	0	0	0
938	Ladybug-Stream-20191021-095415_Cube_004223_Cam2_57856_035-4399.jpg	Stone	6.0	1.0	2.0	4.0	1.0	Stone	9	2	2	4	2
939	Ladybug-Stream-20191021-095415_Cube_023632_Cam2_135492_049-3866.jpg	Stone	0.0	2.0	2.0	11.0	1.0	Stone	10	2	1	2	1
940	Ladybug-Stream-20191021-095415_Cube_016188_Cam2_105716_065-1733.jpg	Brick	12.0	2.0	2.0	6.0	2.0	BC	11	0	2	6	2
941	Ladybug-Stream-20191021-095415_Cube_039976_Cam2_200868_115-0666.jpg		0.0	0.0	0.0	0.0	0.0		0	0	0	0	0
942	Ladybug-Stream-20191021-095415_Cube_001245_Cam2_45944_093-0133.jpg	Stone	18.0	3.0	3.0	8.0	3.0	Stone	20	4	3	8	3
943	Ladybug-Stream-20191021-095415_Cube_001962_Cam1_48812_012-6533.jpg	Brick	16.0	3.0	2.0	6.0	2.0	Brick	18	1	2	6	2
944	Ladybug-Stream-20191021-095415_Cube_077562_Cam2_351212_060-6533.jpg	Brick	12.0	2.0	3.0	10.0	0.0	Brick	14	2	3	13	3
945	Ladybug-Stream-20191021-095415_Cube_002037_Cam2_49112_017-6533.jpg	Concrete	7.0	3.0	2.0	4.0	1.0		15	2	2	6	2
946	Ladybug-Stream-20191021-095415_Cube_071990_Cam2_328924_073-2800.jpg	Brick	16.0	1.0	2.0	0.0	1.0	Brick	16	1	2	8	2
947	Ladybug-Stream-20191021-095415_Cube_005622_Cam2_63452_000-6533.jpg	Concrete	10.0	0.0	1.0	3.0	0.0	Brick	9	0	0	0	0
948	Ladybug-Stream-20191021-095415_Cube_041469_Cam0_206840_086-4933.jpg	Brick	5.0	1.0	2.0	5.0	1.0	Stone	5	1	2	6	2
949	Ladybug-Stream-20191021-095415_Cube_024291_Cam1_138128_093-3333.jpg	Brick	5.0	1.0	1.0	2.0	0.0	Brick	2	0	1	5	1
950	Ladybug-Stream-20191021-095415_Cube_077258_Cam1_349996_040-4400.jpg	Brick	0.0	1.0	1.0	0.0	0.0	Brick	0	1	0	0	0
951	Ladybug-Stream-20191021-095415_Cube_009493_Cam1_78936_002-7066.jpg	Brick	10.0	1.0	2.0	5.0	1.0	Brick	12	1	2	5	2
952	Ladybug-Stream-20191021-095415_Cube_056806_Cam2_268188_085-0666.jpg	Brick	6.0	0.0	1.0	4.0	1.0	Brick	4	0	1	8	1
953	Ladybug-Stream-20191021-095415_Cube_025345_Cam1_142344_035-5466.jpg	Stone	10.0	2.0	2.0	6.0	2.0	BC	12	2	2	6	2
954	Ladybug-Stream-20191021-095415_Cube_040817_Cam1_204232_043-1200.jpg		0.0	0.0	0.0	0.0	0.0		0	0	0	0	0
955	Ladybug-Stream-20191021-095415_Cube_016503_Cam1_106976_086-1733.jpg	Stone	12.0	1.0	2.0	5.0	2.0	Stone	9	4	3	7	3
956	Ladybug-Stream-20191021-095415_Cube_084078_Cam2_377276_111-1733.jpg	Brick	7.0	0.0	1.0	3.0	0.0	Brick	7	0	0	0	0
957	Ladybug-Stream-20191021-095415_Cube_001553_Cam1_47176_113-4400.jpg	Stone	12.0	5.0	3.0	7.0	2.0	Stone	14	3	4	8	4
958	Ladybug-Stream-20191021-095415_Cube_004963_Cam2_60816_084-7066.jpg	Stone	8.0	1.0	1.0	5.0	1.0	BoC	8	1	1	4	1
959	Ladybug-Stream-20191021-095415_Cube_081348_Cam2_366356_057-1733.jpg	Brick	12.0	0.0	1.0	2.0	0.0	Brick	8	0	2	6	2
960	Ladybug-Stream-20191021-095415_Cube_004849_Cam2_60360_077-2266.jpg	Brick	8.0	2.0	2.0	8.0	2.0	BoC	8	2	1	5	1
961	Ladybug-Stream-20191021-095415_Cube_031804_Cam2_168180_082-2266.jpg	Brick	4.0	0.0	1.0	1.0	0.0	Brick	10	0	0	0	0
962	Ladybug-Stream-20191021-095415_Cube_050288_Cam1_242116_034-4399.jpg	Brick	32.0	3.0	3.0	0.0	3.0	Brick	30	3	2	8	2
963	Ladybug-Stream-20191021-095415_Cube_022866_Cam2_132428_126-3333.jpg	Brick	6.0	0.0	1.0	4.0	0.0	Brick	5	0	1	5	1
964	Ladybug-Stream-20191021-095415_Cube_005140_Cam2_61524_096-5466.jpg		0.0	0.0	0.0	0.0	0.0	Brick	1	0	0	0	0
965	Ladybug-Stream-20191021-095415_Cube_065206_Cam3_301788_005-0666.jpg	Brick	40.0	0.0	1.0	0.0	0.0	Brick	9	0	0	0	0
966	Ladybug-Stream-20191021-095415_Cube_082460_Cam2_370804_003-2799.jpg	Brick	7.0	1.0	2.0	6.0	1.0	Brick	8	1	2	8	2
967	Ladybug-Stream-20191021-095415_Cube_082766_Cam2_372028_023-6000.jpg	Brick	8.0	2.0	2.0	3.0	0.0	Brick	8	1	2	8	2
968	Ladybug-Stream-20191021-095415_Cube_046916_Cam2_228628_065-6000.jpg	Brick	6.0	0.0	1.0	6.0	1.0	Brick	6	0	2	14	2
969	Ladybug-Stream-20191021-095415_Cube_009270_Cam2_78044_116-0133.jpg	Brick	9.0	1.0	1.0	4.0	1.0	Brick	8	1	1	4	1
970	Ladybug-Stream-20191021-095415_Cube_009225_Cam2_77864_113-0133.jpg	Brick	7.0	1.0	2.0	6.0	2.0	Brick	8	1	1	3	1
971	Ladybug-Stream-20191021-095415_Cube_069666_Cam2_319628_046-3333.jpg	Brick	4.0	0.0	1.0	4.0	0.0	Brick	4	0	2	6	0
972	Ladybug-Stream-20191021-095415_Cube_012866_Cam2_92428_099-6000.jpg	Brick	6.0	1.0	1.0	1.0	0.0	Brick	8	1	0	0	0
973	Ladybug-Stream-20191021-095415_Cube_072009_Cam2_329000_074-4933.jpg	Brick	13.0	2.0	2.0	7.0	1.0	Brick	14	3	2	8	2
974	Ladybug-Stream-20191021-095415_Cube_072958_Cam2_332796_009-7066.jpg	Brick	10.0	0.0	2.0	6.0	1.0	Brick	8	1	3	13	3
975	Ladybug-Stream-20191021-095415_Cube_081856_Cam2_368388_091-0666.jpg	Brick	20.0	1.0	2.0	6.0	0.0	Brick	17	1	3	9	3
976	Ladybug-Stream-20191021-095415_Cube_031066_Cam1_165228_033-0666.jpg	Stone	8.0	4.0	2.0	2.0	2.0	Stone	11	3	3	0	3
977	Ladybug-Stream-20191021-095415_Cube_001561_Cam2_47208_114-0666.jpg	Stone	12.0	5.0	3.0	6.0	3.0	Stone	12	5	3	6	3
978	Ladybug-Stream-20191021-095415_Cube_064337_Cam0_298312_075-1199.jpg	Brick	15.0	0.0	1.0	9.0	0.0	Brick	16	1	1	9	0
979	Ladybug-Stream-20191021-095415_Cube_071015_Cam2_325024_008-2799.jpg	Brick	13.0	2.0	2.0	8.0	2.0	Brick	10	1	2	10	2
980	Ladybug-Stream-20191021-095415_Cube_082377_Cam1_370472_125-6533.jpg	Brick	7.0	2.0	1.0	5.0	0.0	Brick	5	2	0	0	0
981	Ladybug-Stream-20191021-095415_Cube_056314_Cam1_266220_052-2266.jpg	Brick	0.0	4.0	2.0	12.0	2.0	Brick	18	4	2	16	2
982	Ladybug-Stream-20191021-095415_Cube_042729_Cam2_211880_042-4933.jpg	Brick	13.0	2.0	2.0	8.0	2.0	Brick	15	2	2	8	2
983	Ladybug-Stream-20191021-095415_Cube_022893_Cam2_132536_000-1733.jpg	Brick	4.0	0.0	1.0	3.0	0.0	Brick	7	0	2	6	2
984	Ladybug-Stream-20191021-095415_Cube_051941_Cam2_248728_016-5999.jpg		24.0	0.0	0.0	0.0	0.0	Brick	19	0	0	0	0
985	Ladybug-Stream-20191021-095415_Cube_027764_Cam2_152020_068-7599.jpg	Brick	8.0	1.0	2.0	5.0	1.0	Brick	7	1	1	3	0
986	Ladybug-Stream-20191021-095415_Cube_003024_Cam2_53060_083-4933.jpg	Brick	8.0	0.0	2.0	6.0	0.0	Brick	5	0	2	6	2
987	Ladybug-Stream-20191021-095415_Cube_000806_Cam2_44188_063-6000.jpg	Stone	10.0	1.0	2.0	7.0	1.0	Stone	7	1	2	7	1
988	Ladybug-Stream-20191021-095415_Cube_068707_Cam1_315792_110-3866.jpg	Brick	10.0	0.0	1.0	2.0	0.0	Brick	8	0	1	0	0
989	Ladybug-Stream-20191021-095415_Cube_045180_Cam2_221684_078-0133.jpg	Brick	8.0	2.0	2.0	6.0	2.0	Brick	10	1	2	8	2
990	Ladybug-Stream-20191021-095415_Cube_022926_Cam2_132668_002-3333.jpg	Brick	12.0	1.0	2.0	7.0	1.0	Brick	11	1	1	3	1
991	Ladybug-Stream-20191021-095415_Cube_082931_Cam2_372688_034-6000.jpg	Brick	3.0	1.0	1.0	3.0	1.0	Brick	3	0	2	10	2
992	Ladybug-Stream-20191021-095415_Cube_070947_Cam1_324752_003-6533.jpg	Brick	18.0	2.0	2.0	5.0	2.0	Brick	16	2	1	4	1
993	Ladybug-Stream-20191021-095415_Cube_001620_Cam1_47444_118-0133.jpg	Stone	11.0	6.0	3.0	4.0	2.0	Stone	12	4	4	8	4
994	Ladybug-Stream-20191021-095415_Cube_031784_Cam2_168100_080-7600.jpg		14.0	1.0	0.0	0.0	0.0	Brick	17	1	0	0	0
995	Ladybug-Stream-20191021-095415_Cube_001385_Cam1_46504_102-2800.jpg	Stone	6.0	2.0	2.0	4.0	1.0	Stone	5	1	2	3	1
996	Ladybug-Stream-20191021-095415_Cube_024700_Cam1_139764_120-5466.jpg	Stone	13.0	1.0	1.0	7.0	1.0	Stone	16	1	2	8	2
997	Ladybug-Stream-20191021-095415_Cube_015557_Cam1_103192_023-1199.jpg	Brick	12.0	2.0	2.0	6.0	2.0	Brick	12	2	3	9	3
998	Ladybug-Stream-20191021-095415_Cube_005379_Cam2_62480_112-4933.jpg		0.0	0.0	0.0	0.0	0.0		6	0	0	0	0
999	Ladybug-Stream-20191021-095415_Cube_043537_Cam1_215112_096-3866.jpg	Brick	9.0	2.0	1.0	5.0	1.0	Brick	11	2	1	5	1
1000	Ladybug-Stream-20191021-095415_Cube_042272_Cam2_210052_012-1200.jpg	Brick	8.0	1.0	1.0	3.0	0.0	Brick	7	1	2	6	2
1001	Ladybug-Stream-20191021-095415_Cube_025001_Cam1_140968_012-5999.jpg	Brick	6.0	0.0	1.0	3.0	0.0	Brick	3	0	1	2	1
1002	Ladybug-Stream-20191021-095415_Cube_047235_Cam1_229904_087-0133.jpg	Brick	15.0	2.0	2.0	12.0	2.0	Brick	14	1	2	16	2
1003	Ladybug-Stream-20191021-095415_Cube_044837_Cam1_220312_055-1199.jpg		0.0	0.0	0.0	0.0	0.0	Brick	2	0	0	0	0
1004	Ladybug-Stream-20191021-095415_Cube_029928_Cam2_160676_085-1733.jpg	Stone	4.0	0.0	1.0	1.0	0.0	Stone	9	0	1	1	0
1005	Ladybug-Stream-20191021-095415_Cube_032387_Cam2_170512_121-1200.jpg	Brick	4.0	0.0	2.0	5.0	1.0	Brick	2	0	2	0	2
1006	Ladybug-Stream-20191021-095415_Cube_025053_Cam1_141176_016-1733.jpg	Brick	6.0	1.0	1.0	4.0	0.0	Brick	5	0	1	4	1
1007	Ladybug-Stream-20191021-095415_Cube_047215_Cam1_229824_085-5466.jpg	Brick	11.0	3.0	1.0	7.0	1.0	Brick	15	2	2	16	2
1008	Ladybug-Stream-20191021-095415_Cube_009119_Cam2_77440_105-7600.jpg		0.0	0.0	0.0	0.0	0.0	Brick	2	0	0	0	0
1009	Ladybug-Stream-20191021-095415_Cube_051846_Cam2_248348_010-3333.jpg		0.0	5.0	0.0	0.0	0.0	Brick	22	0	0	0	0
1010	Ladybug-Stream-20191021-095415_Cube_002811_Cam2_52208_069-3333.jpg	Brick	0.0	0.0	1.0	0.0	0.0	Brick	0	0	0	0	0
1011	Ladybug-Stream-20191021-095415_Cube_001385_Cam2_46504_102-2800.jpg	Stone	8.0	1.0	1.0	0.0	0.0	Stone	8	1	0	0	0
1012	Ladybug-Stream-20191021-095415_Cube_003846_Cam2_56348_010-3333.jpg	Brick	12.0	2.0	2.0	6.0	2.0	Brick	10	2	2	6	2
1013	Ladybug-Stream-20191021-095415_Cube_001882_Cam1_48492_007-3866.jpg	Stone	9.0	4.0	2.0	4.0	2.0	Stone	12	4	4	8	4
1014	Ladybug-Stream-20191021-095415_Cube_031816_Cam2_168228_083-0666.jpg	Brick	4.0	0.0	1.0	2.0	0.0	Brick	8	0	0	0	0
1015	Ladybug-Stream-20191021-095415_Cube_042625_Cam2_211464_035-5466.jpg		0.0	0.0	0.0	0.0	0.0		0	0	0	0	0
1016	Ladybug-Stream-20191021-095415_Cube_001604_Cam2_47380_116-7600.jpg	Stone	9.0	4.0	3.0	4.0	3.0	Stone	14	5	2	4	2
1017	Ladybug-Stream-20191021-095415_Cube_072347_Cam3_330352_097-1199.jpg	Brick	11.0	0.0	2.0	8.0	2.0	Brick	10	3	2	8	2
1018	Ladybug-Stream-20191021-095415_Cube_028567_Cam2_155232_122-3866.jpg	Brick	4.0	2.0	1.0	1.0	1.0	Brick	6	0	0	0	0
1019	Ladybug-Stream-20191021-095415_Cube_004548_Cam2_59156_057-1733.jpg	Stone	4.0	2.0	2.0	4.0	2.0	Stone	4	3	2	4	2
1020	Ladybug-Stream-20191021-095415_Cube_071959_Cam2_328800_071-2266.jpg	Brick	16.0	1.0	2.0	8.0	2.0	Brick	14	1	2	8	2
1021	Ladybug-Stream-20191021-095415_Cube_041575_Cam1_207264_093-5466.jpg	Brick	11.0	4.0	2.0	5.0	2.0	Brick	14	3	2	6	2
1022	Ladybug-Stream-20191021-095415_Cube_028764_Cam2_156020_007-4933.jpg	Stone	9.0	2.0	3.0	4.0	3.0	Stone	9	2	2	4	2
1023	Ladybug-Stream-20191021-095415_Cube_069584_Cam2_319300_040-7599.jpg	Brick	3.0	0.0	1.0	3.0	0.0	Brick	3	0	0	0	0
1024	Ladybug-Stream-20191021-095415_Cube_045032_Cam2_221092_068-1200.jpg		5.0	0.0	0.0	0.0	0.0	Brick	10	0	0	0	0
1025	Ladybug-Stream-20191021-095415_Cube_005746_Cam2_63948_009-0666.jpg		0.0	0.0	0.0	0.0	0.0		1	0	0	0	0
1026	Ladybug-Stream-20191021-095415_Cube_064937_Cam1_300712_115-1200.jpg	Brick	20.0	1.0	1.0	8.0	1.0	Brick	9	1	0	0	0
1027	Ladybug-Stream-20191021-095415_Cube_001918_Cam2_48636_009-7066.jpg	Concrete	11.0	0.0	2.0	9.0	2.0		10	1	2	10	2
1028	Ladybug-Stream-20191021-095415_Cube_090290_Cam1_402124_013-2799.jpg	Brick	8.0	3.0	3.0	4.0	3.0	Brick	9	3	2	4	2
1029	Ladybug-Stream-20191021-095415_Cube_050272_Cam1_242052_033-3866.jpg	Brick	0.0	4.0	3.0	12.0	2.0	Brick	25	3	2	8	2
1030	Ladybug-Stream-20191021-095415_Cube_090288_Cam2_402116_013-1733.jpg	Brick	14.0	2.0	2.0	6.0	2.0	Brick	12	1	2	6	2
1031	Ladybug-Stream-20191021-095415_Cube_012905_Cam1_92584_102-2800.jpg	Brick	18.0	3.0	3.0	11.0	3.0	Brick	19	0	2	7	2
1032	Ladybug-Stream-20191021-095415_Cube_057153_Cam0_269576_108-1733.jpg	Brick	4.0	0.0	1.0	0.0	0.0	Brick	1	0	0	0	0
1033	Ladybug-Stream-20191021-095415_Cube_055100_Cam2_261364_099-2799.jpg	Brick	6.0	0.0	1.0	6.0	0.0	Brick	6	0	0	6	0
1034	Ladybug-Stream-20191021-095415_Cube_001661_Cam1_47608_120-6000.jpg	Stone	15.0	4.0	3.0	6.0	3.0	Stone	10	3	5	10	5
1035	Ladybug-Stream-20191021-095415_Cube_072731_Cam1_331888_122-5999.jpg	Brick	20.0	2.0	2.0	9.0	2.0	Brick	19	2	2	8	2
1036	Ladybug-Stream-20191021-095415_Cube_043157_Cam2_213592_071-1200.jpg	Brick	10.0	3.0	1.0	3.0	1.0	Brick	12	1	1	3	1
1037	Ladybug-Stream-20191021-095415_Cube_042710_Cam2_211804_041-2800.jpg	Brick	7.0	0.0	2.0	7.0	2.0	Brick	7	0	1	5	1
1038	Ladybug-Stream-20191021-095415_Cube_009911_Cam1_80608_030-6000.jpg	Stone	10.0	3.0	3.0	6.0	3.0	Stone	13	2	1	2	1
1039	Ladybug-Stream-20191021-095415_Cube_076453_Cam1_346776_114-7066.jpg	Brick	0.0	0.0	1.0	1.0	0.0	Brick	2	0	0	0	0
1040	Ladybug-Stream-20191021-095415_Cube_011139_Cam0_85520_112-4933.jpg		0.0	0.0	0.0	0.0	0.0	Brick	1	0	0	0	0
1041	Ladybug-Stream-20191021-095415_Cube_014168_Cam2_97636_058-4400.jpg	Brick	16.0	3.0	3.0	6.0	3.0	Brick	14	3	1	3	1
1042	Ladybug-Stream-20191021-095415_Cube_082632_Cam1_371492_014-6533.jpg	Brick	0.0	0.0	1.0	1.0	0.0	Brick	0	0	0	0	0
1043	Ladybug-Stream-20191021-095415_Cube_074756_Cam2_339988_001-6000.jpg	Brick	3.0	0.0	0.0	3.0	0.0	Brick	2	0	1	1	1
1044	Ladybug-Stream-20191021-095415_Cube_078322_Cam2_354252_111-3866.jpg	Brick	7.0	1.0	2.0	7.0	1.0	Brick	6	1	0	0	0
1045	Ladybug-Stream-20191021-095415_Cube_042512_Cam1_211012_028-1200.jpg	Brick	11.0	1.0	2.0	8.0	2.0	Brick	13	0	1	2	0
1046	Ladybug-Stream-20191021-095415_Cube_002875_Cam2_52464_073-5466.jpg	Brick	3.0	0.0	1.0	4.0	0.0	Brick	4	0	1	6	1
1047	Ladybug-Stream-20191021-095415_Cube_090246_Cam2_401948_010-3333.jpg	Brick	14.0	1.0	2.0	6.0	1.0	Brick	5	0	1	4	1
1048	Ladybug-Stream-20191021-095415_Cube_001642_Cam1_47532_119-3866.jpg	Stone	12.0	4.0	2.0	4.0	2.0	Stone	10	4	2	4	2
1049	Ladybug-Stream-20191021-095415_Cube_074864_Cam2_340420_008-7599.jpg	Brick	0.0	1.0	1.0	0.0	1.0	Brick	1	0	0	0	0
1050	Ladybug-Stream-20191021-095415_Cube_028421_Cam2_154648_112-6000.jpg	Brick	12.0	1.0	1.0	2.0	0.0	Brick	6	0	0	0	0
1051	Ladybug-Stream-20191021-095415_Cube_004298_Cam2_58156_040-4399.jpg	Stone	8.0	3.0	2.0	4.0	2.0	Stone	8	4	1	2	1
1052	Ladybug-Stream-20191021-095415_Cube_048326_Cam2_234268_031-6000.jpg	Brick	18.0	2.0	4.0	16.0	4.0	Brick	32	0	0	0	0
1053	Ladybug-Stream-20191021-095415_Cube_082908_Cam1_372596_033-1733.jpg	Brick	6.0	1.0	2.0	4.0	1.0	Brick	8	0	3	6	3
1054	Ladybug-Stream-20191021-095415_Cube_072756_Cam2_331988_124-3333.jpg	Brick	18.0	1.0	2.0	7.0	1.0	Brick	19	0	1	5	1
1055	Ladybug-Stream-20191021-095415_Cube_032356_Cam2_170388_119-0666.jpg	Brick	6.0	0.0	2.0	6.0	0.0	Brick	5	0	2	0	2
1056	Ladybug-Stream-20191021-095415_Cube_073241_Cam1_333928_028-6000.jpg	Brick	20.0	1.0	2.0	6.0	1.0	Brick	10	1	1	5	1
1057	Ladybug-Stream-20191021-095415_Cube_009776_Cam1_80068_021-6000.jpg	Brick	15.0	0.0	2.0	9.0	1.0	Brick	7	0	2	8	2
1058	Ladybug-Stream-20191021-095415_Cube_028246_Cam2_153948_101-0666.jpg	Brick	6.0	0.0	2.0	9.0	0.0	Brick	5	0	1	2	0
1059	Ladybug-Stream-20191021-095415_Cube_027724_Cam2_151860_066-2266.jpg	Brick	8.0	2.0	1.0	2.0	0.0	BC	16	0	1	2	0
1060	Ladybug-Stream-20191021-095415_Cube_085326_Cam2_382268_066-3333.jpg		0.0	0.0	0.0	0.0	0.0		0	0	0	0	0
1061	Ladybug-Stream-20191021-095415_Cube_001542_Cam2_47132_112-6533.jpg	Stone	12.0	5.0	3.0	6.0	3.0	Stone	14	4	3	6	3
1062	Ladybug-Stream-20191021-095415_Cube_051903_Cam2_248576_014-1733.jpg	Brick	24.0	0.0	1.0	16.0	0.0	Brick	14	0	0	0	0
1063	Ladybug-Stream-20191021-095415_Cube_063086_Cam2_293308_119-6000.jpg	Brick	9.0	1.0	2.0	10.0	2.0	Brick	7	1	1	7	1
1064	Ladybug-Stream-20191021-095415_Cube_015517_Cam1_103032_020-3866.jpg	Brick	3.0	1.0	1.0	3.0	1.0	Brick	3	1	2	6	1
1065	Ladybug-Stream-20191021-095415_Cube_014370_Cam1_98444_072-0133.jpg		0.0	0.0	0.0	0.0	0.0	Brick	6	0	0	0	0
1066	Ladybug-Stream-20191021-095415_Cube_043220_Cam1_213844_075-2799.jpg	Brick	10.0	2.0	1.0	5.0	0.0	Brick	8	1	1	0	0
1067	Ladybug-Stream-20191021-095415_Cube_027291_Cam2_150128_037-3333.jpg	Brick	10.0	3.0	3.0	7.0	3.0	Stone	12	3	2	5	2
1068	Ladybug-Stream-20191021-095415_Cube_060389_Cam2_282520_067-7600.jpg	Brick	0.0	2.0	2.0	8.0	0.0	Brick	23	0	0	0	0
1069	Ladybug-Stream-20191021-095415_Cube_008053_Cam2_73176_034-7066.jpg	Stone	7.0	1.0	1.0	3.0	1.0	Stone	5	1	0	0	0
1070	Ladybug-Stream-20191021-095415_Cube_019366_Cam1_118428_021-0666.jpg	Stone	9.0	3.0	2.0	4.0	2.0	Stone	11	3	1	2	1
1071	Ladybug-Stream-20191021-095415_Cube_032474_Cam2_170860_126-7599.jpg	Brick	12.0	2.0	1.0	2.0	1.0	Brick	11	2	1	0	1
1072	Ladybug-Stream-20191021-095415_Cube_001532_Cam2_47092_112-1200.jpg	Stone	10.0	3.0	3.0	4.0	2.0	Stone	12	3	2	4	2
1073	Ladybug-Stream-20191021-095415_Cube_027216_Cam2_149828_032-3333.jpg	Stone	9.0	2.0	3.0	7.0	2.0	BC	5	1	2	5	2
1074	Ladybug-Stream-20191021-095415_Cube_016861_Cam2_108408_110-0666.jpg	Stone	20.0	2.0	2.0	4.0	2.0	Stone	15	3	1	2	1
1075	Ladybug-Stream-20191021-095415_Cube_041298_Cam2_206156_075-1733.jpg	Brick	11.0	1.0	2.0	6.0	2.0	Stone	10	0	2	8	2
1076	Ladybug-Stream-20191021-095415_Cube_077807_Cam2_352192_077-1200.jpg	Stone	10.0	1.0	1.0	2.0	0.0	Stone	8	1	1	5	1
1077	Ladybug-Stream-20191021-095415_Cube_039930_Cam2_200684_112-0133.jpg	Brick	0.0	0.0	1.0	0.0	0.0	Brick	0	0	0	0	0
1078	Ladybug-Stream-20191021-095415_Cube_027195_Cam2_149744_031-0133.jpg	Stone	6.0	1.0	1.0	3.0	1.0	BC	2	0	1	3	1
1079	Ladybug-Stream-20191021-095415_Cube_025273_Cam1_142056_030-7066.jpg	Stone	7.0	2.0	2.0	6.0	2.0	BC	6	2	2	6	2
1080	Ladybug-Stream-20191021-095415_Cube_043908_Cam2_216596_121-1733.jpg	Brick	10.0	1.0	2.0	7.0	1.0	Brick	10	0	1	3	1
1081	Ladybug-Stream-20191021-095415_Cube_013784_Cam1_96100_032-7600.jpg	Stone	7.0	1.0	1.0	6.0	1.0	Stone	4	1	0	0	0
1082	Ladybug-Stream-20191021-095415_Cube_040954_Cam1_204780_052-2266.jpg	Stone	8.0	1.0	1.0	1.0	0.0	Brick	13	0	0	0	0
1083	Ladybug-Stream-20191021-095415_Cube_005904_Cam2_64580_019-4933.jpg	Concrete	5.0	0.0	2.0	4.0	0.0		8	0	0	0	0
1084	Ladybug-Stream-20191021-095415_Cube_016723_Cam2_107856_100-7066.jpg	Stone	10.0	0.0	1.0	3.0	0.0	Stone	19	1	0	0	0
1085	Ladybug-Stream-20191021-095415_Cube_010075_Cam1_81264_041-5466.jpg	Stone	14.0	3.0	2.0	4.0	1.0	Stone	13	2	1	2	1
1086	Ladybug-Stream-20191021-095415_Cube_019648_Cam1_119556_039-7066.jpg	Stone	10.0	2.0	3.0	6.0	3.0	Stone	11	2	1	2	1
1087	Ladybug-Stream-20191021-095415_Cube_016938_Cam2_108716_115-1733.jpg	Stone	9.0	2.0	2.0	4.0	2.0	Stone	12	2	0	0	0
1088	Ladybug-Stream-20191021-095415_Cube_029685_Cam2_159704_069-0133.jpg	Brick	11.0	0.0	1.0	9.0	0.0	Brick	8	0	2	12	0
1089	Ladybug-Stream-20191021-095415_Cube_025364_Cam1_142420_036-7600.jpg	Stone	14.0	2.0	2.0	6.0	2.0	BC	12	2	2	6	2
1090	Ladybug-Stream-20191021-095415_Cube_017649_Cam2_111560_034-4933.jpg	Stone	13.0	0.0	1.0	4.0	0.0	Stone	17	0	1	4	0
1091	Ladybug-Stream-20191021-095415_Cube_025315_Cam1_142224_033-5466.jpg	Stone	12.0	4.0	2.0	6.0	2.0	BC	8	2	2	6	2
1092	Ladybug-Stream-20191021-095415_Cube_090378_Cam1_402476_019-1733.jpg	Brick	14.0	4.0	2.0	6.0	2.0	Brick	12	1	2	6	2
1093	Ladybug-Stream-20191021-095415_Cube_065718_Cam1_303836_039-1733.jpg	Brick	15.0	4.0	3.0	10.0	2.0	Brick	18	4	2	8	2
1094	Ladybug-Stream-20191021-095415_Cube_053511_Cam2_255008_121-3333.jpg	Brick	28.0	0.0	1.0	4.0	0.0	Brick	2	0	0	0	0
1095	Ladybug-Stream-20191021-095415_Cube_082679_Cam1_371680_017-7599.jpg	Brick	6.0	2.0	2.0	6.0	2.0	Brick	7	1	2	8	2
1096	Ladybug-Stream-20191021-095415_Cube_010620_Cam2_83444_078-0133.jpg	Stone	7.0	2.0	3.0	5.0	2.0	Stone	6	2	1	2	1
1097	Ladybug-Stream-20191021-095415_Cube_023893_Cam2_136536_066-7066.jpg	Stone	10.0	5.0	2.0	4.0	2.0	Stone	10	5	1	2	2
1098	Ladybug-Stream-20191021-095415_Cube_002214_Cam2_49820_029-4933.jpg	Concrete	8.0	2.0	2.0	5.0	2.0		10	2	1	1	1
1099	Ladybug-Stream-20191021-095415_Cube_001934_Cam2_48700_010-7600.jpg	Concrete	12.0	1.0	3.0	10.0	3.0		12	1	2	8	2
1100	Ladybug-Stream-20191021-095415_Cube_012686_Cam2_91708_087-6000.jpg	Brick	6.0	0.0	1.0	4.0	0.0	Brick	8	0	2	8	0
1101	Ladybug-Stream-20191021-095415_Cube_039950_Cam2_200764_113-2800.jpg	Brick	0.0	0.0	1.0	0.0	0.0	Brick	0	0	0	0	0
1102	Ladybug-Stream-20191021-095415_Cube_002416_Cam2_50628_043-0666.jpg	Brick	8.0	1.0	2.0	5.0	1.0	Brick	10	0	2	6	2
1103	Ladybug-Stream-20191021-095415_Cube_012177_Cam1_89672_053-6533.jpg	Brick	16.0	1.0	2.0	4.0	2.0	Brick	15	1	0	0	0
1104	Ladybug-Stream-20191021-095415_Cube_023903_Cam2_136576_067-4400.jpg	Stone	10.0	3.0	2.0	4.0	2.0	Stone	10	3	1	2	1
1105	Ladybug-Stream-20191021-095415_Cube_065622_Cam1_303452_032-6533.jpg	Brick	12.0	1.0	1.0	4.0	1.0	Brick	8	0	1	4	1
1106	Ladybug-Stream-20191021-095415_Cube_003197_Cam2_53752_095-1199.jpg	Brick	11.0	2.0	2.0	6.0	1.0	Brick	11	2	2	7	2
1107	Ladybug-Stream-20191021-095415_Cube_022980_Cam2_132884_006-0133.jpg	Brick	13.0	2.0	2.0	8.0	2.0	Brick	15	3	2	9	2
1108	Ladybug-Stream-20191021-095415_Cube_017338_Cam2_110316_013-7066.jpg	Stone	9.0	4.0	3.0	6.0	3.0	Stone	9	1	1	2	1
1109	Ladybug-Stream-20191021-095415_Cube_003684_Cam2_55700_127-4933.jpg	Brick	12.0	3.0	2.0	6.0	2.0	Brick	12	1	2	6	2
1110	Ladybug-Stream-20191021-095415_Cube_026159_Cam1_145600_089-7599.jpg	Brick	7.0	1.0	2.0	6.0	1.0	Brick	6	0	1	3	1
1111	Ladybug-Stream-20191021-095415_Cube_043239_Cam2_213920_076-4933.jpg	Brick	24.0	4.0	1.0	8.0	0.0	Brick	24	4	1	0	0
1112	Ladybug-Stream-20191021-095415_Cube_028017_Cam2_153032_085-6533.jpg	Brick	1.0	0.0	1.0	2.0	0.0	Brick	0	0	1	4	0
1113	Ladybug-Stream-20191021-095415_Cube_072984_Cam2_332900_011-4933.jpg	Brick	18.0	2.0	3.0	8.0	1.0	Brick	17	1	1	0	0
1114	Ladybug-Stream-20191021-095415_Cube_005761_Cam2_64008_010-0666.jpg	Brick	5.0	0.0	2.0	6.0	0.0		6	0	0	0	0
1115	Ladybug-Stream-20191021-095415_Cube_041269_Cam2_206040_073-2266.jpg	Brick	7.0	1.0	1.0	4.0	1.0	Stone	8	1	2	8	2
1116	Ladybug-Stream-20191021-095415_Cube_082399_Cam2_370560_127-2266.jpg	Brick	14.0	1.0	2.0	4.0	1.0	Brick	13	2	1	2	1
1117	Ladybug-Stream-20191021-095415_Cube_000862_Cam2_44412_067-3866.jpg	Stone	9.0	2.0	1.0	9.0	2.0	Stone	8	2	1	7	2
1118	Ladybug-Stream-20191021-095415_Cube_049801_Cam1_240168_002-0666.jpg	Brick	12.0	2.0	2.0	9.0	2.0	Brick	13	1	2	8	2
1119	Ladybug-Stream-20191021-095415_Cube_071826_Cam2_328268_062-3333.jpg	Brick	14.0	1.0	2.0	7.0	0.0	Brick	10	1	2	10	2
1120	Ladybug-Stream-20191021-095415_Cube_068258_Cam3_313996_080-4400.jpg	Brick	8.0	2.0	2.0	8.0	2.0	Brick	8	1	2	8	2
1121	Ladybug-Stream-20191021-095415_Cube_011974_Cam1_88860_040-2266.jpg	Brick	18.0	0.0	1.0	5.0	0.0		21	0	0	0	0
1122	Ladybug-Stream-20191021-095415_Cube_027426_Cam2_150668_046-3333.jpg	Brick	10.0	2.0	2.0	6.0	2.0	Stone	10	2	1	2	1
1123	Ladybug-Stream-20191021-095415_Cube_074315_Cam2_338224_100-2800.jpg	Brick	0.0	1.0	0.0	0.0	1.0	Brick	1	1	0	0	0
1124	Ladybug-Stream-20191021-095415_Cube_083343_Cam1_374336_062-1733.jpg	Brick	12.0	1.0	1.0	4.0	1.0	Brick	12	1	1	4	1
1125	Ladybug-Stream-20191021-095415_Cube_077793_Cam2_352136_076-1733.jpg	Stone	12.0	2.0	2.0	4.0	1.0	Stone	13	2	1	5	1
1126	Ladybug-Stream-20191021-095415_Cube_055615_Cam1_263424_005-5466.jpg	Brick	12.0	3.0	1.0	4.0	1.0	Brick	14	1	1	5	1
1127	Ladybug-Stream-20191021-095415_Cube_029169_Cam2_157640_034-4933.jpg	Brick	6.0	2.0	1.0	3.0	1.0	Stone	10	2	1	3	1
1128	Ladybug-Stream-20191021-095415_Cube_023255_Cam2_133984_024-2800.jpg	Stone	10.0	1.0	2.0	1.0	1.0	Stone	9	1	1	2	1
1129	Ladybug-Stream-20191021-095415_Cube_017411_Cam1_110608_018-5999.jpg	Brick	3.0	0.0	1.0	3.0	0.0	Brick	8	0	1	8	0
1130	Ladybug-Stream-20191021-095415_Cube_022900_Cam2_132564_000-5466.jpg	Brick	6.0	0.0	2.0	6.0	1.0	Brick	6	0	2	7	2
1131	Ladybug-Stream-20191021-095415_Cube_084336_Cam2_378308_000-3333.jpg	Brick	10.0	0.0	1.0	3.0	0.0	Brick	6	0	0	0	0
1132	Ladybug-Stream-20191021-095415_Cube_090204_Cam1_401780_007-4933.jpg	Brick	14.0	1.0	1.0	1.0	1.0	Brick	10	0	0	0	0
1133	Ladybug-Stream-20191021-095415_Cube_082390_Cam2_370524_126-5466.jpg	Brick	16.0	4.0	2.0	5.0	1.0	Brick	16	2	2	6	2
1134	Ladybug-Stream-20191021-095415_Cube_081078_Cam2_365276_039-1733.jpg	Brick	20.0	3.0	2.0	6.0	2.0	Brick	11	3	2	6	2
1135	Ladybug-Stream-20191021-095415_Cube_023078_Cam3_133276_012-4400.jpg	Brick	7.0	1.0	1.0	5.0	1.0	Stone	9	2	1	5	1
1136	Ladybug-Stream-20191021-095415_Cube_026146_Cam1_145548_089-0666.jpg	Brick	6.0	0.0	3.0	7.0	0.0	Brick	5	0	2	8	0
1137	Ladybug-Stream-20191021-095415_Cube_077095_Cam2_349344_029-5466.jpg		0.0	0.0	0.0	0.0	0.0		0	0	0	0	0
1138	Ladybug-Stream-20191021-095415_Cube_016549_Cam1_107160_089-2266.jpg	Stone	12.0	1.0	3.0	6.0	2.0	Stone	13	2	2	4	2
1139	Ladybug-Stream-20191021-095415_Cube_023340_Cam2_134324_030-0133.jpg	Brick	8.0	0.0	2.0	8.0	0.0	Brick	11	0	1	6	0
1140	Ladybug-Stream-20191021-095415_Cube_018676_Cam1_115668_103-0666.jpg	Brick	20.0	2.0	1.0	20.0	1.0	Brick	23	0	2	4	1
1141	Ladybug-Stream-20191021-095415_Cube_019695_Cam1_119744_043-0133.jpg	Stone	0.0	4.0	3.0	12.0	3.0	Stone	11	3	1	2	1
1142	Ladybug-Stream-20191021-095415_Cube_069721_Cam2_319848_050-0666.jpg	Brick	2.0	0.0	1.0	3.0	0.0	Brick	2	0	1	3	0
1143	Ladybug-Stream-20191021-095415_Cube_060072_Cam2_281252_046-6533.jpg	Brick	8.0	2.0	1.0	3.0	1.0	Brick	9	2	1	4	1
1144	Ladybug-Stream-20191021-095415_Cube_022834_Cam2_132300_124-2266.jpg	Brick	6.0	0.0	1.0	4.0	0.0	Brick	8	0	0	0	0
1145	Ladybug-Stream-20191021-095415_Cube_082886_Cam1_372508_031-6000.jpg	Brick	9.0	2.0	2.0	4.0	1.0	Brick	8	2	2	4	2
1146	Ladybug-Stream-20191021-095415_Cube_009389_Cam1_78520_123-7599.jpg	Concrete	8.0	1.0	1.0	2.0	0.0	Brick	5	1	1	5	1
1147	Ladybug-Stream-20191021-095415_Cube_016393_Cam2_106536_078-7066.jpg	Brick	6.0	1.0	1.0	3.0	1.0	BC	7	1	2	6	2
1148	Ladybug-Stream-20191021-095415_Cube_082875_Cam1_372464_031-0133.jpg	Brick	6.0	1.0	1.0	0.0	0.0	Brick	6	1	1	2	1
1149	Ladybug-Stream-20191021-095415_Cube_088457_Cam2_394792_019-1200.jpg	Brick	6.0	4.0	1.0	3.0	1.0	Brick	8	3	2	8	2
1150	Ladybug-Stream-20191021-095415_Cube_019339_Cam1_118320_019-2266.jpg	Stone	9.0	3.0	3.0	4.0	3.0	Stone	13	4	1	2	1
1151	Ladybug-Stream-20191021-095415_Cube_027849_Cam2_152360_074-4933.jpg	Brick	8.0	1.0	1.0	3.0	1.0	Brick	9	0	0	0	0
1152	Ladybug-Stream-20191021-095415_Cube_022704_Cam2_131780_115-4933.jpg	Stone	7.0	0.0	2.0	4.0	0.0	Stone	6	0	0	0	0
1153	Ladybug-Stream-20191021-095415_Cube_016221_Cam2_105848_067-3333.jpg	Stone	6.0	1.0	1.0	3.0	1.0	BC	7	1	2	6	2
1154	Ladybug-Stream-20191021-095415_Cube_090392_Cam1_402532_020-1200.jpg	Brick	16.0	3.0	2.0	8.0	2.0	Brick	20	1	2	6	2
1155	Ladybug-Stream-20191021-095415_Cube_077643_Cam2_351536_066-1733.jpg	Brick	11.0	0.0	2.0	7.0	2.0	Stone	7	0	2	6	2
1156	Ladybug-Stream-20191021-095415_Cube_074699_Cam2_339760_125-7600.jpg	Brick	2.0	0.0	0.0	3.0	0.0	Brick	1	0	1	1	1
1157	Ladybug-Stream-20191021-095415_Cube_082451_Cam2_370768_002-6000.jpg	Brick	7.0	1.0	2.0	6.0	2.0	Brick	8	1	1	4	1
1158	Ladybug-Stream-20191021-095415_Cube_014259_Cam1_98000_064-4933.jpg	Brick	1.0	0.0	1.0	2.0	0.0	Brick	1	0	1	2	0
1159	Ladybug-Stream-20191021-095415_Cube_016319_Cam1_106240_073-7600.jpg	Stone	10.0	2.0	2.0	5.0	2.0	BC	10	2	2	8	2
1160	Ladybug-Stream-20191021-095415_Cube_058239_Cam2_273920_052-4933.jpg	Brick	6.0	0.0	1.0	4.0	0.0	Brick	3	0	0	0	0
1161	Ladybug-Stream-20191021-095415_Cube_049080_Cam1_237284_082-0133.jpg	Brick	9.0	2.0	2.0	6.0	2.0	Brick	10	2	0	0	0
1162	Ladybug-Stream-20191021-095415_Cube_068558_Cam1_315196_100-4400.jpg	Brick	15.0	0.0	2.0	5.0	1.0	Brick	6	0	3	12	3
1163	Ladybug-Stream-20191021-095415_Cube_042583_Cam2_211296_032-7066.jpg		0.0	0.0	0.0	0.0	0.0		0	0	0	0	0
1164	Ladybug-Stream-20191021-095415_Cube_059682_Cam2_279692_020-6533.jpg	Brick	18.0	3.0	1.0	6.0	1.0	Brick	15	2	3	12	3
1165	Ladybug-Stream-20191021-095415_Cube_083177_Cam1_373672_051-1199.jpg	Brick	11.0	3.0	2.0	8.0	2.0	Brick	12	2	2	10	2
1166	Ladybug-Stream-20191021-095415_Cube_058837_Cam2_276312_092-3866.jpg	Brick	0.0	3.0	2.0	7.0	2.0	Brick	19	3	3	12	3
1167	Ladybug-Stream-20191021-095415_Cube_026466_Cam1_146828_110-3333.jpg	Brick	15.0	2.0	3.0	7.0	3.0	Brick	15	3	2	7	2
1168	Ladybug-Stream-20191021-095415_Cube_090352_Cam2_402372_017-3866.jpg	Brick	5.0	3.0	2.0	4.0	2.0	Brick	5	2	2	4	2
1169	Ladybug-Stream-20191021-095415_Cube_051926_Cam2_248668_015-6000.jpg	Brick	32.0	0.0	1.0	24.0	0.0	Brick	21	0	0	0	0
1170	Ladybug-Stream-20191021-095415_Cube_055639_Cam1_263520_007-2266.jpg	Brick	18.0	3.0	2.0	6.0	2.0	Brick	19	1	2	8	2
1171	Ladybug-Stream-20191021-095415_Cube_009753_Cam1_79976_020-1733.jpg	Brick	7.0	1.0	1.0	2.0	1.0	Brick	7	1	2	8	2
1172	Ladybug-Stream-20191021-095415_Cube_082395_Cam1_370544_127-0133.jpg	Brick	3.0	1.0	1.0	3.0	1.0	Brick	8	1	1	4	1
1173	Ladybug-Stream-20191021-095415_Cube_054529_Cam2_259080_061-2266.jpg	Brick	5.0	3.0	1.0	1.0	1.0	Brick	1	1	1	5	1
1174	Ladybug-Stream-20191021-095415_Cube_071200_Cam1_325764_020-5466.jpg	Brick	7.0	0.0	1.0	2.0	1.0	Brick	2	0	1	1	1
1175	Ladybug-Stream-20191021-095415_Cube_031881_Cam2_168488_087-3333.jpg	Brick	8.0	1.0	2.0	6.0	1.0	Brick	10	1	2	0	2
1176	Ladybug-Stream-20191021-095415_Cube_065206_Cam0_301788_005-0666.jpg	Brick	18.0	0.0	1.0	10.0	0.0	Brick	10	0	0	0	0
1177	Ladybug-Stream-20191021-095415_Cube_082343_Cam1_370336_123-4400.jpg	Brick	12.0	2.0	1.0	4.0	0.0	Brick	12	2	1	0	0
1178	Ladybug-Stream-20191021-095415_Cube_085823_Cam1_384256_099-4400.jpg	Brick	10.0	0.0	2.0	8.0	0.0	Brick	11	0	0	0	0
1179	Ladybug-Stream-20191021-095415_Cube_000786_Cam2_44108_062-3333.jpg	Stone	8.0	1.0	2.0	7.0	1.0	Stone	0	1	3	8	2
1180	Ladybug-Stream-20191021-095415_Cube_004045_Cam2_57144_023-5466.jpg	Brick	15.0	3.0	2.0	7.0	2.0	Brick	10	3	1	5	2
1181	Ladybug-Stream-20191021-095415_Cube_024732_Cam2_139892_122-6533.jpg	Brick	4.0	0.0	2.0	1.0	0.0	Stone	7	0	0	0	0
1182	Ladybug-Stream-20191021-095415_Cube_005523_Cam2_63056_122-1733.jpg		0.0	0.0	0.0	0.0	0.0		4	0	0	0	0
1183	Ladybug-Stream-20191021-095415_Cube_072614_Cam2_331420_114-7600.jpg	Brick	16.0	1.0	2.0	10.0	1.0	Brick	17	1	2	10	2
1184	Ladybug-Stream-20191021-095415_Cube_004845_Cam2_60344_077-0133.jpg	Brick	8.0	2.0	2.0	8.0	2.0	BoC	6	2	1	5	1
1185	Ladybug-Stream-20191021-095415_Cube_024391_Cam2_138528_100-0666.jpg	Brick	5.0	0.0	1.0	3.0	0.0	Brick	9	0	0	0	0
1186	Ladybug-Stream-20191021-095415_Cube_029779_Cam2_160080_075-2266.jpg	Brick	20.0	0.0	2.0	12.0	0.0	Brick	18	1	2	12	2
1187	Ladybug-Stream-20191021-095415_Cube_051359_Cam0_246400_105-7599.jpg	Brick	5.0	0.0	0.0	10.0	0.0	Brick	5	0	0	0	0
1188	Ladybug-Stream-20191021-095415_Cube_083794_Cam2_376140_092-2266.jpg		0.0	0.0	1.0	0.0	0.0		0	0	0	0	0
1189	Ladybug-Stream-20191021-095415_Cube_001837_Cam2_48312_004-3866.jpg	Brick	6.0	2.0	1.0	2.0	1.0	Brick	6	1	1	2	1
1190	Ladybug-Stream-20191021-095415_Cube_031101_Cam1_165368_035-3333.jpg	Stone	11.0	0.0	2.0	5.0	2.0	Stone	13	2	3	0	3
1191	Ladybug-Stream-20191021-095415_Cube_024994_Cam1_140940_012-2266.jpg	Brick	6.0	0.0	1.0	3.0	0.0	Brick	6	0	1	2	1
1192	Ladybug-Stream-20191021-095415_Cube_001418_Cam1_46636_104-4399.jpg	Stone	8.0	3.0	4.0	6.0	1.0	Stone	6	1	4	7	3
1193	Ladybug-Stream-20191021-095415_Cube_001418_Cam2_46636_104-4399.jpg	Stone	16.0	2.0	3.0	8.0	0.0	Stone	16	0	1	2	0
1194	Ladybug-Stream-20191021-095415_Cube_084295_Cam2_378144_125-5466.jpg	Brick	11.0	0.0	1.0	5.0	0.0	Brick	10	0	0	0	0
1195	Ladybug-Stream-20191021-095415_Cube_022673_Cam2_131656_113-4399.jpg	Stone	6.0	2.0	2.0	6.0	2.0	Stone	6	2	2	6	2
1196	Ladybug-Stream-20191021-095415_Cube_090440_Cam1_402724_023-2800.jpg	Brick	13.0	2.0	2.0	5.0	2.0	Brick	11	2	2	4	2
1197	Ladybug-Stream-20191021-095415_Cube_076426_Cam1_346668_113-0666.jpg	Brick	4.0	0.0	1.0	2.0	1.0	Brick	3	0	0	0	0
1198	Ladybug-Stream-20191021-095415_Cube_039839_Cam2_200320_105-7600.jpg	Concrete	2.0	1.0	1.0	2.0	1.0		1	0	0	0	0
1199	Ladybug-Stream-20191021-095415_Cube_009568_Cam1_79236_007-7066.jpg	Brick	16.0	1.0	2.0	7.0	1.0	Brick	10	1	1	4	1
1200	Ladybug-Stream-20191021-095415_Cube_025037_Cam2_141112_015-1199.jpg	Brick	10.0	0.0	1.0	2.0	0.0	BoC	9	0	1	3	1
1201	Ladybug-Stream-20191021-095415_Cube_077907_Cam2_352592_083-6533.jpg	Stone	12.0	2.0	2.0	4.0	2.0	Stone	9	2	2	4	2
1202	Ladybug-Stream-20191021-095415_Cube_028265_Cam2_154024_102-2800.jpg	Brick	10.0	0.0	2.0	5.0	0.0	Brick	1	0	1	4	1
1203	Ladybug-Stream-20191021-095415_Cube_031937_Cam2_168712_091-1200.jpg	Brick	12.0	1.0	1.0	6.0	1.0	Brick	13	1	2	0	2
1204	Ladybug-Stream-20191021-095415_Cube_015729_Cam1_103880_034-4933.jpg	Brick	18.0	2.0	3.0	9.0	2.0	Brick	17	2	2	6	2
1205	Ladybug-Stream-20191021-095415_Cube_001586_Cam1_47308_115-6000.jpg	Stone	11.0	6.0	2.0	4.0	2.0	Stone	13	4	4	8	4
1206	Ladybug-Stream-20191021-095415_Cube_081245_Cam2_365944_050-2800.jpg		0.0	0.0	0.0	0.0	0.0		0	0	0	0	0
1207	Ladybug-Stream-20191021-095415_Cube_042770_Cam2_212044_045-2799.jpg	Brick	4.0	1.0	1.0	1.0	0.0	Brick	6	0	0	0	0
1208	Ladybug-Stream-20191021-095415_Cube_059632_Cam1_279492_017-3866.jpg	Brick	5.0	1.0	1.0	0.0	0.0	Brick	4	0	0	0	0
1209	Ladybug-Stream-20191021-095415_Cube_025187_Cam1_141712_025-1200.jpg	Brick	0.0	0.0	1.0	0.0	0.0	BC	0	0	0	0	0
1210	Ladybug-Stream-20191021-095415_Cube_072347_Cam0_330352_097-1199.jpg	Brick	20.0	0.0	4.0	13.0	0.0	Brick	15	0	0	0	0
1211	Ladybug-Stream-20191021-095415_Cube_082780_Cam2_372084_024-5466.jpg	Brick	9.0	0.0	1.0	5.0	0.0	Brick	7	0	2	8	2
1212	Ladybug-Stream-20191021-095415_Cube_047155_Cam1_229584_081-5466.jpg	Brick	24.0	4.0	2.0	8.0	2.0	Brick	32	3	0	0	0
1213	Ladybug-Stream-20191021-095415_Cube_055804_Cam2_264180_018-2266.jpg	Brick	9.0	0.0	1.0	0.0	0.0	Brick	7	0	1	5	0
1214	Ladybug-Stream-20191021-095415_Cube_014229_Cam1_97880_062-4933.jpg	Brick	0.0	0.0	3.0	1.0	0.0	Brick	0	0	1	2	1
1215	Ladybug-Stream-20191021-095415_Cube_012437_Cam2_90712_071-1200.jpg	Brick	10.0	0.0	1.0	2.0	0.0	Brick	9	0	0	0	0
1216	Ladybug-Stream-20191021-095415_Cube_027842_Cam2_152332_074-1200.jpg	Brick	9.0	1.0	1.0	3.0	1.0	Brick	10	1	1	3	0
1217	Ladybug-Stream-20191021-095415_Cube_004503_Cam2_58976_054-1733.jpg	Stone	8.0	1.0	2.0	4.0	2.0	Stone	4	1	0	0	0
1218	Ladybug-Stream-20191021-095415_Cube_018253_Cam0_113976_074-7066.jpg	Brick	0.0	3.0	3.0	25.0	3.0	Brick	32	3	2	14	2
1219	Ladybug-Stream-20191021-095415_Cube_051863_Cam1_248416_011-4399.jpg	Brick	0.0	4.0	3.0	12.0	3.0	Brick	20	3	3	12	3
1220	Ladybug-Stream-20191021-095415_Cube_003083_Cam2_53296_087-4400.jpg	Brick	10.0	0.0	2.0	7.0	0.0	Brick	9	1	2	6	2
1221	Ladybug-Stream-20191021-095415_Cube_042605_Cam2_211384_034-2800.jpg		0.0	0.0	0.0	0.0	0.0		0	0	0	0	0
1222	Ladybug-Stream-20191021-095415_Cube_083217_Cam2_373832_053-6533.jpg	Brick	7.0	4.0	3.0	4.0	3.0	Brick	6	3	2	4	2
1223	Ladybug-Stream-20191021-095415_Cube_017187_Cam2_109712_003-6533.jpg	Stone	4.0	1.0	2.0	4.0	0.0	Stone	6	1	0	0	0
1224	Ladybug-Stream-20191021-095415_Cube_001570_Cam1_47244_114-5466.jpg	Stone	11.0	6.0	3.0	4.0	2.0	Stone	12	6	4	8	4
1225	Ladybug-Stream-20191021-095415_Cube_046392_Cam2_226532_030-6533.jpg	Brick	0.0	4.0	2.0	8.0	2.0	Brick	25	1	0	0	0
1226	Ladybug-Stream-20191021-095415_Cube_059040_Cam2_277124_106-0133.jpg		9.0	2.0	2.0	8.0	2.0	Brick	6	2	2	8	2
1227	Ladybug-Stream-20191021-095415_Cube_023009_Cam2_133000_007-7599.jpg	Brick	10.0	1.0	2.0	5.0	1.0	Brick	16	1	1	4	1
1228	Ladybug-Stream-20191021-095415_Cube_048973_Cam2_236856_074-7066.jpg	Brick	6.0	1.0	1.0	2.0	1.0	Brick	10	0	1	4	1
1229	Ladybug-Stream-20191021-095415_Cube_011588_Cam3_87316_014-4400.jpg	Brick	14.0	0.0	1.0	4.0	0.0	Brick	17	0	0	0	0
1230	Ladybug-Stream-20191021-095415_Cube_002277_Cam2_50072_033-6533.jpg	Brick	10.0	1.0	2.0	5.0	2.0		18	2	1	3	1
1231	Ladybug-Stream-20191021-095415_Cube_076372_Cam1_346452_109-3866.jpg	Brick	7.0	0.0	1.0	3.0	1.0	Brick	4	0	0	0	0
1232	Ladybug-Stream-20191021-095415_Cube_045780_Cam2_224084_118-0133.jpg	Brick	4.0	1.0	1.0	4.0	1.0	Brick	4	1	1	4	1
1233	Ladybug-Stream-20191021-095415_Cube_023626_Cam2_135468_049-0666.jpg	Stone	11.0	1.0	1.0	6.0	0.0	Stone	7	2	1	6	1
1234	Ladybug-Stream-20191021-095415_Cube_022913_Cam2_132616_001-4400.jpg	Brick	10.0	0.0	2.0	5.0	0.0	Brick	11	0	1	4	0
1235	Ladybug-Stream-20191021-095415_Cube_023006_Cam2_132988_007-6000.jpg	Brick	10.0	1.0	2.0	7.0	1.0	Brick	16	1	2	8	2
1236	Ladybug-Stream-20191021-095415_Cube_044935_Cam2_220704_061-5466.jpg	Brick	7.0	0.0	1.0	6.0	0.0	Brick	4	0	0	0	0
1237	Ladybug-Stream-20191021-095415_Cube_031837_Cam2_168312_084-3866.jpg	Brick	7.0	1.0	1.0	7.0	1.0	Brick	8	1	2	0	2
1238	Ladybug-Stream-20191021-095415_Cube_029267_Cam2_158032_041-1200.jpg	Stone	8.0	2.0	2.0	6.0	2.0	Stone	8	2	2	4	2
1239	Ladybug-Stream-20191021-095415_Cube_059623_Cam1_279456_016-7066.jpg	Brick	5.0	1.0	1.0	0.0	0.0	Brick	5	0	0	0	0
1240	Ladybug-Stream-20191021-095415_Cube_030178_Cam1_161676_101-7066.jpg	Stone	8.0	4.0	2.0	4.0	2.0	Stone	11	2	2	4	2
1241	Ladybug-Stream-20191021-095415_Cube_082621_Cam2_371448_014-0666.jpg	Brick	16.0	1.0	2.0	5.0	1.0	Brick	13	1	2	6	2
1242	Ladybug-Stream-20191021-095415_Cube_016515_Cam2_107024_087-0133.jpg	Brick	6.0	0.0	2.0	6.0	0.0	BC	9	1	1	5	0
1243	Ladybug-Stream-20191021-095415_Cube_025085_Cam2_141304_018-2800.jpg	Brick	9.0	2.0	2.0	6.0	2.0	Brick	11	1	1	3	1
1244	Ladybug-Stream-20191021-095415_Cube_005657_Cam2_63592_003-1199.jpg	Brick	5.0	0.0	3.0	3.0	0.0	Brick	9	0	0	0	0
1245	Ladybug-Stream-20191021-095415_Cube_001984_Cam1_48900_014-2266.jpg	Brick	14.0	3.0	3.0	7.0	3.0	Brick	13	2	3	9	3
1246	Ladybug-Stream-20191021-095415_Cube_082571_Cam2_371248_010-6000.jpg	Brick	12.0	1.0	3.0	6.0	2.0	Brick	12	1	1	4	1
1247	Ladybug-Stream-20191021-095415_Cube_003788_Cam2_56116_006-4399.jpg	Brick	10.0	1.0	2.0	6.0	2.0	Brick	10	0	2	6	2
1248	Ladybug-Stream-20191021-095415_Cube_067924_Cam2_312660_058-2266.jpg	Brick	28.0	3.0	2.0	10.0	2.0	Brick	26	2	3	12	3
1249	Ladybug-Stream-20191021-095415_Cube_023273_Cam2_134056_025-4400.jpg	Brick	7.0	2.0	2.0	3.0	2.0	Stone	6	1	1	1	1
1250	Ladybug-Stream-20191021-095415_Cube_005415_Cam1_62624_115-0133.jpg	Brick	0.0	1.0	1.0	22.0	0.0	Brick	26	1	0	0	0
1251	Ladybug-Stream-20191021-095415_Cube_085916_Cam1_384628_105-6000.jpg	Brick	3.0	0.0	2.0	4.0	0.0	Brick	4	0	0	0	0
1252	Ladybug-Stream-20191021-095415_Cube_013590_Cam2_95324_020-0133.jpg	Brick	3.0	1.0	1.0	1.0	1.0	BoC	1	0	0	0	0
1253	Ladybug-Stream-20191021-095415_Cube_024291_Cam2_138128_093-3333.jpg	Brick	0.0	0.0	1.0	0.0	1.0	Brick	1	0	1	0	0
1254	Ladybug-Stream-20191021-095415_Cube_003170_Cam2_53644_093-2800.jpg	Brick	9.0	2.0	3.0	6.0	2.0	Brick	12	3	3	10	3
1255	Ladybug-Stream-20191021-095415_Cube_001437_Cam1_46712_105-6533.jpg	Stone	9.0	2.0	3.0	6.0	1.0	Stone	10	2	0	6	3
1256	Ladybug-Stream-20191021-095415_Cube_042034_Cam1_209100_124-2266.jpg		9.0	1.0	1.0	4.0	1.0	Brick	11	1	1	4	1
1257	Ladybug-Stream-20191021-095415_Cube_045203_Cam2_221776_079-4400.jpg	Brick	8.0	0.0	2.0	8.0	2.0	Brick	9	0	2	8	2
1258	Ladybug-Stream-20191021-095415_Cube_001904_Cam2_48580_008-7600.jpg	Concrete	11.0	0.0	2.0	8.0	1.0		10	1	2	8	2
1259	Ladybug-Stream-20191021-095415_Cube_070857_Cam2_324392_125-6533.jpg	Brick	9.0	1.0	1.0	6.0	1.0	Brick	7	1	2	6	1
1260	Ladybug-Stream-20191021-095415_Cube_005335_Cam2_62304_109-5466.jpg		0.0	0.0	0.0	0.0	0.0		6	0	0	0	0
1261	Ladybug-Stream-20191021-095415_Cube_074077_Cam1_337272_084-3866.jpg	Brick	2.0	0.0	0.0	2.0	0.0	Brick	2	0	1	1	0
1262	Ladybug-Stream-20191021-095415_Cube_030078_Cam1_161276_095-1733.jpg	Stone	2.0	1.0	1.0	2.0	1.0	Stone	8	1	1	2	1
1263	Ladybug-Stream-20191021-095415_Cube_055867_Cam1_264432_022-3866.jpg	Brick	16.0	1.0	1.0	3.0	1.0	Brick	18	1	1	4	1
1264	Ladybug-Stream-20191021-095415_Cube_023241_Cam2_133928_023-3333.jpg	Stone	10.0	0.0	1.0	6.0	0.0	Stone	13	0	0	0	0
1265	Ladybug-Stream-20191021-095415_Cube_011065_Cam1_85224_107-5466.jpg	Brick	3.0	0.0	2.0	3.0	1.0	Brick	2	0	0	0	0
1266	Ladybug-Stream-20191021-095415_Cube_053915_Cam1_256624_020-2800.jpg	Brick	13.0	0.0	1.0	0.0	0.0	Brick	11	0	0	0	0
1267	Ladybug-Stream-20191021-095415_Cube_072693_Cam1_331736_120-1733.jpg	Brick	18.0	1.0	1.0	4.0	1.0	Brick	10	1	1	4	1
1268	Ladybug-Stream-20191021-095415_Cube_011588_Cam0_87316_014-4400.jpg	Brick	3.0	0.0	1.0	1.0	0.0	Brick	3	0	1	4	1
1269	Ladybug-Stream-20191021-095415_Cube_027983_Cam2_152896_083-4400.jpg	Brick	1.0	0.0	1.0	1.0	0.0	Brick	0	0	0	0	0
1270	Ladybug-Stream-20191021-095415_Cube_018253_Cam3_113976_074-7066.jpg	Brick	5.0	0.0	1.0	5.0	0.0	Brick	6	1	0	0	0
1271	Ladybug-Stream-20191021-095415_Cube_081413_Cam2_366616_061-4400.jpg	Brick	15.0	1.0	2.0	5.0	1.0	Brick	9	0	2	6	2
1272	Ladybug-Stream-20191021-095415_Cube_030995_Cam1_164944_028-2800.jpg	Stone	6.0	1.0	2.0	4.0	1.0	Stone	9	1	2	0	2
1273	Ladybug-Stream-20191021-095415_Cube_017274_Cam2_110060_009-4933.jpg	Stone	10.0	2.0	2.0	5.0	2.0	Stone	10	2	1	2	1
1274	Ladybug-Stream-20191021-095415_Cube_066908_Cam1_308596_118-4400.jpg	Brick	28.0	1.0	1.0	9.0	0.0	Brick	21	0	1	9	0
1275	Ladybug-Stream-20191021-095415_Cube_022875_Cam2_132464_127-0133.jpg	Brick	6.0	0.0	2.0	6.0	1.0	Brick	8	0	1	3	1
1276	Ladybug-Stream-20191021-095415_Cube_015851_Cam2_104368_042-5999.jpg	Stone	8.0	1.0	2.0	8.0	1.0	Stone	6	1	1	2	1
1277	Ladybug-Stream-20191021-095415_Cube_005698_Cam1_63756_005-7066.jpg	Brick	16.0	0.0	1.0	6.0	0.0	Brick	17	0	0	0	0
1278	Ladybug-Stream-20191021-095415_Cube_005547_Cam1_63152_123-6533.jpg	Brick	20.0	3.0	3.0	11.0	3.0	Brick	22	3	0	0	0
1279	Ladybug-Stream-20191021-095415_Cube_029716_Cam2_159828_071-0666.jpg	Brick	16.0	0.0	2.0	19.0	2.0	Brick	12	0	2	12	2
1280	Ladybug-Stream-20191021-095415_Cube_028751_Cam2_155968_006-6000.jpg	Stone	7.0	2.0	2.0	5.0	2.0	Stone	7	0	2	4	2
1281	Ladybug-Stream-20191021-095415_Cube_069472_Cam2_318852_033-3866.jpg	Stone	0.0	0.0	1.0	0.0	0.0	Stone	0	0	0	0	0
1282	Ladybug-Stream-20191021-095415_Cube_082626_Cam2_371468_014-3333.jpg	Brick	16.0	1.0	2.0	5.0	1.0	Brick	13	1	0	0	0
1283	Ladybug-Stream-20191021-095415_Cube_072807_Cam1_332192_127-6533.jpg	Brick	20.0	4.0	3.0	8.0	2.0	Brick	16	1	2	7	2
1284	Ladybug-Stream-20191021-095415_Cube_043185_Cam1_213704_073-0133.jpg	Brick	0.0	3.0	1.0	0.0	0.0	Brick	20	1	1	0	0
1285	Ladybug-Stream-20191021-095415_Cube_072700_Cam1_331764_120-5466.jpg	Brick	16.0	1.0	1.0	6.0	1.0	Brick	15	1	2	8	2
1286	Ladybug-Stream-20191021-095415_Cube_010586_Cam2_83308_075-5999.jpg	Stone	5.0	1.0	1.0	0.0	0.0	Stone	2	1	1	2	1
1287	Ladybug-Stream-20191021-095415_Cube_068258_Cam2_313996_080-4400.jpg	Brick	18.0	1.0	3.0	12.0	3.0	Brick	15	0	3	12	3
1288	Ladybug-Stream-20191021-095415_Cube_077666_Cam2_351628_067-6000.jpg	Brick	7.0	0.0	2.0	5.0	1.0	Stone	8	1	0	0	0
1289	Ladybug-Stream-20191021-095415_Cube_001702_Cam1_47772_123-3866.jpg	Stone	12.0	4.0	3.0	6.0	3.0	Stone	13	4	4	8	4
1290	Ladybug-Stream-20191021-095415_Cube_002381_Cam1_50488_040-6000.jpg	Brick	16.0	2.0	2.0	6.0	2.0	Brick	11	2	2	6	2
1291	Ladybug-Stream-20191021-095415_Cube_052532_Cam2_251092_056-1199.jpg	Brick	7.0	0.0	1.0	1.0	0.0	Brick	4	0	0	0	0
1292	Ladybug-Stream-20191021-095415_Cube_001786_Cam1_48108_001-0666.jpg	Stone	12.0	4.0	3.0	6.0	3.0	Stone	13	5	4	8	4
1293	Ladybug-Stream-20191021-095415_Cube_042679_Cam1_211680_039-2266.jpg	Brick	4.0	1.0	2.0	4.0	2.0	Brick	6	0	1	4	1
1294	Ladybug-Stream-20191021-095415_Cube_010436_Cam1_82708_065-6000.jpg	Stone	9.0	5.0	2.0	4.0	2.0	Stone	8	3	1	2	1
1295	Ladybug-Stream-20191021-095415_Cube_027371_Cam2_150448_042-6000.jpg	Stone	12.0	2.0	1.0	4.0	0.0	Stone	8	0	1	4	0
1296	Ladybug-Stream-20191021-095415_Cube_082555_Cam2_371184_009-5466.jpg	Brick	8.0	1.0	2.0	6.0	2.0	Brick	8	1	1	4	1
1297	Ladybug-Stream-20191021-095415_Cube_026554_Cam1_147180_116-2266.jpg	Brick	18.0	4.0	2.0	6.0	2.0	Brick	22	4	2	6	2
1298	Ladybug-Stream-20191021-095415_Cube_090276_Cam1_402068_012-3333.jpg	Brick	8.0	2.0	2.0	4.0	2.0	Brick	8	2	2	4	2
1299	Ladybug-Stream-20191021-095415_Cube_010400_Cam1_82564_063-2800.jpg	Stone	7.0	3.0	2.0	4.0	2.0	Stone	9	2	1	2	1
1300	Ladybug-Stream-20191021-095415_Cube_051842_Cam1_248332_010-1200.jpg	Brick	0.0	4.0	2.0	8.0	2.0	Brick	22	1	2	8	2
1301	Ladybug-Stream-20191021-095415_Cube_082394_Cam1_370540_126-7600.jpg	Brick	3.0	1.0	1.0	3.0	1.0	Brick	7	0	1	4	1
1302	Ladybug-Stream-20191021-095415_Cube_016541_Cam2_107128_088-6000.jpg	Brick	7.0	0.0	1.0	4.0	0.0	BC	7	0	2	5	1
1303	Ladybug-Stream-20191021-095415_Cube_025420_Cam1_142644_040-5466.jpg	Stone	18.0	0.0	2.0	6.0	0.0	BC	10	0	2	4	0
1304	Ladybug-Stream-20191021-095415_Cube_041233_Cam2_205896_070-7066.jpg	Brick	6.0	1.0	1.0	4.0	1.0	Brick	6	1	1	4	1
1305	Ladybug-Stream-20191021-095415_Cube_062108_Cam2_289396_054-4399.jpg	Brick	9.0	0.0	1.0	9.0	0.0	Brick	8	0	1	9	0
1306	Ladybug-Stream-20191021-095415_Cube_056694_Cam2_267740_077-4933.jpg	Brick	17.0	3.0	2.0	10.0	2.0	Brick	13	3	1	8	1
1307	Ladybug-Stream-20191021-095415_Cube_023511_Cam2_135008_041-3333.jpg	Stone	12.0	1.0	1.0	2.0	0.0	Stone	11	1	1	2	1
1308	Ladybug-Stream-20191021-095415_Cube_082359_Cam1_370400_124-4933.jpg	Brick	15.0	2.0	1.0	2.0	0.0	Brick	12	1	1	0	0
1309	Ladybug-Stream-20191021-095415_Cube_011139_Cam3_85520_112-4933.jpg	Brick	8.0	1.0	2.0	5.0	1.0	Brick	4	1	1	4	1
1310	Ladybug-Stream-20191021-095415_Cube_001574_Cam2_47260_114-7599.jpg	Stone	12.0	4.0	3.0	5.0	3.0	Stone	9	4	3	7	4
1311	Ladybug-Stream-20191021-095415_Cube_016798_Cam2_108156_105-7066.jpg	Brick	16.0	0.0	1.0	8.0	0.0	Stone	15	1	0	0	0
1312	Ladybug-Stream-20191021-095415_Cube_009639_Cam1_79520_012-4933.jpg	Brick	13.0	0.0	2.0	0.0	0.0	Brick	11	0	1	4	1
1313	Ladybug-Stream-20191021-095415_Cube_081508_Cam3_366996_067-7066.jpg	Brick	3.0	1.0	2.0	3.0	1.0	Brick	3	1	2	6	2
1314	Ladybug-Stream-20191021-095415_Cube_083074_Cam1_373260_044-2266.jpg	Brick	8.0	1.0	1.0	0.0	0.0	Brick	8	0	1	2	1
1315	Ladybug-Stream-20191021-095415_Cube_005753_Cam1_63976_009-4400.jpg	Brick	20.0	1.0	1.0	3.0	1.0	Brick	13	0	0	0	0
1316	Ladybug-Stream-20191021-095415_Cube_050396_Cam1_242548_041-6000.jpg	Brick	8.0	0.0	1.0	0.0	0.0	Brick	4	0	0	0	0
1317	Ladybug-Stream-20191021-095415_Cube_030098_Cam1_161356_096-4399.jpg	Stone	4.0	2.0	2.0	4.0	2.0	Stone	6	2	2	4	2
1318	Ladybug-Stream-20191021-095415_Cube_014411_Cam1_98608_074-6000.jpg	Brick	6.0	0.0	1.0	4.0	0.0	Brick	7	0	1	4	0
1319	Ladybug-Stream-20191021-095415_Cube_010381_Cam1_82488_062-0666.jpg	Stone	4.0	2.0	1.0	2.0	1.0	Stone	10	2	1	2	1
1320	Ladybug-Stream-20191021-095415_Cube_028555_Cam2_155184_121-5466.jpg	Brick	3.0	1.0	1.0	0.0	0.0	Brick	3	0	0	0	0
1321	Ladybug-Stream-20191021-095415_Cube_028391_Cam2_154528_110-5999.jpg	Brick	9.0	0.0	2.0	6.0	0.0	Brick	14	0	2	8	2
1322	Ladybug-Stream-20191021-095415_Cube_025404_Cam1_142580_039-4933.jpg	Stone	18.0	2.0	1.0	4.0	0.0	BC	13	2	2	4	0
1323	Ladybug-Stream-20191021-095415_Cube_072803_Cam1_332176_127-4400.jpg	Brick	16.0	3.0	2.0	6.0	2.0	Brick	14	1	1	3	1
1324	Ladybug-Stream-20191021-095415_Cube_070812_Cam2_324212_122-6533.jpg	Brick	8.0	0.0	1.0	2.0	0.0	Brick	3	0	2	6	1
1325	Ladybug-Stream-20191021-095415_Cube_083258_Cam2_373996_056-4399.jpg	Brick	7.0	2.0	2.0	5.0	1.0	Brick	6	0	1	4	1
1326	Ladybug-Stream-20191021-095415_Cube_071943_Cam2_328736_070-1733.jpg	Brick	16.0	2.0	2.0	7.0	1.0	Brick	16	1	2	9	2
1327	Ladybug-Stream-20191021-095415_Cube_010701_Cam1_83768_083-3333.jpg	Stone	9.0	1.0	4.0	8.0	4.0	Stone	9	0	0	0	0
1328	Ladybug-Stream-20191021-095415_Cube_028875_Cam2_156464_015-0133.jpg	Stone	6.0	0.0	1.0	2.0	0.0	Stone	5	0	0	0	0
1329	Ladybug-Stream-20191021-095415_Cube_012886_Cam1_92508_101-0666.jpg	Brick	16.0	2.0	2.0	8.0	2.0	Brick	16	0	2	8	2
1330	Ladybug-Stream-20191021-095415_Cube_009882_Cam1_80492_028-6533.jpg	Stone	10.0	2.0	2.0	4.0	1.0	Stone	10	2	1	2	1
1331	Ladybug-Stream-20191021-095415_Cube_070878_Cam2_324476_127-1733.jpg	Brick	13.0	1.0	2.0	10.0	1.0	Brick	10	1	2	9	2
1332	Ladybug-Stream-20191021-095415_Cube_042213_Cam2_209816_008-1733.jpg	Brick	4.0	2.0	1.0	3.0	2.0	Brick	4	0	2	6	2
1333	Ladybug-Stream-20191021-095415_Cube_081879_Cam2_368480_092-4933.jpg	Brick	16.0	2.0	2.0	7.0	2.0	Brick	16	2	2	6	2
1334	Ladybug-Stream-20191021-095415_Cube_016573_Cam2_107256_090-7066.jpg	Stone	8.0	2.0	2.0	4.0	2.0	BC	6	2	2	4	2
1335	Ladybug-Stream-20191021-095415_Cube_016491_Cam2_106928_085-3333.jpg	Brick	8.0	2.0	1.0	5.0	1.0	BC	9	3	2	5	1
1336	Ladybug-Stream-20191021-095415_Cube_018347_Cam2_114352_081-1200.jpg	Brick	3.0	0.0	1.0	3.0	0.0	Brick	4	0	2	7	2
1337	Ladybug-Stream-20191021-095415_Cube_043687_Cam1_215712_106-3866.jpg	Brick	10.0	0.0	1.0	0.0	0.0	Brick	10	0	1	0	0
1338	Ladybug-Stream-20191021-095415_Cube_072154_Cam2_329580_084-2266.jpg	Brick	12.0	1.0	2.0	5.0	1.0	Brick	14	3	2	8	2
1339	Ladybug-Stream-20191021-095415_Cube_024655_Cam1_139584_117-5466.jpg	Brick	14.0	0.0	2.0	12.0	0.0	Stone	15	0	0	0	0
1340	Ladybug-Stream-20191021-095415_Cube_082508_Cam2_370996_006-4400.jpg	Brick	7.0	1.0	2.0	6.0	1.0	Brick	6	0	2	10	2
1341	Ladybug-Stream-20191021-095415_Cube_070845_Cam2_324344_125-0133.jpg	Brick	7.0	1.0	1.0	4.0	1.0	Brick	4	1	2	6	1
1342	Ladybug-Stream-20191021-095415_Cube_001631_Cam1_47488_118-6000.jpg	Stone	11.0	5.0	2.0	4.0	2.0	Stone	11	4	3	6	3
1343	Ladybug-Stream-20191021-095415_Cube_031245_Cam2_165944_045-0133.jpg	Stone	7.0	3.0	1.0	1.0	0.0	Brick	14	3	1	0	0
1344	Ladybug-Stream-20191021-095415_Cube_016089_Cam2_105320_058-4933.jpg	Stone	16.0	4.0	2.0	8.0	2.0	Stone	13	2	0	0	0
1345	Ladybug-Stream-20191021-095415_Cube_072931_Cam2_332688_008-0666.jpg	Brick	10.0	2.0	1.0	3.0	0.0	Brick	12	1	1	5	1
1346	Ladybug-Stream-20191021-095415_Cube_057530_Cam2_271084_005-2800.jpg	Brick	20.0	1.0	1.0	2.0	1.0	Brick	12	1	1	3	1
1347	Ladybug-Stream-20191021-095415_Cube_000880_Cam2_44484_068-5466.jpg	Stone	10.0	2.0	2.0	10.0	1.0	Stone	8	2	1	7	2
1348	Ladybug-Stream-20191021-095415_Cube_042314_Cam2_210220_014-7600.jpg	Brick	12.0	2.0	3.0	5.0	2.0	Brick	13	1	1	3	1
1349	Ladybug-Stream-20191021-095415_Cube_084445_Cam2_378744_007-5466.jpg	Brick	5.0	0.0	2.0	5.0	0.0	Brick	2	0	0	0	0
1350	Ladybug-Stream-20191021-095415_Cube_005858_Cam1_64396_016-4399.jpg	Brick	14.0	0.0	1.0	5.0	0.0	Brick	17	0	0	0	0
1351	Ladybug-Stream-20191021-095415_Cube_003511_Cam2_55008_116-0666.jpg	Concrete	14.0	3.0	2.0	6.0	2.0	Brick	11	3	2	6	2
1352	Ladybug-Stream-20191021-095415_Cube_049410_Cam2_238604_104-0133.jpg	Brick	12.0	0.0	2.0	8.0	2.0	Brick	18	0	2	8	2
1353	Ladybug-Stream-20191021-095415_Cube_005486_Cam2_62908_119-6000.jpg		0.0	0.0	0.0	0.0	0.0		0	0	0	0	0
1354	Ladybug-Stream-20191021-095415_Cube_005201_Cam2_61768_100-6000.jpg		0.0	0.0	0.0	0.0	0.0	Concrete	4	0	0	0	0
1355	Ladybug-Stream-20191021-095415_Cube_009692_Cam1_79732_016-1200.jpg	Brick	6.0	0.0	1.0	0.0	0.0	Brick	8	0	1	4	1
1356	Ladybug-Stream-20191021-095415_Cube_004749_Cam2_59960_070-4933.jpg		0.0	0.0	0.0	0.0	0.0	Stone	1	0	0	0	0
1357	Ladybug-Stream-20191021-095415_Cube_016566_Cam1_107228_090-3333.jpg	Stone	12.0	4.0	2.0	4.0	2.0	Stone	13	2	2	6	2
1358	Ladybug-Stream-20191021-095415_Cube_056040_Cam1_265124_034-0133.jpg	Brick	14.0	2.0	2.0	8.0	2.0	Brick	14	0	1	8	1
1359	Ladybug-Stream-20191021-095415_Cube_081304_Cam2_366180_054-2266.jpg	Brick	10.0	0.0	2.0	7.0	1.0	Brick	8	0	2	6	2
1360	Ladybug-Stream-20191021-095415_Cube_012733_Cam2_91896_090-7066.jpg	Brick	10.0	1.0	2.0	8.0	0.0	Brick	9	1	2	8	0
1361	Ladybug-Stream-20191021-095415_Cube_049784_Cam1_240100_000-7600.jpg	Brick	9.0	2.0	1.0	5.0	1.0	Brick	16	2	1	5	1
1362	Ladybug-Stream-20191021-095415_Cube_015553_Cam1_103176_022-7066.jpg	Brick	11.0	2.0	2.0	6.0	2.0	Brick	11	2	3	9	3
1363	Ladybug-Stream-20191021-095415_Cube_041053_Cam2_205176_058-7066.jpg		0.0	0.0	0.0	0.0	0.0		0	0	0	0	0
1364	Ladybug-Stream-20191021-095415_Cube_070382_Cam2_322492_094-1200.jpg	Concrete	0.0	0.0	0.0	0.0	0.0		0	0	0	0	0
1365	Ladybug-Stream-20191021-095415_Cube_003752_Cam2_55972_004-1200.jpg	Brick	10.0	0.0	2.0	6.0	1.0	Brick	14	1	2	6	2
