# Supplementary material for: A scalable data collection, characterization, and accounting framework for urban material stocks
Source: J Ind Ecol. 2021 Sep 25;26(1):58–71. doi: 10.1111/jiec.13198 (PMC13090203; doi:10.1111/jiec.13198)
Supplement: Supplementary file 1 — Supporting Information S1: This Supporting Information S1 is a zip archive that includes this summary file and four additional files: File S1, provided as a docx file, outlines a brief demonstration of the use of the models by Dai et al. (2019) using Google Street View images from different cities and a comparison of the manual components counts performed by two of the authors across 1366 images. This details the extent of disagreement between the manually counted total number of windows and doors and per building count of these components. File S2, provided as a xlsx file, contains human readable numerical approximation of the values embedded within the figures throughout the manuscript and the supporting information. File S3, provided as csv file, contains the underlying data used in the case study analysis and creating the figures in the form of a image-by-building schedule of structures and modelled component counts accompanied (100x1515 rows). File S4, provided as csv file, contains the underlying data used in the case study analysis and creating the figures in the form of an image-wise schedule of manual component counts (1366 rows). (ZIP 6.01 MB) [file 44498_2022_2601005_MOESM1_ESM.zip › S2_arbabi_et_al._(2021)_jie_si_figure_data_v1.1.xlsx]

## Sheet: CoverSheet
2021 Journal of Industrial Ecology – www.wileyonlinelibrary.com/journal/jie
SUPPORTING INFORMATION FOR:
Hadi Arbabi, Maud Lanau, Xinyi Li, Gregory Meyers, Menglin Dai, Martin Mayfield & Danielle Densley Tingley (2021.) A Scalable Data Collection, Characterization, and Accounting Framework for Urban Material Stocks. Journal of Industrial Ecology.
S2, provided as a xlsx file, contains human readable numerical approximation of the values embedded within the figures throughout the manuscript and the supporting information.
For histograms, each row of data provided includes the frequency counts on a left-close interval [a, b) with the value of a provided.
The values provided in this spreadsheet are inteded to allow better readability of the figures only.
Please note that the authors recommend using the full underlying data provided seprately in any replication of the figures and/or follow-up and secondary analysis.

## Sheet: Data_from_figure_4_in_manuscrip
Data_from_figure_4_in_manuscript
A			B			C			D			E
Number of Associated Buildings	Number of Images		Difference in Number of Windows Counted	Number of Images		Difference in Number of Doors Counted	Number of Images		Difference in Number of Windows Counted per Building	Number of Images		Difference in Number of Doors Counted per Building	Number of Images
1	50		-22	1		-4	14		-13	1		-4	7
2	124		-20	1		-3	28		-12	3		-3	24
3	173		-16	1		-2	134		-11	1		-2	387
4	250		-13	2		-1	225		-10	8		-1	325
5	185		-12	1		0	551		-9	5		0	548
6	161		-11	1		1	133		-8	6		1	42
7	116		-8	2		2	68		-7	18		2	15
8	113		-7	8		3	60		-6	46		3	3
9	55		-6	9		4	37		-5	81		4	8
10	48		-5	5		5	26		-4	131		5	1
11	24		-4	11		6	21		-3	123		6	2
12	19		-3	20		7	16		-2	172		8	1
13	22		-2	18		8	12		-1	159		9	1
14	8		-1	38		9	11		0	204		10	1
15	7		0	72		10	7		1	117		22	1
16	7		1	83		11	9		2	111
17	1		2	83		12	3		3	48
18	1		3	107		13	3		4	42
21	2		4	117		14	1		5	13
			5	103		16	1		6	20
			6	116		17	1		7	11
			7	84		21	2		8	19
			8	90		22	1		9	7
			9	67		30	1		10	2
			10	63		32	1		11	1
			11	50					12	1
			12	47					13	1
			13	47					14	1
			14	26					15	4
			15	25					16	3
			16	18					18	1
			17	14					19	1
			18	6					20	3
			19	7					22	2
			20	8
			21	2
			22	2
			23	4
			24	2
			26	2
			27	1
			29	1
			32	1

## Sheet: Data_from_figure_3_insets_in_ma
Data_from_figure_3_insets_in_manuscript
A			B			C			D			E			F
Average Image Distance (m - To Building Centroid)	Number of Buildings		Floor Area (m2)	Number of Buildings		Facade Area (m2)	Number of Buildings		Material Type	Number of Buildings		Total Window Count	Sample Frequency		Total Door Count	Sample Frequency
11	5		0	261		0	67		Brick	1017		6960	1		1260	102
12	10		17	157		25	214		Concrete	38		6970	21		1270	239
13	21		34	39		50	128		Stone	384		6980	74		1280	299
14	40		51	61		75	43					6990	83		1290	309
15	36		68	189		100	58					7000	100		1300	389
16	49		85	179		125	161					7010	102		1310	526
17	86		102	161		150	230					7020	84		1320	778
18	96		119	163		175	192					7030	106		1330	653
19	94		136	94		200	168					7040	134		1340	678
20	95		153	45		225	103					7050	102		1350	1165
21	107		170	45		250	53					7060	141		1360	816
22	102		187	19		275	21					7070	67		1370	402
23	146		204	10		300	13					7080	109		1380	147
24	126		221	10		325	7					7090	97		1390	152
25	80		238	7		350	9					7100	93		1400	364
26	64		255	6		375	15					7110	89		1410	502
27	75		272	7		400	9					7120	91		1420	458
28	43		289	4		425	5					7130	121		1430	395
29	31		306	2		450	5					7140	125		1440	404
30	25		323	1		475	2					7150	195		1450	341
31	21		340	1		500	2					7160	125		1460	364
32	14		357	1		525	2					7170	160		1470	189
33	25		374	4		550	1					7180	187		1480	121
34	15		391	3		600	1					7190	237		1490	169
35	8		408	15		625	1					7200	341		1500	37
36	4		425	4		700	2					7210	526		1510	1
37	10		442	3		725	1					7220	537
38	7		527	4								7230	509
39	4		544	1								7240	566
40	13		561	1								7250	417
41	4		595	2								7260	371
42	3		612	1								7270	284
43	8		629	2								7280	283
44	8		680	1								7290	328
45	4		799	2								7300	316
46	6		816	1								7310	310
47	2		850	1								7320	205
48	3		901	1								7330	110
49	4		918	1								7340	89
50	1		935	1								7350	87
51	1		1003	1								7360	244
52	1		1309	1								7370	260
53	1		1683	1								7380	261
56	1											7390	273
57	1											7400	262
61	1											7410	310
63	3											7420	162
65	2											7430	168
66	1											7440	78
72	1											7450	34
77	1											7460	23
82	1											7470	2
85	1
87	1
96	2
105	1
162	1

## Sheet: Data_from_figure_SI1_in_support
Data_from_figure_SI1_in_supporting_information
A			B			C			D			E
Difference in Material Assignment	Number of Images		Difference in Number of Windows Counted	Number of Images		Difference in Number of Doors Counted	Number of Images		Difference in Number of Windows Counted per Building	Number of Images		Difference in Number of Doors Counted per Building	Number of Images
Agree	1167		0	262		0	473		0	417		0	527
Disagree	199		1	312		1	223		0.5	153		0.125	2
			2	254		2	60		1	161		0.25	56
			3	137		3	15		1.5	41		0.5	191
			4	95					2	82		0.625	4
			5	61					2.5	20		1	6
			6	40					3	25		1.25	1
			7	22					3.5	5		1.5	1
			8	24					4	25
			9	12					4.5	1
			10	8					5	9
			11	8					5.5	1
			13	4					6	1
			14	3					6.5	1
			17	1					7	2
			26	1					8	1
			31	1					10	1
									18	1
